# Supplementary material for: Petri net–based model of the human DNA base excision repair pathway
Source: PLoS One. 2019 Sep 13;14(9):e0217913. doi: 10.1371/journal.pone.0217913 (PMC6743755; doi:10.1371/journal.pone.0217913)
Supplement: S1 File — (SPPED) [file pone.0217913.s003.spped]

<?xml version="1.0" encoding="UTF-8"?>
<?xml-stylesheet type="text/xsl" href="/xsl/spped2svg.xsl"?>
<Snoopy version="2" revision="1.21">
  <netclass name="Petri Net"/>
  <nodeclasses count="4">
    <nodeclass count="179" name="Place">
      <node id="226" net="1" logic="1">
        <attribute name="Name" id="227" net="1">
          <![CDATA[APE]]>
          <graphics count="12">
            <graphic yoff="20.00" x="640.00" y="60.00" id="228" net="1" show="0" grparent="236" state="1" pen="0,0,0" brush="255,255,255" thickness="1"/>
            <graphic yoff="20.00" x="3440.00" y="1660.00" id="268" net="1" show="0" grparent="272" state="1" pen="0,0,0" brush="255,255,255" thickness="1"/>
            <graphic yoff="20.00" x="360.00" y="1900.00" id="279" net="1" show="0" grparent="283" state="1" pen="0,0,0" brush="255,255,255" thickness="1"/>
            <graphic yoff="20.00" x="2580.00" y="1640.00" id="290" net="1" show="0" grparent="294" state="1" pen="0,0,0" brush="255,255,255" thickness="1"/>
            <graphic yoff="20.00" x="3760.00" y="1780.00" id="301" net="1" show="0" grparent="305" state="1" pen="0,0,0" brush="255,255,255" thickness="1"/>
            <graphic yoff="20.00" x="3800.00" y="2560.00" id="312" net="1" show="0" grparent="316" state="1" pen="0,0,0" brush="255,255,255" thickness="1"/>
            <graphic yoff="20.00" x="660.00" y="820.00" id="323" net="1" show="0" grparent="327" state="1" pen="0,0,0" brush="255,255,255" thickness="1"/>
            <graphic yoff="20.00" x="4260.00" y="760.00" id="334" net="1" show="0" grparent="338" state="1" pen="0,0,0" brush="255,255,255" thickness="1"/>
            <graphic yoff="20.00" x="2640.00" y="1880.00" id="345" net="1" show="0" grparent="349" state="1" pen="0,0,0" brush="255,255,255" thickness="1"/>
            <graphic yoff="20.00" x="920.00" y="2060.00" id="356" net="1" show="0" grparent="360" state="1" pen="0,0,0" brush="255,255,255" thickness="1"/>
            <graphic yoff="20.00" x="2640.00" y="2520.00" id="367" net="1" show="0" grparent="371" state="1" pen="0,0,0" brush="255,255,255" thickness="1"/>
            <graphic yoff="20.00" x="1760.00" y="2540.00" id="378" net="1" show="0" grparent="382" state="1" pen="0,0,0" brush="255,255,255" thickness="1"/>
          </graphics>
        </attribute>
        <attribute name="ID" id="229" net="1">
          <![CDATA[0]]>
          <graphics count="12">
            <graphic xoff="25.00" yoff="20.00" x="665.00" y="60.00" id="230" net="1" show="1" grparent="236" state="1" pen="0,0,0" brush="255,255,255" thickness="1"/>
            <graphic xoff="25.00" yoff="20.00" x="3465.00" y="1660.00" id="269" net="1" show="1" grparent="272" state="1" pen="0,0,0" brush="255,255,255" thickness="1"/>
            <graphic xoff="25.00" yoff="20.00" x="385.00" y="1900.00" id="280" net="1" show="1" grparent="283" state="1" pen="0,0,0" brush="255,255,255" thickness="1"/>
            <graphic xoff="25.00" yoff="20.00" x="2605.00" y="1640.00" id="291" net="1" show="1" grparent="294" state="1" pen="0,0,0" brush="255,255,255" thickness="1"/>
            <graphic xoff="25.00" yoff="20.00" x="3785.00" y="1780.00" id="302" net="1" show="1" grparent="305" state="1" pen="0,0,0" brush="255,255,255" thickness="1"/>
            <graphic xoff="25.00" yoff="20.00" x="3825.00" y="2560.00" id="313" net="1" show="1" grparent="316" state="1" pen="0,0,0" brush="255,255,255" thickness="1"/>
            <graphic xoff="25.00" yoff="20.00" x="685.00" y="820.00" id="324" net="1" show="1" grparent="327" state="1" pen="0,0,0" brush="255,255,255" thickness="1"/>
            <graphic xoff="25.00" yoff="20.00" x="4285.00" y="760.00" id="335" net="1" show="1" grparent="338" state="1" pen="0,0,0" brush="255,255,255" thickness="1"/>
            <graphic xoff="25.00" yoff="20.00" x="2665.00" y="1880.00" id="346" net="1" show="1" grparent="349" state="1" pen="0,0,0" brush="255,255,255" thickness="1"/>
            <graphic xoff="25.00" yoff="20.00" x="945.00" y="2060.00" id="357" net="1" show="1" grparent="360" state="1" pen="0,0,0" brush="255,255,255" thickness="1"/>
            <graphic xoff="25.00" yoff="20.00" x="2665.00" y="2520.00" id="368" net="1" show="1" grparent="371" state="1" pen="0,0,0" brush="255,255,255" thickness="1"/>
            <graphic xoff="25.00" yoff="20.00" x="1785.00" y="2540.00" id="379" net="1" show="1" grparent="382" state="1" pen="0,0,0" brush="255,255,255" thickness="1"/>
          </graphics>
        </attribute>
        <attribute name="Marking" id="231" net="1">
          <![CDATA[0]]>
          <graphics count="12">
            <graphic x="640.00" y="40.00" id="232" net="1" show="1" grparent="236" state="1" pen="0,0,0" brush="255,255,255" thickness="1"/>
            <graphic x="3440.00" y="1640.00" id="270" net="1" show="1" grparent="272" state="1" pen="0,0,0" brush="255,255,255" thickness="1"/>
            <graphic x="360.00" y="1880.00" id="281" net="1" show="1" grparent="283" state="1" pen="0,0,0" brush="255,255,255" thickness="1"/>
            <graphic x="2580.00" y="1620.00" id="292" net="1" show="1" grparent="294" state="1" pen="0,0,0" brush="255,255,255" thickness="1"/>
            <graphic x="3760.00" y="1760.00" id="303" net="1" show="1" grparent="305" state="1" pen="0,0,0" brush="255,255,255" thickness="1"/>
            <graphic x="3800.00" y="2540.00" id="314" net="1" show="1" grparent="316" state="1" pen="0,0,0" brush="255,255,255" thickness="1"/>
            <graphic x="660.00" y="800.00" id="325" net="1" show="1" grparent="327" state="1" pen="0,0,0" brush="255,255,255" thickness="1"/>
            <graphic x="4260.00" y="740.00" id="336" net="1" show="1" grparent="338" state="1" pen="0,0,0" brush="255,255,255" thickness="1"/>
            <graphic x="2640.00" y="1860.00" id="347" net="1" show="1" grparent="349" state="1" pen="0,0,0" brush="255,255,255" thickness="1"/>
            <graphic x="920.00" y="2040.00" id="358" net="1" show="1" grparent="360" state="1" pen="0,0,0" brush="255,255,255" thickness="1"/>
            <graphic x="2640.00" y="2500.00" id="369" net="1" show="1" grparent="371" state="1" pen="0,0,0" brush="255,255,255" thickness="1"/>
            <graphic x="1760.00" y="2520.00" id="380" net="1" show="1" grparent="382" state="1" pen="0,0,0" brush="255,255,255" thickness="1"/>
          </graphics>
        </attribute>
        <attribute name="Logic" id="233" net="1">
          <![CDATA[1]]>
          <graphics count="0"/>
        </attribute>
        <attribute name="Comment" id="234" net="1">
          <![CDATA[]]>
          <graphics count="12">
            <graphic yoff="40.00" x="640.00" y="80.00" id="235" net="1" show="0" grparent="236" state="1" pen="0,0,0" brush="255,255,255" thickness="1"/>
            <graphic yoff="40.00" x="3440.00" y="1680.00" id="271" net="1" show="0" grparent="272" state="1" pen="0,0,0" brush="255,255,255" thickness="1"/>
            <graphic yoff="40.00" x="360.00" y="1920.00" id="282" net="1" show="0" grparent="283" state="1" pen="0,0,0" brush="255,255,255" thickness="1"/>
            <graphic yoff="40.00" x="2580.00" y="1660.00" id="293" net="1" show="0" grparent="294" state="1" pen="0,0,0" brush="255,255,255" thickness="1"/>
            <graphic yoff="40.00" x="3760.00" y="1800.00" id="304" net="1" show="0" grparent="305" state="1" pen="0,0,0" brush="255,255,255" thickness="1"/>
            <graphic yoff="40.00" x="3800.00" y="2580.00" id="315" net="1" show="0" grparent="316" state="1" pen="0,0,0" brush="255,255,255" thickness="1"/>
            <graphic yoff="40.00" x="660.00" y="840.00" id="326" net="1" show="0" grparent="327" state="1" pen="0,0,0" brush="255,255,255" thickness="1"/>
            <graphic yoff="40.00" x="4260.00" y="780.00" id="337" net="1" show="0" grparent="338" state="1" pen="0,0,0" brush="255,255,255" thickness="1"/>
            <graphic yoff="40.00" x="2640.00" y="1900.00" id="348" net="1" show="0" grparent="349" state="1" pen="0,0,0" brush="255,255,255" thickness="1"/>
            <graphic yoff="40.00" x="920.00" y="2080.00" id="359" net="1" show="0" grparent="360" state="1" pen="0,0,0" brush="255,255,255" thickness="1"/>
            <graphic yoff="40.00" x="2640.00" y="2540.00" id="370" net="1" show="0" grparent="371" state="1" pen="0,0,0" brush="255,255,255" thickness="1"/>
            <graphic yoff="40.00" x="1760.00" y="2560.00" id="381" net="1" show="0" grparent="382" state="1" pen="0,0,0" brush="255,255,255" thickness="1"/>
          </graphics>
        </attribute>
        <graphics count="12">
          <graphic x="640.00" y="40.00" id="236" net="1" show="1" w="20.00" h="20.00" state="1" pen="0,0,0" brush="255,255,255" thickness="1"/>
          <graphic x="3440.00" y="1640.00" id="272" net="1" show="1" w="20.00" h="20.00" state="1" pen="0,0,0" brush="255,255,255" thickness="1"/>
          <graphic x="360.00" y="1880.00" id="283" net="1" show="1" w="20.00" h="20.00" state="1" pen="0,0,0" brush="255,255,255" thickness="1"/>
          <graphic x="2580.00" y="1620.00" id="294" net="1" show="1" w="20.00" h="20.00" state="1" pen="0,0,0" brush="255,255,255" thickness="1"/>
          <graphic x="3760.00" y="1760.00" id="305" net="1" show="1" w="20.00" h="20.00" state="1" pen="0,0,0" brush="255,255,255" thickness="1"/>
          <graphic x="3800.00" y="2540.00" id="316" net="1" show="1" w="20.00" h="20.00" state="1" pen="0,0,0" brush="255,255,255" thickness="1"/>
          <graphic x="660.00" y="800.00" id="327" net="1" show="1" w="20.00" h="20.00" state="1" pen="0,0,0" brush="255,255,255" thickness="1"/>
          <graphic x="4260.00" y="740.00" id="338" net="1" show="1" w="20.00" h="20.00" state="1" pen="0,0,0" brush="255,255,255" thickness="1"/>
          <graphic x="2640.00" y="1860.00" id="349" net="1" show="1" w="20.00" h="20.00" state="1" pen="0,0,0" brush="255,255,255" thickness="1"/>
          <graphic x="920.00" y="2040.00" id="360" net="1" show="1" w="20.00" h="20.00" state="1" pen="0,0,0" brush="255,255,255" thickness="1"/>
          <graphic x="2640.00" y="2500.00" id="371" net="1" show="1" w="20.00" h="20.00" state="1" pen="0,0,0" brush="255,255,255" thickness="1"/>
          <graphic x="1760.00" y="2520.00" id="382" net="1" show="1" w="20.00" h="20.00" state="1" pen="0,0,0" brush="255,255,255" thickness="1"/>
        </graphics>
      </node>
      <node id="395" net="1">
        <attribute name="Name" id="396" net="1">
          <![CDATA[DNA_1nt_APE_polDELTA_PCNA]]>
          <graphics count="1">
            <graphic yoff="20.00" x="1380.00" y="1740.00" id="397" net="1" show="0" grparent="405" state="1" pen="0,0,0" brush="255,255,255" thickness="1"/>
          </graphics>
        </attribute>
        <attribute name="ID" id="398" net="1">
          <![CDATA[1]]>
          <graphics count="1">
            <graphic xoff="25.00" yoff="20.00" x="1405.00" y="1740.00" id="399" net="1" show="1" grparent="405" state="1" pen="0,0,0" brush="255,255,255" thickness="1"/>
          </graphics>
        </attribute>
        <attribute name="Marking" id="400" net="1">
          <![CDATA[0]]>
          <graphics count="1">
            <graphic x="1380.00" y="1720.00" id="401" net="1" show="1" grparent="405" state="1" pen="0,0,0" brush="255,255,255" thickness="1"/>
          </graphics>
        </attribute>
        <attribute name="Logic" id="402" net="1">
          <![CDATA[0]]>
          <graphics count="0"/>
        </attribute>
        <attribute name="Comment" id="403" net="1">
          <![CDATA[]]>
          <graphics count="1">
            <graphic yoff="40.00" x="1380.00" y="1760.00" id="404" net="1" show="0" grparent="405" state="1" pen="0,0,0" brush="255,255,255" thickness="1"/>
          </graphics>
        </attribute>
        <graphics count="1">
          <graphic x="1380.00" y="1720.00" id="405" net="1" show="1" w="20.00" h="20.00" state="1" pen="0,0,0" brush="255,255,255" thickness="1"/>
        </graphics>
      </node>
      <node id="406" net="1">
        <attribute name="Name" id="407" net="1">
          <![CDATA[DNA_1nt_APE_polEPSILON_PCNA]]>
          <graphics count="1">
            <graphic yoff="20.00" x="1760.00" y="1740.00" id="408" net="1" show="0" grparent="416" state="1" pen="0,0,0" brush="255,255,255" thickness="1"/>
          </graphics>
        </attribute>
        <attribute name="ID" id="409" net="1">
          <![CDATA[2]]>
          <graphics count="1">
            <graphic xoff="25.00" yoff="20.00" x="1785.00" y="1740.00" id="410" net="1" show="1" grparent="416" state="1" pen="0,0,0" brush="255,255,255" thickness="1"/>
          </graphics>
        </attribute>
        <attribute name="Marking" id="411" net="1">
          <![CDATA[0]]>
          <graphics count="1">
            <graphic x="1760.00" y="1720.00" id="412" net="1" show="1" grparent="416" state="1" pen="0,0,0" brush="255,255,255" thickness="1"/>
          </graphics>
        </attribute>
        <attribute name="Logic" id="413" net="1">
          <![CDATA[0]]>
          <graphics count="0"/>
        </attribute>
        <attribute name="Comment" id="414" net="1">
          <![CDATA[]]>
          <graphics count="1">
            <graphic yoff="40.00" x="1760.00" y="1760.00" id="415" net="1" show="0" grparent="416" state="1" pen="0,0,0" brush="255,255,255" thickness="1"/>
          </graphics>
        </attribute>
        <graphics count="1">
          <graphic x="1760.00" y="1720.00" id="416" net="1" show="1" w="20.00" h="20.00" state="1" pen="0,0,0" brush="255,255,255" thickness="1"/>
        </graphics>
      </node>
      <node id="417" net="1" logic="1">
        <attribute name="Name" id="418" net="1">
          <![CDATA[DNA_APsite_with_APE]]>
          <graphics count="5">
            <graphic yoff="20.00" x="4480.00" y="740.00" id="419" net="1" show="0" grparent="427" state="1" pen="0,0,0" brush="255,255,255" thickness="1"/>
            <graphic yoff="20.00" x="2780.00" y="1760.00" id="459" net="1" show="0" grparent="463" state="1" pen="0,0,0" brush="255,255,255" thickness="1"/>
            <graphic yoff="20.00" x="900.00" y="820.00" id="470" net="1" show="0" grparent="474" state="1" pen="0,0,0" brush="255,255,255" thickness="1"/>
            <graphic yoff="20.00" x="2460.00" y="2640.00" id="481" net="1" show="0" grparent="485" state="1" pen="0,0,0" brush="255,255,255" thickness="1"/>
            <graphic yoff="20.00" x="3800.00" y="2660.00" id="492" net="1" show="0" grparent="496" state="1" pen="0,0,0" brush="255,255,255" thickness="1"/>
          </graphics>
        </attribute>
        <attribute name="ID" id="420" net="1">
          <![CDATA[3]]>
          <graphics count="5">
            <graphic xoff="25.00" yoff="20.00" x="4505.00" y="740.00" id="421" net="1" show="1" grparent="427" state="1" pen="0,0,0" brush="255,255,255" thickness="1"/>
            <graphic xoff="25.00" yoff="20.00" x="2805.00" y="1760.00" id="460" net="1" show="1" grparent="463" state="1" pen="0,0,0" brush="255,255,255" thickness="1"/>
            <graphic xoff="25.00" yoff="20.00" x="925.00" y="820.00" id="471" net="1" show="1" grparent="474" state="1" pen="0,0,0" brush="255,255,255" thickness="1"/>
            <graphic xoff="25.00" yoff="20.00" x="2485.00" y="2640.00" id="482" net="1" show="1" grparent="485" state="1" pen="0,0,0" brush="255,255,255" thickness="1"/>
            <graphic xoff="25.00" yoff="20.00" x="3825.00" y="2660.00" id="493" net="1" show="1" grparent="496" state="1" pen="0,0,0" brush="255,255,255" thickness="1"/>
          </graphics>
        </attribute>
        <attribute name="Marking" id="422" net="1">
          <![CDATA[0]]>
          <graphics count="5">
            <graphic x="4480.00" y="720.00" id="423" net="1" show="1" grparent="427" state="1" pen="0,0,0" brush="255,255,255" thickness="1"/>
            <graphic x="2780.00" y="1740.00" id="461" net="1" show="1" grparent="463" state="1" pen="0,0,0" brush="255,255,255" thickness="1"/>
            <graphic x="900.00" y="800.00" id="472" net="1" show="1" grparent="474" state="1" pen="0,0,0" brush="255,255,255" thickness="1"/>
            <graphic x="2460.00" y="2620.00" id="483" net="1" show="1" grparent="485" state="1" pen="0,0,0" brush="255,255,255" thickness="1"/>
            <graphic x="3800.00" y="2640.00" id="494" net="1" show="1" grparent="496" state="1" pen="0,0,0" brush="255,255,255" thickness="1"/>
          </graphics>
        </attribute>
        <attribute name="Logic" id="424" net="1">
          <![CDATA[1]]>
          <graphics count="0"/>
        </attribute>
        <attribute name="Comment" id="425" net="1">
          <![CDATA[DNA containing an APE-bound AP site//do tego miejsca wchodza wszystkie monofunkcyjne]]>
          <graphics count="5">
            <graphic yoff="40.00" x="4480.00" y="760.00" id="426" net="1" show="0" grparent="427" state="1" pen="0,0,0" brush="255,255,255" thickness="1"/>
            <graphic yoff="40.00" x="2780.00" y="1780.00" id="462" net="1" show="0" grparent="463" state="1" pen="0,0,0" brush="255,255,255" thickness="1"/>
            <graphic yoff="40.00" x="900.00" y="840.00" id="473" net="1" show="0" grparent="474" state="1" pen="0,0,0" brush="255,255,255" thickness="1"/>
            <graphic yoff="40.00" x="2460.00" y="2660.00" id="484" net="1" show="0" grparent="485" state="1" pen="0,0,0" brush="255,255,255" thickness="1"/>
            <graphic yoff="40.00" x="3800.00" y="2680.00" id="495" net="1" show="0" grparent="496" state="1" pen="0,0,0" brush="255,255,255" thickness="1"/>
          </graphics>
        </attribute>
        <graphics count="5">
          <graphic x="4480.00" y="720.00" id="427" net="1" show="1" w="20.00" h="20.00" state="1" pen="0,0,0" brush="255,255,255" thickness="1"/>
          <graphic x="2780.00" y="1740.00" id="463" net="1" show="1" w="20.00" h="20.00" state="1" pen="0,0,0" brush="255,255,255" thickness="1"/>
          <graphic x="900.00" y="800.00" id="474" net="1" show="1" w="20.00" h="20.00" state="1" pen="0,0,0" brush="255,255,255" thickness="1"/>
          <graphic x="2460.00" y="2620.00" id="485" net="1" show="1" w="20.00" h="20.00" state="1" pen="0,0,0" brush="255,255,255" thickness="1"/>
          <graphic x="3800.00" y="2640.00" id="496" net="1" show="1" w="20.00" h="20.00" state="1" pen="0,0,0" brush="255,255,255" thickness="1"/>
        </graphics>
      </node>
      <node id="509" net="1">
        <attribute name="Name" id="510" net="1">
          <![CDATA[complex_DNA_break_APE_BETA]]>
          <graphics count="1">
            <graphic yoff="20.00" x="1280.00" y="1160.00" id="511" net="1" show="0" grparent="519" state="1" pen="0,0,0" brush="255,255,255" thickness="1"/>
          </graphics>
        </attribute>
        <attribute name="ID" id="512" net="1">
          <![CDATA[4]]>
          <graphics count="1">
            <graphic xoff="25.00" yoff="20.00" x="1305.00" y="1160.00" id="513" net="1" show="1" grparent="519" state="1" pen="0,0,0" brush="255,255,255" thickness="1"/>
          </graphics>
        </attribute>
        <attribute name="Marking" id="514" net="1">
          <![CDATA[0]]>
          <graphics count="1">
            <graphic x="1280.00" y="1140.00" id="515" net="1" show="1" grparent="519" state="1" pen="0,0,0" brush="255,255,255" thickness="1"/>
          </graphics>
        </attribute>
        <attribute name="Logic" id="516" net="1">
          <![CDATA[0]]>
          <graphics count="0"/>
        </attribute>
        <attribute name="Comment" id="517" net="1">
          <![CDATA[]]>
          <graphics count="1">
            <graphic yoff="40.00" x="1280.00" y="1180.00" id="518" net="1" show="0" grparent="519" state="1" pen="0,0,0" brush="255,255,255" thickness="1"/>
          </graphics>
        </attribute>
        <graphics count="1">
          <graphic x="1280.00" y="1140.00" id="519" net="1" show="1" w="20.00" h="20.00" state="1" pen="0,0,0" brush="255,255,255" thickness="1"/>
        </graphics>
      </node>
      <node id="520" net="1">
        <attribute name="Name" id="521" net="1">
          <![CDATA[DNA_flap_APE_poEPSILON_PCNA]]>
          <graphics count="1">
            <graphic yoff="20.00" x="1760.00" y="1900.00" id="522" net="1" show="0" grparent="530" state="1" pen="0,0,0" brush="255,255,255" thickness="1"/>
          </graphics>
        </attribute>
        <attribute name="ID" id="523" net="1">
          <![CDATA[5]]>
          <graphics count="1">
            <graphic xoff="25.00" yoff="20.00" x="1785.00" y="1900.00" id="524" net="1" show="1" grparent="530" state="1" pen="0,0,0" brush="255,255,255" thickness="1"/>
          </graphics>
        </attribute>
        <attribute name="Marking" id="525" net="1">
          <![CDATA[0]]>
          <graphics count="1">
            <graphic x="1760.00" y="1880.00" id="526" net="1" show="1" grparent="530" state="1" pen="0,0,0" brush="255,255,255" thickness="1"/>
          </graphics>
        </attribute>
        <attribute name="Logic" id="527" net="1">
          <![CDATA[0]]>
          <graphics count="0"/>
        </attribute>
        <attribute name="Comment" id="528" net="1">
          <![CDATA[]]>
          <graphics count="1">
            <graphic yoff="40.00" x="1760.00" y="1920.00" id="529" net="1" show="0" grparent="530" state="1" pen="0,0,0" brush="255,255,255" thickness="1"/>
          </graphics>
        </attribute>
        <graphics count="1">
          <graphic x="1760.00" y="1880.00" id="530" net="1" show="1" w="20.00" h="20.00" state="1" pen="0,0,0" brush="255,255,255" thickness="1"/>
        </graphics>
      </node>
      <node id="531" net="1">
        <attribute name="Name" id="532" net="1">
          <![CDATA[DNA_flap_APE_polDELTA_PCNA]]>
          <graphics count="1">
            <graphic yoff="20.00" x="1380.00" y="1900.00" id="533" net="1" show="0" grparent="541" state="1" pen="0,0,0" brush="255,255,255" thickness="1"/>
          </graphics>
        </attribute>
        <attribute name="ID" id="534" net="1">
          <![CDATA[6]]>
          <graphics count="1">
            <graphic xoff="25.00" yoff="20.00" x="1405.00" y="1900.00" id="535" net="1" show="1" grparent="541" state="1" pen="0,0,0" brush="255,255,255" thickness="1"/>
          </graphics>
        </attribute>
        <attribute name="Marking" id="536" net="1">
          <![CDATA[0]]>
          <graphics count="1">
            <graphic x="1380.00" y="1880.00" id="537" net="1" show="1" grparent="541" state="1" pen="0,0,0" brush="255,255,255" thickness="1"/>
          </graphics>
        </attribute>
        <attribute name="Logic" id="538" net="1">
          <![CDATA[0]]>
          <graphics count="0"/>
        </attribute>
        <attribute name="Comment" id="539" net="1">
          <![CDATA[]]>
          <graphics count="1">
            <graphic yoff="40.00" x="1380.00" y="1920.00" id="540" net="1" show="0" grparent="541" state="1" pen="0,0,0" brush="255,255,255" thickness="1"/>
          </graphics>
        </attribute>
        <graphics count="1">
          <graphic x="1380.00" y="1880.00" id="541" net="1" show="1" w="20.00" h="20.00" state="1" pen="0,0,0" brush="255,255,255" thickness="1"/>
        </graphics>
      </node>
      <node id="542" net="1">
        <attribute name="Name" id="543" net="1">
          <![CDATA[complex_DNA_3dRP_NEIL3]]>
          <graphics count="1">
            <graphic yoff="20.00" x="4080.00" y="740.00" id="544" net="1" show="0" grparent="552" state="1" pen="0,0,0" brush="255,255,255" thickness="1"/>
          </graphics>
        </attribute>
        <attribute name="ID" id="545" net="1">
          <![CDATA[7]]>
          <graphics count="1">
            <graphic xoff="25.00" yoff="20.00" x="4105.00" y="740.00" id="546" net="1" show="1" grparent="552" state="1" pen="0,0,0" brush="255,255,255" thickness="1"/>
          </graphics>
        </attribute>
        <attribute name="Marking" id="547" net="1">
          <![CDATA[0]]>
          <graphics count="1">
            <graphic x="4080.00" y="720.00" id="548" net="1" show="1" grparent="552" state="1" pen="0,0,0" brush="255,255,255" thickness="1"/>
          </graphics>
        </attribute>
        <attribute name="Logic" id="549" net="1">
          <![CDATA[0]]>
          <graphics count="0"/>
        </attribute>
        <attribute name="Comment" id="550" net="1">
          <![CDATA[]]>
          <graphics count="1">
            <graphic yoff="40.00" x="4080.00" y="760.00" id="551" net="1" show="0" grparent="552" state="1" pen="0,0,0" brush="255,255,255" thickness="1"/>
          </graphics>
        </attribute>
        <graphics count="1">
          <graphic x="4080.00" y="720.00" id="552" net="1" show="1" w="20.00" h="20.00" state="1" pen="0,0,0" brush="255,255,255" thickness="1"/>
        </graphics>
      </node>
      <node id="553" net="1">
        <attribute name="Name" id="554" net="1">
          <![CDATA[complex_DNA_3dRP_hNTH1]]>
          <graphics count="1">
            <graphic yoff="20.00" x="2300.00" y="1860.00" id="555" net="1" show="0" grparent="563" state="1" pen="0,0,0" brush="255,255,255" thickness="1"/>
          </graphics>
        </attribute>
        <attribute name="ID" id="556" net="1">
          <![CDATA[8]]>
          <graphics count="1">
            <graphic xoff="25.00" yoff="20.00" x="2325.00" y="1860.00" id="557" net="1" show="1" grparent="563" state="1" pen="0,0,0" brush="255,255,255" thickness="1"/>
          </graphics>
        </attribute>
        <attribute name="Marking" id="558" net="1">
          <![CDATA[0]]>
          <graphics count="1">
            <graphic x="2300.00" y="1840.00" id="559" net="1" show="1" grparent="563" state="1" pen="0,0,0" brush="255,255,255" thickness="1"/>
          </graphics>
        </attribute>
        <attribute name="Logic" id="560" net="1">
          <![CDATA[0]]>
          <graphics count="0"/>
        </attribute>
        <attribute name="Comment" id="561" net="1">
          <![CDATA[]]>
          <graphics count="1">
            <graphic yoff="40.00" x="2300.00" y="1880.00" id="562" net="1" show="0" grparent="563" state="1" pen="0,0,0" brush="255,255,255" thickness="1"/>
          </graphics>
        </attribute>
        <graphics count="1">
          <graphic x="2300.00" y="1840.00" id="563" net="1" show="1" w="20.00" h="20.00" state="1" pen="0,0,0" brush="255,255,255" thickness="1"/>
        </graphics>
      </node>
      <node id="564" net="1">
        <attribute name="Name" id="565" net="1">
          <![CDATA[DNA_ligated_APE_polDELTA_PCNA_LIG1]]>
          <graphics count="1">
            <graphic yoff="20.00" x="1380.00" y="2280.00" id="566" net="1" show="0" grparent="574" state="1" pen="0,0,0" brush="255,255,255" thickness="1"/>
          </graphics>
        </attribute>
        <attribute name="ID" id="567" net="1">
          <![CDATA[9]]>
          <graphics count="1">
            <graphic xoff="25.00" yoff="20.00" x="1405.00" y="2280.00" id="568" net="1" show="1" grparent="574" state="1" pen="0,0,0" brush="255,255,255" thickness="1"/>
          </graphics>
        </attribute>
        <attribute name="Marking" id="569" net="1">
          <![CDATA[0]]>
          <graphics count="1">
            <graphic x="1380.00" y="2260.00" id="570" net="1" show="1" grparent="574" state="1" pen="0,0,0" brush="255,255,255" thickness="1"/>
          </graphics>
        </attribute>
        <attribute name="Logic" id="571" net="1">
          <![CDATA[0]]>
          <graphics count="0"/>
        </attribute>
        <attribute name="Comment" id="572" net="1">
          <![CDATA[]]>
          <graphics count="1">
            <graphic yoff="40.00" x="1380.00" y="2300.00" id="573" net="1" show="0" grparent="574" state="1" pen="0,0,0" brush="255,255,255" thickness="1"/>
          </graphics>
        </attribute>
        <graphics count="1">
          <graphic x="1380.00" y="2260.00" id="574" net="1" show="1" w="20.00" h="20.00" state="1" pen="0,0,0" brush="255,255,255" thickness="1"/>
        </graphics>
      </node>
      <node id="575" net="1">
        <attribute name="Name" id="576" net="1">
          <![CDATA[DNA_ligated_APE_polEPSILON_PCNA_LIG1]]>
          <graphics count="1">
            <graphic yoff="20.00" x="1760.00" y="2280.00" id="577" net="1" show="0" grparent="585" state="1" pen="0,0,0" brush="255,255,255" thickness="1"/>
          </graphics>
        </attribute>
        <attribute name="ID" id="578" net="1">
          <![CDATA[10]]>
          <graphics count="1">
            <graphic xoff="25.00" yoff="20.00" x="1785.00" y="2280.00" id="579" net="1" show="1" grparent="585" state="1" pen="0,0,0" brush="255,255,255" thickness="1"/>
          </graphics>
        </attribute>
        <attribute name="Marking" id="580" net="1">
          <![CDATA[0]]>
          <graphics count="1">
            <graphic x="1760.00" y="2260.00" id="581" net="1" show="1" grparent="585" state="1" pen="0,0,0" brush="255,255,255" thickness="1"/>
          </graphics>
        </attribute>
        <attribute name="Logic" id="582" net="1">
          <![CDATA[0]]>
          <graphics count="0"/>
        </attribute>
        <attribute name="Comment" id="583" net="1">
          <![CDATA[]]>
          <graphics count="1">
            <graphic yoff="40.00" x="1760.00" y="2300.00" id="584" net="1" show="0" grparent="585" state="1" pen="0,0,0" brush="255,255,255" thickness="1"/>
          </graphics>
        </attribute>
        <graphics count="1">
          <graphic x="1760.00" y="2260.00" id="585" net="1" show="1" w="20.00" h="20.00" state="1" pen="0,0,0" brush="255,255,255" thickness="1"/>
        </graphics>
      </node>
      <node id="586" net="1">
        <attribute name="Name" id="587" net="1">
          <![CDATA[DNA_unligpatch_APE_pEPSILON_PCNA]]>
          <graphics count="1">
            <graphic yoff="20.00" x="1760.00" y="2100.00" id="588" net="1" show="0" grparent="596" state="1" pen="0,0,0" brush="255,255,255" thickness="1"/>
          </graphics>
        </attribute>
        <attribute name="ID" id="589" net="1">
          <![CDATA[11]]>
          <graphics count="1">
            <graphic xoff="25.00" yoff="20.00" x="1785.00" y="2100.00" id="590" net="1" show="1" grparent="596" state="1" pen="0,0,0" brush="255,255,255" thickness="1"/>
          </graphics>
        </attribute>
        <attribute name="Marking" id="591" net="1">
          <![CDATA[0]]>
          <graphics count="1">
            <graphic x="1760.00" y="2080.00" id="592" net="1" show="1" grparent="596" state="1" pen="0,0,0" brush="255,255,255" thickness="1"/>
          </graphics>
        </attribute>
        <attribute name="Logic" id="593" net="1">
          <![CDATA[0]]>
          <graphics count="0"/>
        </attribute>
        <attribute name="Comment" id="594" net="1">
          <![CDATA[]]>
          <graphics count="1">
            <graphic yoff="40.00" x="1760.00" y="2120.00" id="595" net="1" show="0" grparent="596" state="1" pen="0,0,0" brush="255,255,255" thickness="1"/>
          </graphics>
        </attribute>
        <graphics count="1">
          <graphic x="1760.00" y="2080.00" id="596" net="1" show="1" w="20.00" h="20.00" state="1" pen="0,0,0" brush="255,255,255" thickness="1"/>
        </graphics>
      </node>
      <node id="597" net="1">
        <attribute name="Name" id="598" net="1">
          <![CDATA[DNA_unligpatch_APE_polDELTA_PCNA]]>
          <graphics count="1">
            <graphic yoff="20.00" x="1380.00" y="2100.00" id="599" net="1" show="0" grparent="607" state="1" pen="0,0,0" brush="255,255,255" thickness="1"/>
          </graphics>
        </attribute>
        <attribute name="ID" id="600" net="1">
          <![CDATA[12]]>
          <graphics count="1">
            <graphic xoff="25.00" yoff="20.00" x="1405.00" y="2100.00" id="601" net="1" show="1" grparent="607" state="1" pen="0,0,0" brush="255,255,255" thickness="1"/>
          </graphics>
        </attribute>
        <attribute name="Marking" id="602" net="1">
          <![CDATA[0]]>
          <graphics count="1">
            <graphic x="1380.00" y="2080.00" id="603" net="1" show="1" grparent="607" state="1" pen="0,0,0" brush="255,255,255" thickness="1"/>
          </graphics>
        </attribute>
        <attribute name="Logic" id="604" net="1">
          <![CDATA[0]]>
          <graphics count="0"/>
        </attribute>
        <attribute name="Comment" id="605" net="1">
          <![CDATA[]]>
          <graphics count="1">
            <graphic yoff="40.00" x="1380.00" y="2120.00" id="606" net="1" show="0" grparent="607" state="1" pen="0,0,0" brush="255,255,255" thickness="1"/>
          </graphics>
        </attribute>
        <graphics count="1">
          <graphic x="1380.00" y="2080.00" id="607" net="1" show="1" w="20.00" h="20.00" state="1" pen="0,0,0" brush="255,255,255" thickness="1"/>
        </graphics>
      </node>
      <node id="608" net="1">
        <attribute name="Name" id="609" net="1">
          <![CDATA[complex_DNA_3dRP_OGG1]]>
          <graphics count="1">
            <graphic yoff="20.00" x="360.00" y="760.00" id="610" net="1" show="0" grparent="618" state="1" pen="0,0,0" brush="255,255,255" thickness="1"/>
          </graphics>
        </attribute>
        <attribute name="ID" id="611" net="1">
          <![CDATA[13]]>
          <graphics count="1">
            <graphic xoff="25.00" yoff="20.00" x="385.00" y="760.00" id="612" net="1" show="1" grparent="618" state="1" pen="0,0,0" brush="255,255,255" thickness="1"/>
          </graphics>
        </attribute>
        <attribute name="Marking" id="613" net="1">
          <![CDATA[0]]>
          <graphics count="1">
            <graphic x="360.00" y="740.00" id="614" net="1" show="1" grparent="618" state="1" pen="0,0,0" brush="255,255,255" thickness="1"/>
          </graphics>
        </attribute>
        <attribute name="Logic" id="615" net="1">
          <![CDATA[0]]>
          <graphics count="0"/>
        </attribute>
        <attribute name="Comment" id="616" net="1">
          <![CDATA[DNA with 3' unsaturated aldhehic end + OGG1]]>
          <graphics count="1">
            <graphic yoff="40.00" x="360.00" y="780.00" id="617" net="1" show="0" grparent="618" state="1" pen="0,0,0" brush="255,255,255" thickness="1"/>
          </graphics>
        </attribute>
        <graphics count="1">
          <graphic x="360.00" y="740.00" id="618" net="1" show="1" w="20.00" h="20.00" state="1" pen="0,0,0" brush="255,255,255" thickness="1"/>
        </graphics>
      </node>
      <node id="619" net="1" logic="1">
        <attribute name="Name" id="620" net="1">
          <![CDATA[FEN1]]>
          <graphics count="3">
            <graphic yoff="20.00" x="920.00" y="1920.00" id="621" net="1" show="0" grparent="629" state="1" pen="0,0,0" brush="255,255,255" thickness="1"/>
            <graphic yoff="20.00" x="1180.00" y="2300.00" id="661" net="1" show="0" grparent="665" state="1" pen="0,0,0" brush="255,255,255" thickness="1"/>
            <graphic yoff="20.00" x="1860.00" y="2180.00" id="672" net="1" show="0" grparent="676" state="1" pen="0,0,0" brush="255,255,255" thickness="1"/>
          </graphics>
        </attribute>
        <attribute name="ID" id="622" net="1">
          <![CDATA[14]]>
          <graphics count="3">
            <graphic xoff="25.00" yoff="20.00" x="945.00" y="1920.00" id="623" net="1" show="1" grparent="629" state="1" pen="0,0,0" brush="255,255,255" thickness="1"/>
            <graphic xoff="25.00" yoff="20.00" x="1205.00" y="2300.00" id="662" net="1" show="1" grparent="665" state="1" pen="0,0,0" brush="255,255,255" thickness="1"/>
            <graphic xoff="25.00" yoff="20.00" x="1885.00" y="2180.00" id="673" net="1" show="1" grparent="676" state="1" pen="0,0,0" brush="255,255,255" thickness="1"/>
          </graphics>
        </attribute>
        <attribute name="Marking" id="624" net="1">
          <![CDATA[1]]>
          <graphics count="3">
            <graphic x="920.00" y="1900.00" id="625" net="1" show="1" grparent="629" state="1" pen="0,0,0" brush="255,255,255" thickness="1"/>
            <graphic x="1180.00" y="2280.00" id="663" net="1" show="1" grparent="665" state="1" pen="0,0,0" brush="255,255,255" thickness="1"/>
            <graphic x="1860.00" y="2160.00" id="674" net="1" show="1" grparent="676" state="1" pen="0,0,0" brush="255,255,255" thickness="1"/>
          </graphics>
        </attribute>
        <attribute name="Logic" id="626" net="1">
          <![CDATA[1]]>
          <graphics count="0"/>
        </attribute>
        <attribute name="Comment" id="627" net="1">
          <![CDATA[]]>
          <graphics count="3">
            <graphic yoff="40.00" x="920.00" y="1940.00" id="628" net="1" show="0" grparent="629" state="1" pen="0,0,0" brush="255,255,255" thickness="1"/>
            <graphic yoff="40.00" x="1180.00" y="2320.00" id="664" net="1" show="0" grparent="665" state="1" pen="0,0,0" brush="255,255,255" thickness="1"/>
            <graphic yoff="40.00" x="1860.00" y="2200.00" id="675" net="1" show="0" grparent="676" state="1" pen="0,0,0" brush="255,255,255" thickness="1"/>
          </graphics>
        </attribute>
        <graphics count="3">
          <graphic x="920.00" y="1900.00" id="629" net="1" show="1" w="20.00" h="20.00" state="1" pen="0,0,0" brush="255,255,255" thickness="1"/>
          <graphic x="1180.00" y="2280.00" id="665" net="1" show="1" w="20.00" h="20.00" state="1" pen="0,0,0" brush="255,255,255" thickness="1"/>
          <graphic x="1860.00" y="2160.00" id="676" net="1" show="1" w="20.00" h="20.00" state="1" pen="0,0,0" brush="255,255,255" thickness="1"/>
        </graphics>
      </node>
      <node id="689" net="1" logic="1">
        <attribute name="Name" id="690" net="1">
          <![CDATA[LIG1]]>
          <graphics count="4">
            <graphic yoff="20.00" x="720.00" y="60.00" id="691" net="1" show="0" grparent="699" state="1" pen="0,0,0" brush="255,255,255" thickness="1"/>
            <graphic yoff="20.00" x="1580.00" y="2180.00" id="731" net="1" show="0" grparent="735" state="1" pen="0,0,0" brush="255,255,255" thickness="1"/>
            <graphic yoff="20.00" x="1060.00" y="2260.00" id="742" net="1" show="0" grparent="746" state="1" pen="0,0,0" brush="255,255,255" thickness="1"/>
            <graphic yoff="20.00" x="1760.00" y="2860.00" id="753" net="1" show="0" grparent="757" state="1" pen="0,0,0" brush="255,255,255" thickness="1"/>
          </graphics>
        </attribute>
        <attribute name="ID" id="692" net="1">
          <![CDATA[15]]>
          <graphics count="4">
            <graphic xoff="25.00" yoff="20.00" x="745.00" y="60.00" id="693" net="1" show="1" grparent="699" state="1" pen="0,0,0" brush="255,255,255" thickness="1"/>
            <graphic xoff="25.00" yoff="20.00" x="1605.00" y="2180.00" id="732" net="1" show="1" grparent="735" state="1" pen="0,0,0" brush="255,255,255" thickness="1"/>
            <graphic xoff="25.00" yoff="20.00" x="1085.00" y="2260.00" id="743" net="1" show="1" grparent="746" state="1" pen="0,0,0" brush="255,255,255" thickness="1"/>
            <graphic xoff="25.00" yoff="20.00" x="1785.00" y="2860.00" id="754" net="1" show="1" grparent="757" state="1" pen="0,0,0" brush="255,255,255" thickness="1"/>
          </graphics>
        </attribute>
        <attribute name="Marking" id="694" net="1">
          <![CDATA[0]]>
          <graphics count="4">
            <graphic x="720.00" y="40.00" id="695" net="1" show="1" grparent="699" state="1" pen="0,0,0" brush="255,255,255" thickness="1"/>
            <graphic x="1580.00" y="2160.00" id="733" net="1" show="1" grparent="735" state="1" pen="0,0,0" brush="255,255,255" thickness="1"/>
            <graphic x="1060.00" y="2240.00" id="744" net="1" show="1" grparent="746" state="1" pen="0,0,0" brush="255,255,255" thickness="1"/>
            <graphic x="1760.00" y="2840.00" id="755" net="1" show="1" grparent="757" state="1" pen="0,0,0" brush="255,255,255" thickness="1"/>
          </graphics>
        </attribute>
        <attribute name="Logic" id="696" net="1">
          <![CDATA[1]]>
          <graphics count="0"/>
        </attribute>
        <attribute name="Comment" id="697" net="1">
          <![CDATA[]]>
          <graphics count="4">
            <graphic yoff="40.00" x="720.00" y="80.00" id="698" net="1" show="0" grparent="699" state="1" pen="0,0,0" brush="255,255,255" thickness="1"/>
            <graphic yoff="40.00" x="1580.00" y="2200.00" id="734" net="1" show="0" grparent="735" state="1" pen="0,0,0" brush="255,255,255" thickness="1"/>
            <graphic yoff="40.00" x="1060.00" y="2280.00" id="745" net="1" show="0" grparent="746" state="1" pen="0,0,0" brush="255,255,255" thickness="1"/>
            <graphic yoff="40.00" x="1760.00" y="2880.00" id="756" net="1" show="0" grparent="757" state="1" pen="0,0,0" brush="255,255,255" thickness="1"/>
          </graphics>
        </attribute>
        <graphics count="4">
          <graphic x="720.00" y="40.00" id="699" net="1" show="1" w="20.00" h="20.00" state="1" pen="0,0,0" brush="255,255,255" thickness="1"/>
          <graphic x="1580.00" y="2160.00" id="735" net="1" show="1" w="20.00" h="20.00" state="1" pen="0,0,0" brush="255,255,255" thickness="1"/>
          <graphic x="1060.00" y="2240.00" id="746" net="1" show="1" w="20.00" h="20.00" state="1" pen="0,0,0" brush="255,255,255" thickness="1"/>
          <graphic x="1760.00" y="2840.00" id="757" net="1" show="1" w="20.00" h="20.00" state="1" pen="0,0,0" brush="255,255,255" thickness="1"/>
        </graphics>
      </node>
      <node id="770" net="1" logic="1">
        <attribute name="Name" id="771" net="1">
          <![CDATA[LIG3_XRCC1]]>
          <graphics count="3">
            <graphic yoff="20.00" x="800.00" y="60.00" id="772" net="1" show="0" grparent="780" state="1" pen="0,0,0" brush="255,255,255" thickness="1"/>
            <graphic yoff="20.00" x="300.00" y="1740.00" id="812" net="1" show="0" grparent="816" state="1" pen="0,0,0" brush="255,255,255" thickness="1"/>
            <graphic yoff="20.00" x="1760.00" y="2940.00" id="823" net="1" show="0" grparent="827" state="1" pen="0,0,0" brush="255,255,255" thickness="1"/>
          </graphics>
        </attribute>
        <attribute name="ID" id="773" net="1">
          <![CDATA[16]]>
          <graphics count="3">
            <graphic xoff="25.00" yoff="20.00" x="825.00" y="60.00" id="774" net="1" show="1" grparent="780" state="1" pen="0,0,0" brush="255,255,255" thickness="1"/>
            <graphic xoff="25.00" yoff="20.00" x="325.00" y="1740.00" id="813" net="1" show="1" grparent="816" state="1" pen="0,0,0" brush="255,255,255" thickness="1"/>
            <graphic xoff="25.00" yoff="20.00" x="1785.00" y="2940.00" id="824" net="1" show="1" grparent="827" state="1" pen="0,0,0" brush="255,255,255" thickness="1"/>
          </graphics>
        </attribute>
        <attribute name="Marking" id="775" net="1">
          <![CDATA[0]]>
          <graphics count="3">
            <graphic x="800.00" y="40.00" id="776" net="1" show="1" grparent="780" state="1" pen="0,0,0" brush="255,255,255" thickness="1"/>
            <graphic x="300.00" y="1720.00" id="814" net="1" show="1" grparent="816" state="1" pen="0,0,0" brush="255,255,255" thickness="1"/>
            <graphic x="1760.00" y="2920.00" id="825" net="1" show="1" grparent="827" state="1" pen="0,0,0" brush="255,255,255" thickness="1"/>
          </graphics>
        </attribute>
        <attribute name="Logic" id="777" net="1">
          <![CDATA[1]]>
          <graphics count="0"/>
        </attribute>
        <attribute name="Comment" id="778" net="1">
          <![CDATA[]]>
          <graphics count="3">
            <graphic yoff="40.00" x="800.00" y="80.00" id="779" net="1" show="0" grparent="780" state="1" pen="0,0,0" brush="255,255,255" thickness="1"/>
            <graphic yoff="40.00" x="300.00" y="1760.00" id="815" net="1" show="0" grparent="816" state="1" pen="0,0,0" brush="255,255,255" thickness="1"/>
            <graphic yoff="40.00" x="1760.00" y="2960.00" id="826" net="1" show="0" grparent="827" state="1" pen="0,0,0" brush="255,255,255" thickness="1"/>
          </graphics>
        </attribute>
        <graphics count="3">
          <graphic x="800.00" y="40.00" id="780" net="1" show="1" w="20.00" h="20.00" state="1" pen="0,0,0" brush="255,255,255" thickness="1"/>
          <graphic x="300.00" y="1720.00" id="816" net="1" show="1" w="20.00" h="20.00" state="1" pen="0,0,0" brush="255,255,255" thickness="1"/>
          <graphic x="1760.00" y="2920.00" id="827" net="1" show="1" w="20.00" h="20.00" state="1" pen="0,0,0" brush="255,255,255" thickness="1"/>
        </graphics>
      </node>
      <node id="840" net="1" logic="1">
        <attribute name="Name" id="841" net="1">
          <![CDATA[MBD4]]>
          <graphics count="4">
            <graphic yoff="20.00" x="160.00" y="120.00" id="842" net="1" show="0" grparent="850" state="1" pen="0,0,0" brush="255,255,255" thickness="1"/>
            <graphic yoff="20.00" x="3640.00" y="1960.00" id="882" net="1" show="0" grparent="886" state="1" pen="0,0,0" brush="255,255,255" thickness="1"/>
            <graphic yoff="20.00" x="3660.00" y="2640.00" id="893" net="1" show="0" grparent="897" state="1" pen="0,0,0" brush="255,255,255" thickness="1"/>
            <graphic yoff="20.00" x="2480.00" y="2920.00" id="904" net="1" show="0" grparent="908" state="1" pen="0,0,0" brush="255,255,255" thickness="1"/>
          </graphics>
        </attribute>
        <attribute name="ID" id="843" net="1">
          <![CDATA[17]]>
          <graphics count="4">
            <graphic xoff="25.00" yoff="20.00" x="185.00" y="120.00" id="844" net="1" show="1" grparent="850" state="1" pen="0,0,0" brush="255,255,255" thickness="1"/>
            <graphic xoff="25.00" yoff="20.00" x="3665.00" y="1960.00" id="883" net="1" show="1" grparent="886" state="1" pen="0,0,0" brush="255,255,255" thickness="1"/>
            <graphic xoff="25.00" yoff="20.00" x="3685.00" y="2640.00" id="894" net="1" show="1" grparent="897" state="1" pen="0,0,0" brush="255,255,255" thickness="1"/>
            <graphic xoff="25.00" yoff="20.00" x="2505.00" y="2920.00" id="905" net="1" show="1" grparent="908" state="1" pen="0,0,0" brush="255,255,255" thickness="1"/>
          </graphics>
        </attribute>
        <attribute name="Marking" id="845" net="1">
          <![CDATA[0]]>
          <graphics count="4">
            <graphic x="160.00" y="100.00" id="846" net="1" show="1" grparent="850" state="1" pen="0,0,0" brush="255,255,255" thickness="1"/>
            <graphic x="3640.00" y="1940.00" id="884" net="1" show="1" grparent="886" state="1" pen="0,0,0" brush="255,255,255" thickness="1"/>
            <graphic x="3660.00" y="2620.00" id="895" net="1" show="1" grparent="897" state="1" pen="0,0,0" brush="255,255,255" thickness="1"/>
            <graphic x="2480.00" y="2900.00" id="906" net="1" show="1" grparent="908" state="1" pen="0,0,0" brush="255,255,255" thickness="1"/>
          </graphics>
        </attribute>
        <attribute name="Logic" id="847" net="1">
          <![CDATA[1]]>
          <graphics count="0"/>
        </attribute>
        <attribute name="Comment" id="848" net="1">
          <![CDATA[MBD4 glycosylase]]>
          <graphics count="4">
            <graphic yoff="40.00" x="160.00" y="140.00" id="849" net="1" show="0" grparent="850" state="1" pen="0,0,0" brush="255,255,255" thickness="1"/>
            <graphic yoff="40.00" x="3640.00" y="1980.00" id="885" net="1" show="0" grparent="886" state="1" pen="0,0,0" brush="255,255,255" thickness="1"/>
            <graphic yoff="40.00" x="3660.00" y="2660.00" id="896" net="1" show="0" grparent="897" state="1" pen="0,0,0" brush="255,255,255" thickness="1"/>
            <graphic yoff="40.00" x="2480.00" y="2940.00" id="907" net="1" show="0" grparent="908" state="1" pen="0,0,0" brush="255,255,255" thickness="1"/>
          </graphics>
        </attribute>
        <graphics count="4">
          <graphic x="160.00" y="100.00" id="850" net="1" show="1" w="20.00" h="20.00" state="1" pen="0,0,0" brush="255,255,255" thickness="1"/>
          <graphic x="3640.00" y="1940.00" id="886" net="1" show="1" w="20.00" h="20.00" state="1" pen="0,0,0" brush="255,255,255" thickness="1"/>
          <graphic x="3660.00" y="2620.00" id="897" net="1" show="1" w="20.00" h="20.00" state="1" pen="0,0,0" brush="255,255,255" thickness="1"/>
          <graphic x="2480.00" y="2900.00" id="908" net="1" show="1" w="20.00" h="20.00" state="1" pen="0,0,0" brush="255,255,255" thickness="1"/>
        </graphics>
      </node>
      <node id="921" net="1" logic="1">
        <attribute name="Name" id="922" net="1">
          <![CDATA[MPG]]>
          <graphics count="4">
            <graphic yoff="20.00" x="40.00" y="120.00" id="923" net="1" show="0" grparent="931" state="1" pen="0,0,0" brush="255,255,255" thickness="1"/>
            <graphic yoff="20.00" x="3320.00" y="1700.00" id="963" net="1" show="0" grparent="967" state="1" pen="0,0,0" brush="255,255,255" thickness="1"/>
            <graphic yoff="20.00" x="3320.00" y="1040.00" id="974" net="1" show="0" grparent="978" state="1" pen="0,0,0" brush="255,255,255" thickness="1"/>
            <graphic yoff="20.00" x="2360.00" y="2920.00" id="985" net="1" show="0" grparent="989" state="1" pen="0,0,0" brush="255,255,255" thickness="1"/>
          </graphics>
        </attribute>
        <attribute name="ID" id="924" net="1">
          <![CDATA[18]]>
          <graphics count="4">
            <graphic xoff="25.00" yoff="20.00" x="65.00" y="120.00" id="925" net="1" show="1" grparent="931" state="1" pen="0,0,0" brush="255,255,255" thickness="1"/>
            <graphic xoff="25.00" yoff="20.00" x="3345.00" y="1700.00" id="964" net="1" show="1" grparent="967" state="1" pen="0,0,0" brush="255,255,255" thickness="1"/>
            <graphic xoff="25.00" yoff="20.00" x="3345.00" y="1040.00" id="975" net="1" show="1" grparent="978" state="1" pen="0,0,0" brush="255,255,255" thickness="1"/>
            <graphic xoff="25.00" yoff="20.00" x="2385.00" y="2920.00" id="986" net="1" show="1" grparent="989" state="1" pen="0,0,0" brush="255,255,255" thickness="1"/>
          </graphics>
        </attribute>
        <attribute name="Marking" id="926" net="1">
          <![CDATA[0]]>
          <graphics count="4">
            <graphic x="40.00" y="100.00" id="927" net="1" show="1" grparent="931" state="1" pen="0,0,0" brush="255,255,255" thickness="1"/>
            <graphic x="3320.00" y="1680.00" id="965" net="1" show="1" grparent="967" state="1" pen="0,0,0" brush="255,255,255" thickness="1"/>
            <graphic x="3320.00" y="1020.00" id="976" net="1" show="1" grparent="978" state="1" pen="0,0,0" brush="255,255,255" thickness="1"/>
            <graphic x="2360.00" y="2900.00" id="987" net="1" show="1" grparent="989" state="1" pen="0,0,0" brush="255,255,255" thickness="1"/>
          </graphics>
        </attribute>
        <attribute name="Logic" id="928" net="1">
          <![CDATA[1]]>
          <graphics count="0"/>
        </attribute>
        <attribute name="Comment" id="929" net="1">
          <![CDATA[]]>
          <graphics count="4">
            <graphic yoff="40.00" x="40.00" y="140.00" id="930" net="1" show="0" grparent="931" state="1" pen="0,0,0" brush="255,255,255" thickness="1"/>
            <graphic yoff="40.00" x="3320.00" y="1720.00" id="966" net="1" show="0" grparent="967" state="1" pen="0,0,0" brush="255,255,255" thickness="1"/>
            <graphic yoff="40.00" x="3320.00" y="1060.00" id="977" net="1" show="0" grparent="978" state="1" pen="0,0,0" brush="255,255,255" thickness="1"/>
            <graphic yoff="40.00" x="2360.00" y="2940.00" id="988" net="1" show="0" grparent="989" state="1" pen="0,0,0" brush="255,255,255" thickness="1"/>
          </graphics>
        </attribute>
        <graphics count="4">
          <graphic x="40.00" y="100.00" id="931" net="1" show="1" w="20.00" h="20.00" state="1" pen="0,0,0" brush="255,255,255" thickness="1"/>
          <graphic x="3320.00" y="1680.00" id="967" net="1" show="1" w="20.00" h="20.00" state="1" pen="0,0,0" brush="255,255,255" thickness="1"/>
          <graphic x="3320.00" y="1020.00" id="978" net="1" show="1" w="20.00" h="20.00" state="1" pen="0,0,0" brush="255,255,255" thickness="1"/>
          <graphic x="2360.00" y="2900.00" id="989" net="1" show="1" w="20.00" h="20.00" state="1" pen="0,0,0" brush="255,255,255" thickness="1"/>
        </graphics>
      </node>
      <node id="1002" net="1" logic="1">
        <attribute name="Name" id="1003" net="1">
          <![CDATA[NEIL1]]>
          <graphics count="7">
            <graphic yoff="20.00" x="100.00" y="60.00" id="1004" net="1" show="0" grparent="1012" state="1" pen="0,0,0" brush="255,255,255" thickness="1"/>
            <graphic yoff="20.00" x="1140.00" y="100.00" id="1044" net="1" show="0" grparent="1048" state="1" pen="0,0,0" brush="255,255,255" thickness="1"/>
            <graphic yoff="20.00" x="1600.00" y="60.00" id="1055" net="1" show="0" grparent="1059" state="1" pen="0,0,0" brush="255,255,255" thickness="1"/>
            <graphic yoff="20.00" x="1620.00" y="960.00" id="1066" net="1" show="0" grparent="1070" state="1" pen="0,0,0" brush="255,255,255" thickness="1"/>
            <graphic yoff="20.00" x="100.00" y="740.00" id="1077" net="1" show="0" grparent="1081" state="1" pen="0,0,0" brush="255,255,255" thickness="1"/>
            <graphic yoff="20.00" x="2180.00" y="60.00" id="1088" net="1" show="0" grparent="1092" state="1" pen="0,0,0" brush="255,255,255" thickness="1"/>
            <graphic yoff="20.00" x="2120.00" y="2920.00" id="1099" net="1" show="0" grparent="1103" state="1" pen="0,0,0" brush="255,255,255" thickness="1"/>
          </graphics>
        </attribute>
        <attribute name="ID" id="1005" net="1">
          <![CDATA[19]]>
          <graphics count="7">
            <graphic xoff="25.00" yoff="20.00" x="125.00" y="60.00" id="1006" net="1" show="1" grparent="1012" state="1" pen="0,0,0" brush="255,255,255" thickness="1"/>
            <graphic xoff="25.00" yoff="20.00" x="1165.00" y="100.00" id="1045" net="1" show="1" grparent="1048" state="1" pen="0,0,0" brush="255,255,255" thickness="1"/>
            <graphic xoff="25.00" yoff="20.00" x="1625.00" y="60.00" id="1056" net="1" show="1" grparent="1059" state="1" pen="0,0,0" brush="255,255,255" thickness="1"/>
            <graphic xoff="25.00" yoff="20.00" x="1645.00" y="960.00" id="1067" net="1" show="1" grparent="1070" state="1" pen="0,0,0" brush="255,255,255" thickness="1"/>
            <graphic xoff="25.00" yoff="20.00" x="125.00" y="740.00" id="1078" net="1" show="1" grparent="1081" state="1" pen="0,0,0" brush="255,255,255" thickness="1"/>
            <graphic xoff="25.00" yoff="20.00" x="2205.00" y="60.00" id="1089" net="1" show="1" grparent="1092" state="1" pen="0,0,0" brush="255,255,255" thickness="1"/>
            <graphic xoff="25.00" yoff="20.00" x="2145.00" y="2920.00" id="1100" net="1" show="1" grparent="1103" state="1" pen="0,0,0" brush="255,255,255" thickness="1"/>
          </graphics>
        </attribute>
        <attribute name="Marking" id="1007" net="1">
          <![CDATA[0]]>
          <graphics count="7">
            <graphic x="100.00" y="40.00" id="1008" net="1" show="1" grparent="1012" state="1" pen="0,0,0" brush="255,255,255" thickness="1"/>
            <graphic x="1140.00" y="80.00" id="1046" net="1" show="1" grparent="1048" state="1" pen="0,0,0" brush="255,255,255" thickness="1"/>
            <graphic x="1600.00" y="40.00" id="1057" net="1" show="1" grparent="1059" state="1" pen="0,0,0" brush="255,255,255" thickness="1"/>
            <graphic x="1620.00" y="940.00" id="1068" net="1" show="1" grparent="1070" state="1" pen="0,0,0" brush="255,255,255" thickness="1"/>
            <graphic x="100.00" y="720.00" id="1079" net="1" show="1" grparent="1081" state="1" pen="0,0,0" brush="255,255,255" thickness="1"/>
            <graphic x="2180.00" y="40.00" id="1090" net="1" show="1" grparent="1092" state="1" pen="0,0,0" brush="255,255,255" thickness="1"/>
            <graphic x="2120.00" y="2900.00" id="1101" net="1" show="1" grparent="1103" state="1" pen="0,0,0" brush="255,255,255" thickness="1"/>
          </graphics>
        </attribute>
        <attribute name="Logic" id="1009" net="1">
          <![CDATA[1]]>
          <graphics count="0"/>
        </attribute>
        <attribute name="Comment" id="1010" net="1">
          <![CDATA[Endonuclease VIII-like 1, DNA glycosylase/AP lyase Neil1, DNA-(apurinic or apyrimidinic site) lyase Neil1, Nei-like protein 1, Nei homolog 1, FPG1]]>
          <graphics count="7">
            <graphic yoff="40.00" x="100.00" y="80.00" id="1011" net="1" show="0" grparent="1012" state="1" pen="0,0,0" brush="255,255,255" thickness="1"/>
            <graphic yoff="40.00" x="1140.00" y="120.00" id="1047" net="1" show="0" grparent="1048" state="1" pen="0,0,0" brush="255,255,255" thickness="1"/>
            <graphic yoff="40.00" x="1600.00" y="80.00" id="1058" net="1" show="0" grparent="1059" state="1" pen="0,0,0" brush="255,255,255" thickness="1"/>
            <graphic yoff="40.00" x="1620.00" y="980.00" id="1069" net="1" show="0" grparent="1070" state="1" pen="0,0,0" brush="255,255,255" thickness="1"/>
            <graphic yoff="40.00" x="100.00" y="760.00" id="1080" net="1" show="0" grparent="1081" state="1" pen="0,0,0" brush="255,255,255" thickness="1"/>
            <graphic yoff="40.00" x="2180.00" y="80.00" id="1091" net="1" show="0" grparent="1092" state="1" pen="0,0,0" brush="255,255,255" thickness="1"/>
            <graphic yoff="40.00" x="2120.00" y="2940.00" id="1102" net="1" show="0" grparent="1103" state="1" pen="0,0,0" brush="255,255,255" thickness="1"/>
          </graphics>
        </attribute>
        <graphics count="7">
          <graphic x="100.00" y="40.00" id="1012" net="1" show="1" w="20.00" h="20.00" state="1" pen="0,0,0" brush="255,255,255" thickness="1"/>
          <graphic x="1140.00" y="80.00" id="1048" net="1" show="1" w="20.00" h="20.00" state="1" pen="0,0,0" brush="255,255,255" thickness="1"/>
          <graphic x="1600.00" y="40.00" id="1059" net="1" show="1" w="20.00" h="20.00" state="1" pen="0,0,0" brush="255,255,255" thickness="1"/>
          <graphic x="1620.00" y="940.00" id="1070" net="1" show="1" w="20.00" h="20.00" state="1" pen="0,0,0" brush="255,255,255" thickness="1"/>
          <graphic x="100.00" y="720.00" id="1081" net="1" show="1" w="20.00" h="20.00" state="1" pen="0,0,0" brush="255,255,255" thickness="1"/>
          <graphic x="2180.00" y="40.00" id="1092" net="1" show="1" w="20.00" h="20.00" state="1" pen="0,0,0" brush="255,255,255" thickness="1"/>
          <graphic x="2120.00" y="2900.00" id="1103" net="1" show="1" w="20.00" h="20.00" state="1" pen="0,0,0" brush="255,255,255" thickness="1"/>
        </graphics>
      </node>
      <node id="1116" net="1" logic="1">
        <attribute name="Name" id="1117" net="1">
          <![CDATA[NEIL3]]>
          <graphics count="5">
            <graphic yoff="20.00" x="220.00" y="60.00" id="1118" net="1" show="0" grparent="1126" state="1" pen="0,0,0" brush="255,255,255" thickness="1"/>
            <graphic yoff="20.00" x="4160.00" y="80.00" id="1158" net="1" show="0" grparent="1162" state="1" pen="0,0,0" brush="255,255,255" thickness="1"/>
            <graphic yoff="20.00" x="4260.00" y="820.00" id="1169" net="1" show="0" grparent="1173" state="1" pen="0,0,0" brush="255,255,255" thickness="1"/>
            <graphic yoff="20.00" x="4340.00" y="760.00" id="1180" net="1" show="0" grparent="1184" state="1" pen="0,0,0" brush="255,255,255" thickness="1"/>
            <graphic yoff="20.00" x="2240.00" y="2920.00" id="1191" net="1" show="0" grparent="1195" state="1" pen="0,0,0" brush="255,255,255" thickness="1"/>
          </graphics>
        </attribute>
        <attribute name="ID" id="1119" net="1">
          <![CDATA[20]]>
          <graphics count="5">
            <graphic xoff="25.00" yoff="20.00" x="245.00" y="60.00" id="1120" net="1" show="1" grparent="1126" state="1" pen="0,0,0" brush="255,255,255" thickness="1"/>
            <graphic xoff="25.00" yoff="20.00" x="4185.00" y="80.00" id="1159" net="1" show="1" grparent="1162" state="1" pen="0,0,0" brush="255,255,255" thickness="1"/>
            <graphic xoff="25.00" yoff="20.00" x="4285.00" y="820.00" id="1170" net="1" show="1" grparent="1173" state="1" pen="0,0,0" brush="255,255,255" thickness="1"/>
            <graphic xoff="25.00" yoff="20.00" x="4365.00" y="760.00" id="1181" net="1" show="1" grparent="1184" state="1" pen="0,0,0" brush="255,255,255" thickness="1"/>
            <graphic xoff="25.00" yoff="20.00" x="2265.00" y="2920.00" id="1192" net="1" show="1" grparent="1195" state="1" pen="0,0,0" brush="255,255,255" thickness="1"/>
          </graphics>
        </attribute>
        <attribute name="Marking" id="1121" net="1">
          <![CDATA[0]]>
          <graphics count="5">
            <graphic x="220.00" y="40.00" id="1122" net="1" show="1" grparent="1126" state="1" pen="0,0,0" brush="255,255,255" thickness="1"/>
            <graphic x="4160.00" y="60.00" id="1160" net="1" show="1" grparent="1162" state="1" pen="0,0,0" brush="255,255,255" thickness="1"/>
            <graphic x="4260.00" y="800.00" id="1171" net="1" show="1" grparent="1173" state="1" pen="0,0,0" brush="255,255,255" thickness="1"/>
            <graphic x="4340.00" y="740.00" id="1182" net="1" show="1" grparent="1184" state="1" pen="0,0,0" brush="255,255,255" thickness="1"/>
            <graphic x="2240.00" y="2900.00" id="1193" net="1" show="1" grparent="1195" state="1" pen="0,0,0" brush="255,255,255" thickness="1"/>
          </graphics>
        </attribute>
        <attribute name="Logic" id="1123" net="1">
          <![CDATA[1]]>
          <graphics count="0"/>
        </attribute>
        <attribute name="Comment" id="1124" net="1">
          <![CDATA[]]>
          <graphics count="5">
            <graphic yoff="40.00" x="220.00" y="80.00" id="1125" net="1" show="0" grparent="1126" state="1" pen="0,0,0" brush="255,255,255" thickness="1"/>
            <graphic yoff="40.00" x="4160.00" y="100.00" id="1161" net="1" show="0" grparent="1162" state="1" pen="0,0,0" brush="255,255,255" thickness="1"/>
            <graphic yoff="40.00" x="4260.00" y="840.00" id="1172" net="1" show="0" grparent="1173" state="1" pen="0,0,0" brush="255,255,255" thickness="1"/>
            <graphic yoff="40.00" x="4340.00" y="780.00" id="1183" net="1" show="0" grparent="1184" state="1" pen="0,0,0" brush="255,255,255" thickness="1"/>
            <graphic yoff="40.00" x="2240.00" y="2940.00" id="1194" net="1" show="0" grparent="1195" state="1" pen="0,0,0" brush="255,255,255" thickness="1"/>
          </graphics>
        </attribute>
        <graphics count="5">
          <graphic x="220.00" y="40.00" id="1126" net="1" show="1" w="20.00" h="20.00" state="1" pen="0,0,0" brush="255,255,255" thickness="1"/>
          <graphic x="4160.00" y="60.00" id="1162" net="1" show="1" w="20.00" h="20.00" state="1" pen="0,0,0" brush="255,255,255" thickness="1"/>
          <graphic x="4260.00" y="800.00" id="1173" net="1" show="1" w="20.00" h="20.00" state="1" pen="0,0,0" brush="255,255,255" thickness="1"/>
          <graphic x="4340.00" y="740.00" id="1184" net="1" show="1" w="20.00" h="20.00" state="1" pen="0,0,0" brush="255,255,255" thickness="1"/>
          <graphic x="2240.00" y="2900.00" id="1195" net="1" show="1" w="20.00" h="20.00" state="1" pen="0,0,0" brush="255,255,255" thickness="1"/>
        </graphics>
      </node>
      <node id="1208" net="1" logic="1">
        <attribute name="Name" id="1209" net="1">
          <![CDATA[OGG1]]>
          <graphics count="4">
            <graphic yoff="20.00" x="40.00" y="60.00" id="1210" net="1" show="0" grparent="1218" state="1" pen="0,0,0" brush="255,255,255" thickness="1"/>
            <graphic yoff="20.00" x="420.00" y="140.00" id="1250" net="1" show="0" grparent="1254" state="1" pen="0,0,0" brush="255,255,255" thickness="1"/>
            <graphic yoff="20.00" x="480.00" y="700.00" id="1261" net="1" show="0" grparent="1265" state="1" pen="0,0,0" brush="255,255,255" thickness="1"/>
            <graphic yoff="20.00" x="2060.00" y="2920.00" id="1272" net="1" show="0" grparent="1276" state="1" pen="0,0,0" brush="255,255,255" thickness="1"/>
          </graphics>
        </attribute>
        <attribute name="ID" id="1211" net="1">
          <![CDATA[21]]>
          <graphics count="4">
            <graphic xoff="25.00" yoff="20.00" x="65.00" y="60.00" id="1212" net="1" show="1" grparent="1218" state="1" pen="0,0,0" brush="255,255,255" thickness="1"/>
            <graphic xoff="25.00" yoff="20.00" x="445.00" y="140.00" id="1251" net="1" show="1" grparent="1254" state="1" pen="0,0,0" brush="255,255,255" thickness="1"/>
            <graphic xoff="25.00" yoff="20.00" x="505.00" y="700.00" id="1262" net="1" show="1" grparent="1265" state="1" pen="0,0,0" brush="255,255,255" thickness="1"/>
            <graphic xoff="25.00" yoff="20.00" x="2085.00" y="2920.00" id="1273" net="1" show="1" grparent="1276" state="1" pen="0,0,0" brush="255,255,255" thickness="1"/>
          </graphics>
        </attribute>
        <attribute name="Marking" id="1213" net="1">
          <![CDATA[0]]>
          <graphics count="4">
            <graphic x="40.00" y="40.00" id="1214" net="1" show="1" grparent="1218" state="1" pen="0,0,0" brush="255,255,255" thickness="1"/>
            <graphic x="420.00" y="120.00" id="1252" net="1" show="1" grparent="1254" state="1" pen="0,0,0" brush="255,255,255" thickness="1"/>
            <graphic x="480.00" y="680.00" id="1263" net="1" show="1" grparent="1265" state="1" pen="0,0,0" brush="255,255,255" thickness="1"/>
            <graphic x="2060.00" y="2900.00" id="1274" net="1" show="1" grparent="1276" state="1" pen="0,0,0" brush="255,255,255" thickness="1"/>
          </graphics>
        </attribute>
        <attribute name="Logic" id="1215" net="1">
          <![CDATA[1]]>
          <graphics count="0"/>
        </attribute>
        <attribute name="Comment" id="1216" net="1">
          <![CDATA[]]>
          <graphics count="4">
            <graphic yoff="40.00" x="40.00" y="80.00" id="1217" net="1" show="0" grparent="1218" state="1" pen="0,0,0" brush="255,255,255" thickness="1"/>
            <graphic yoff="40.00" x="420.00" y="160.00" id="1253" net="1" show="0" grparent="1254" state="1" pen="0,0,0" brush="255,255,255" thickness="1"/>
            <graphic yoff="40.00" x="480.00" y="720.00" id="1264" net="1" show="0" grparent="1265" state="1" pen="0,0,0" brush="255,255,255" thickness="1"/>
            <graphic yoff="40.00" x="2060.00" y="2940.00" id="1275" net="1" show="0" grparent="1276" state="1" pen="0,0,0" brush="255,255,255" thickness="1"/>
          </graphics>
        </attribute>
        <graphics count="4">
          <graphic x="40.00" y="40.00" id="1218" net="1" show="1" w="20.00" h="20.00" state="1" pen="0,0,0" brush="255,255,255" thickness="1"/>
          <graphic x="420.00" y="120.00" id="1254" net="1" show="1" w="20.00" h="20.00" state="1" pen="0,0,0" brush="255,255,255" thickness="1"/>
          <graphic x="480.00" y="680.00" id="1265" net="1" show="1" w="20.00" h="20.00" state="1" pen="0,0,0" brush="255,255,255" thickness="1"/>
          <graphic x="2060.00" y="2900.00" id="1276" net="1" show="1" w="20.00" h="20.00" state="1" pen="0,0,0" brush="255,255,255" thickness="1"/>
        </graphics>
      </node>
      <node id="1289" net="1" logic="1">
        <attribute name="Name" id="1290" net="1">
          <![CDATA[PCNA]]>
          <graphics count="2">
            <graphic yoff="20.00" x="1540.00" y="2360.00" id="1291" net="1" show="0" grparent="1299" state="1" pen="0,0,0" brush="255,255,255" thickness="1"/>
            <graphic yoff="20.00" x="1060.00" y="2400.00" id="1331" net="1" show="0" grparent="1335" state="1" pen="0,0,0" brush="255,255,255" thickness="1"/>
          </graphics>
        </attribute>
        <attribute name="ID" id="1292" net="1">
          <![CDATA[22]]>
          <graphics count="2">
            <graphic xoff="25.00" yoff="20.00" x="1565.00" y="2360.00" id="1293" net="1" show="1" grparent="1299" state="1" pen="0,0,0" brush="255,255,255" thickness="1"/>
            <graphic xoff="25.00" yoff="20.00" x="1085.00" y="2400.00" id="1332" net="1" show="1" grparent="1335" state="1" pen="0,0,0" brush="255,255,255" thickness="1"/>
          </graphics>
        </attribute>
        <attribute name="Marking" id="1294" net="1">
          <![CDATA[0]]>
          <graphics count="2">
            <graphic x="1540.00" y="2340.00" id="1295" net="1" show="1" grparent="1299" state="1" pen="0,0,0" brush="255,255,255" thickness="1"/>
            <graphic x="1060.00" y="2380.00" id="1333" net="1" show="1" grparent="1335" state="1" pen="0,0,0" brush="255,255,255" thickness="1"/>
          </graphics>
        </attribute>
        <attribute name="Logic" id="1296" net="1">
          <![CDATA[1]]>
          <graphics count="0"/>
        </attribute>
        <attribute name="Comment" id="1297" net="1">
          <![CDATA[]]>
          <graphics count="2">
            <graphic yoff="40.00" x="1540.00" y="2380.00" id="1298" net="1" show="0" grparent="1299" state="1" pen="0,0,0" brush="255,255,255" thickness="1"/>
            <graphic yoff="40.00" x="1060.00" y="2420.00" id="1334" net="1" show="0" grparent="1335" state="1" pen="0,0,0" brush="255,255,255" thickness="1"/>
          </graphics>
        </attribute>
        <graphics count="2">
          <graphic x="1540.00" y="2340.00" id="1299" net="1" show="1" w="20.00" h="20.00" state="1" pen="0,0,0" brush="255,255,255" thickness="1"/>
          <graphic x="1060.00" y="2380.00" id="1335" net="1" show="1" w="20.00" h="20.00" state="1" pen="0,0,0" brush="255,255,255" thickness="1"/>
        </graphics>
      </node>
      <node id="1348" net="1" logic="1">
        <attribute name="Name" id="1349" net="1">
          <![CDATA[PCNA_high_level]]>
          <graphics count="2">
            <graphic yoff="20.00" x="1500.00" y="1680.00" id="1350" net="1" show="0" grparent="1358" state="1" pen="0,0,0" brush="255,255,255" thickness="1"/>
            <graphic yoff="20.00" x="1620.00" y="2300.00" id="1390" net="1" show="0" grparent="1394" state="1" pen="0,0,0" brush="255,255,255" thickness="1"/>
          </graphics>
        </attribute>
        <attribute name="ID" id="1351" net="1">
          <![CDATA[23]]>
          <graphics count="2">
            <graphic xoff="25.00" yoff="20.00" x="1525.00" y="1680.00" id="1352" net="1" show="1" grparent="1358" state="1" pen="0,0,0" brush="255,255,255" thickness="1"/>
            <graphic xoff="25.00" yoff="20.00" x="1645.00" y="2300.00" id="1391" net="1" show="1" grparent="1394" state="1" pen="0,0,0" brush="255,255,255" thickness="1"/>
          </graphics>
        </attribute>
        <attribute name="Marking" id="1353" net="1">
          <![CDATA[1]]>
          <graphics count="2">
            <graphic x="1500.00" y="1660.00" id="1354" net="1" show="1" grparent="1358" state="1" pen="0,0,0" brush="255,255,255" thickness="1"/>
            <graphic x="1620.00" y="2280.00" id="1392" net="1" show="1" grparent="1394" state="1" pen="0,0,0" brush="255,255,255" thickness="1"/>
          </graphics>
        </attribute>
        <attribute name="Logic" id="1355" net="1">
          <![CDATA[1]]>
          <graphics count="0"/>
        </attribute>
        <attribute name="Comment" id="1356" net="1">
          <![CDATA[]]>
          <graphics count="2">
            <graphic yoff="40.00" x="1500.00" y="1700.00" id="1357" net="1" show="0" grparent="1358" state="1" pen="0,0,0" brush="255,255,255" thickness="1"/>
            <graphic yoff="40.00" x="1620.00" y="2320.00" id="1393" net="1" show="0" grparent="1394" state="1" pen="0,0,0" brush="255,255,255" thickness="1"/>
          </graphics>
        </attribute>
        <graphics count="2">
          <graphic x="1500.00" y="1660.00" id="1358" net="1" show="1" w="20.00" h="20.00" state="1" pen="0,0,0" brush="255,255,255" thickness="1"/>
          <graphic x="1620.00" y="2280.00" id="1394" net="1" show="1" w="20.00" h="20.00" state="1" pen="0,0,0" brush="255,255,255" thickness="1"/>
        </graphics>
      </node>
      <node id="1407" net="1">
        <attribute name="Name" id="1408" net="1">
          <![CDATA[PCNA_low_level]]>
          <graphics count="1">
            <graphic yoff="20.00" x="1640.00" y="1660.00" id="1409" net="1" show="0" grparent="1417" state="1" pen="0,0,0" brush="255,255,255" thickness="1"/>
          </graphics>
        </attribute>
        <attribute name="ID" id="1410" net="1">
          <![CDATA[24]]>
          <graphics count="1">
            <graphic xoff="25.00" yoff="20.00" x="1665.00" y="1660.00" id="1411" net="1" show="1" grparent="1417" state="1" pen="0,0,0" brush="255,255,255" thickness="1"/>
          </graphics>
        </attribute>
        <attribute name="Marking" id="1412" net="1">
          <![CDATA[0]]>
          <graphics count="1">
            <graphic x="1640.00" y="1640.00" id="1413" net="1" show="1" grparent="1417" state="1" pen="0,0,0" brush="255,255,255" thickness="1"/>
          </graphics>
        </attribute>
        <attribute name="Logic" id="1414" net="1">
          <![CDATA[0]]>
          <graphics count="0"/>
        </attribute>
        <attribute name="Comment" id="1415" net="1">
          <![CDATA[]]>
          <graphics count="1">
            <graphic yoff="40.00" x="1640.00" y="1680.00" id="1416" net="1" show="0" grparent="1417" state="1" pen="0,0,0" brush="255,255,255" thickness="1"/>
          </graphics>
        </attribute>
        <graphics count="1">
          <graphic x="1640.00" y="1640.00" id="1417" net="1" show="1" w="20.00" h="20.00" state="1" pen="0,0,0" brush="255,255,255" thickness="1"/>
        </graphics>
      </node>
      <node id="1418" net="1" logic="1">
        <attribute name="Name" id="1419" net="1">
          <![CDATA[PNKP]]>
          <graphics count="3">
            <graphic yoff="20.00" x="1760.00" y="860.00" id="1420" net="1" show="0" grparent="1428" state="1" pen="0,0,0" brush="255,255,255" thickness="1"/>
            <graphic yoff="20.00" x="260.00" y="1900.00" id="1460" net="1" show="0" grparent="1464" state="1" pen="0,0,0" brush="255,255,255" thickness="1"/>
            <graphic yoff="20.00" x="3040.00" y="740.00" id="1471" net="1" show="0" grparent="1475" state="1" pen="0,0,0" brush="255,255,255" thickness="1"/>
          </graphics>
        </attribute>
        <attribute name="ID" id="1421" net="1">
          <![CDATA[25]]>
          <graphics count="3">
            <graphic xoff="25.00" yoff="20.00" x="1785.00" y="860.00" id="1422" net="1" show="1" grparent="1428" state="1" pen="0,0,0" brush="255,255,255" thickness="1"/>
            <graphic xoff="25.00" yoff="20.00" x="285.00" y="1900.00" id="1461" net="1" show="1" grparent="1464" state="1" pen="0,0,0" brush="255,255,255" thickness="1"/>
            <graphic xoff="25.00" yoff="20.00" x="3065.00" y="740.00" id="1472" net="1" show="1" grparent="1475" state="1" pen="0,0,0" brush="255,255,255" thickness="1"/>
          </graphics>
        </attribute>
        <attribute name="Marking" id="1423" net="1">
          <![CDATA[1]]>
          <graphics count="3">
            <graphic x="1760.00" y="840.00" id="1424" net="1" show="1" grparent="1428" state="1" pen="0,0,0" brush="255,255,255" thickness="1"/>
            <graphic x="260.00" y="1880.00" id="1462" net="1" show="1" grparent="1464" state="1" pen="0,0,0" brush="255,255,255" thickness="1"/>
            <graphic x="3040.00" y="720.00" id="1473" net="1" show="1" grparent="1475" state="1" pen="0,0,0" brush="255,255,255" thickness="1"/>
          </graphics>
        </attribute>
        <attribute name="Logic" id="1425" net="1">
          <![CDATA[1]]>
          <graphics count="0"/>
        </attribute>
        <attribute name="Comment" id="1426" net="1">
          <![CDATA[PNKP catalyzes the phosphorylation of DNA at 5'-hydroxyl termini and can dephosphorylate its 3'-phosphate termini.]]>
          <graphics count="3">
            <graphic yoff="40.00" x="1760.00" y="880.00" id="1427" net="1" show="0" grparent="1428" state="1" pen="0,0,0" brush="255,255,255" thickness="1"/>
            <graphic yoff="40.00" x="260.00" y="1920.00" id="1463" net="1" show="0" grparent="1464" state="1" pen="0,0,0" brush="255,255,255" thickness="1"/>
            <graphic yoff="40.00" x="3040.00" y="760.00" id="1474" net="1" show="0" grparent="1475" state="1" pen="0,0,0" brush="255,255,255" thickness="1"/>
          </graphics>
        </attribute>
        <graphics count="3">
          <graphic x="1760.00" y="840.00" id="1428" net="1" show="1" w="20.00" h="20.00" state="1" pen="0,0,0" brush="255,255,255" thickness="1"/>
          <graphic x="260.00" y="1880.00" id="1464" net="1" show="1" w="20.00" h="20.00" state="1" pen="0,0,0" brush="255,255,255" thickness="1"/>
          <graphic x="3040.00" y="720.00" id="1475" net="1" show="1" w="20.00" h="20.00" state="1" pen="0,0,0" brush="255,255,255" thickness="1"/>
        </graphics>
      </node>
      <node id="1488" net="1" logic="1">
        <attribute name="Name" id="1489" net="1">
          <![CDATA[PPi]]>
          <graphics count="5">
            <graphic yoff="20.00" x="1380.00" y="1280.00" id="1490" net="1" show="0" grparent="1498" state="1" pen="0,0,0" brush="255,255,255" thickness="1"/>
            <graphic yoff="20.00" x="1580.00" y="1900.00" id="1530" net="1" show="0" grparent="1534" state="1" pen="0,0,0" brush="255,255,255" thickness="1"/>
            <graphic yoff="20.00" x="360.00" y="1260.00" id="1541" net="1" show="0" grparent="1545" state="1" pen="0,0,0" brush="255,255,255" thickness="1"/>
            <graphic yoff="20.00" x="100.00" y="2220.00" id="1552" net="1" show="0" grparent="1556" state="1" pen="0,0,0" brush="255,255,255" thickness="1"/>
            <graphic yoff="20.00" x="680.00" y="1840.00" id="1563" net="1" show="0" grparent="1567" state="1" pen="0,0,0" brush="255,255,255" thickness="1"/>
          </graphics>
        </attribute>
        <attribute name="ID" id="1491" net="1">
          <![CDATA[26]]>
          <graphics count="5">
            <graphic xoff="25.00" yoff="20.00" x="1405.00" y="1280.00" id="1492" net="1" show="1" grparent="1498" state="1" pen="0,0,0" brush="255,255,255" thickness="1"/>
            <graphic xoff="25.00" yoff="20.00" x="1605.00" y="1900.00" id="1531" net="1" show="1" grparent="1534" state="1" pen="0,0,0" brush="255,255,255" thickness="1"/>
            <graphic xoff="25.00" yoff="20.00" x="385.00" y="1260.00" id="1542" net="1" show="1" grparent="1545" state="1" pen="0,0,0" brush="255,255,255" thickness="1"/>
            <graphic xoff="25.00" yoff="20.00" x="125.00" y="2220.00" id="1553" net="1" show="1" grparent="1556" state="1" pen="0,0,0" brush="255,255,255" thickness="1"/>
            <graphic xoff="25.00" yoff="20.00" x="705.00" y="1840.00" id="1564" net="1" show="1" grparent="1567" state="1" pen="0,0,0" brush="255,255,255" thickness="1"/>
          </graphics>
        </attribute>
        <attribute name="Marking" id="1493" net="1">
          <![CDATA[0]]>
          <graphics count="5">
            <graphic x="1380.00" y="1260.00" id="1494" net="1" show="1" grparent="1498" state="1" pen="0,0,0" brush="255,255,255" thickness="1"/>
            <graphic x="1580.00" y="1880.00" id="1532" net="1" show="1" grparent="1534" state="1" pen="0,0,0" brush="255,255,255" thickness="1"/>
            <graphic x="360.00" y="1240.00" id="1543" net="1" show="1" grparent="1545" state="1" pen="0,0,0" brush="255,255,255" thickness="1"/>
            <graphic x="100.00" y="2200.00" id="1554" net="1" show="1" grparent="1556" state="1" pen="0,0,0" brush="255,255,255" thickness="1"/>
            <graphic x="680.00" y="1820.00" id="1565" net="1" show="1" grparent="1567" state="1" pen="0,0,0" brush="255,255,255" thickness="1"/>
          </graphics>
        </attribute>
        <attribute name="Logic" id="1495" net="1">
          <![CDATA[1]]>
          <graphics count="0"/>
        </attribute>
        <attribute name="Comment" id="1496" net="1">
          <![CDATA[]]>
          <graphics count="5">
            <graphic yoff="40.00" x="1380.00" y="1300.00" id="1497" net="1" show="0" grparent="1498" state="1" pen="0,0,0" brush="255,255,255" thickness="1"/>
            <graphic yoff="40.00" x="1580.00" y="1920.00" id="1533" net="1" show="0" grparent="1534" state="1" pen="0,0,0" brush="255,255,255" thickness="1"/>
            <graphic yoff="40.00" x="360.00" y="1280.00" id="1544" net="1" show="0" grparent="1545" state="1" pen="0,0,0" brush="255,255,255" thickness="1"/>
            <graphic yoff="40.00" x="100.00" y="2240.00" id="1555" net="1" show="0" grparent="1556" state="1" pen="0,0,0" brush="255,255,255" thickness="1"/>
            <graphic yoff="40.00" x="680.00" y="1860.00" id="1566" net="1" show="0" grparent="1567" state="1" pen="0,0,0" brush="255,255,255" thickness="1"/>
          </graphics>
        </attribute>
        <graphics count="5">
          <graphic x="1380.00" y="1260.00" id="1498" net="1" show="1" w="20.00" h="20.00" state="1" pen="0,0,0" brush="255,255,255" thickness="1"/>
          <graphic x="1580.00" y="1880.00" id="1534" net="1" show="1" w="20.00" h="20.00" state="1" pen="0,0,0" brush="255,255,255" thickness="1"/>
          <graphic x="360.00" y="1240.00" id="1545" net="1" show="1" w="20.00" h="20.00" state="1" pen="0,0,0" brush="255,255,255" thickness="1"/>
          <graphic x="100.00" y="2200.00" id="1556" net="1" show="1" w="20.00" h="20.00" state="1" pen="0,0,0" brush="255,255,255" thickness="1"/>
          <graphic x="680.00" y="1820.00" id="1567" net="1" show="1" w="20.00" h="20.00" state="1" pen="0,0,0" brush="255,255,255" thickness="1"/>
        </graphics>
      </node>
      <node id="1580" net="1" logic="1">
        <attribute name="Name" id="1581" net="1">
          <![CDATA[TDG]]>
          <graphics count="5">
            <graphic yoff="20.00" x="220.00" y="120.00" id="1582" net="1" show="0" grparent="1590" state="1" pen="0,0,0" brush="255,255,255" thickness="1"/>
            <graphic yoff="20.00" x="3640.00" y="1040.00" id="1622" net="1" show="0" grparent="1626" state="1" pen="0,0,0" brush="255,255,255" thickness="1"/>
            <graphic yoff="20.00" x="3700.00" y="1840.00" id="1633" net="1" show="0" grparent="1637" state="1" pen="0,0,0" brush="255,255,255" thickness="1"/>
            <graphic yoff="20.00" x="4220.00" y="1040.00" id="1644" net="1" show="0" grparent="1648" state="1" pen="0,0,0" brush="255,255,255" thickness="1"/>
            <graphic yoff="20.00" x="2540.00" y="2920.00" id="1655" net="1" show="0" grparent="1659" state="1" pen="0,0,0" brush="255,255,255" thickness="1"/>
          </graphics>
        </attribute>
        <attribute name="ID" id="1583" net="1">
          <![CDATA[27]]>
          <graphics count="5">
            <graphic xoff="25.00" yoff="20.00" x="245.00" y="120.00" id="1584" net="1" show="1" grparent="1590" state="1" pen="0,0,0" brush="255,255,255" thickness="1"/>
            <graphic xoff="25.00" yoff="20.00" x="3665.00" y="1040.00" id="1623" net="1" show="1" grparent="1626" state="1" pen="0,0,0" brush="255,255,255" thickness="1"/>
            <graphic xoff="25.00" yoff="20.00" x="3725.00" y="1840.00" id="1634" net="1" show="1" grparent="1637" state="1" pen="0,0,0" brush="255,255,255" thickness="1"/>
            <graphic xoff="25.00" yoff="20.00" x="4245.00" y="1040.00" id="1645" net="1" show="1" grparent="1648" state="1" pen="0,0,0" brush="255,255,255" thickness="1"/>
            <graphic xoff="25.00" yoff="20.00" x="2565.00" y="2920.00" id="1656" net="1" show="1" grparent="1659" state="1" pen="0,0,0" brush="255,255,255" thickness="1"/>
          </graphics>
        </attribute>
        <attribute name="Marking" id="1585" net="1">
          <![CDATA[0]]>
          <graphics count="5">
            <graphic x="220.00" y="100.00" id="1586" net="1" show="1" grparent="1590" state="1" pen="0,0,0" brush="255,255,255" thickness="1"/>
            <graphic x="3640.00" y="1020.00" id="1624" net="1" show="1" grparent="1626" state="1" pen="0,0,0" brush="255,255,255" thickness="1"/>
            <graphic x="3700.00" y="1820.00" id="1635" net="1" show="1" grparent="1637" state="1" pen="0,0,0" brush="255,255,255" thickness="1"/>
            <graphic x="4220.00" y="1020.00" id="1646" net="1" show="1" grparent="1648" state="1" pen="0,0,0" brush="255,255,255" thickness="1"/>
            <graphic x="2540.00" y="2900.00" id="1657" net="1" show="1" grparent="1659" state="1" pen="0,0,0" brush="255,255,255" thickness="1"/>
          </graphics>
        </attribute>
        <attribute name="Logic" id="1587" net="1">
          <![CDATA[1]]>
          <graphics count="0"/>
        </attribute>
        <attribute name="Comment" id="1588" net="1">
          <![CDATA[G/T mismatch-specific thymine DNA glycosylase (EC 3.2.2.-)]]>
          <graphics count="5">
            <graphic yoff="40.00" x="220.00" y="140.00" id="1589" net="1" show="0" grparent="1590" state="1" pen="0,0,0" brush="255,255,255" thickness="1"/>
            <graphic yoff="40.00" x="3640.00" y="1060.00" id="1625" net="1" show="0" grparent="1626" state="1" pen="0,0,0" brush="255,255,255" thickness="1"/>
            <graphic yoff="40.00" x="3700.00" y="1860.00" id="1636" net="1" show="0" grparent="1637" state="1" pen="0,0,0" brush="255,255,255" thickness="1"/>
            <graphic yoff="40.00" x="4220.00" y="1060.00" id="1647" net="1" show="0" grparent="1648" state="1" pen="0,0,0" brush="255,255,255" thickness="1"/>
            <graphic yoff="40.00" x="2540.00" y="2940.00" id="1658" net="1" show="0" grparent="1659" state="1" pen="0,0,0" brush="255,255,255" thickness="1"/>
          </graphics>
        </attribute>
        <graphics count="5">
          <graphic x="220.00" y="100.00" id="1590" net="1" show="1" w="20.00" h="20.00" state="1" pen="0,0,0" brush="255,255,255" thickness="1"/>
          <graphic x="3640.00" y="1020.00" id="1626" net="1" show="1" w="20.00" h="20.00" state="1" pen="0,0,0" brush="255,255,255" thickness="1"/>
          <graphic x="3700.00" y="1820.00" id="1637" net="1" show="1" w="20.00" h="20.00" state="1" pen="0,0,0" brush="255,255,255" thickness="1"/>
          <graphic x="4220.00" y="1020.00" id="1648" net="1" show="1" w="20.00" h="20.00" state="1" pen="0,0,0" brush="255,255,255" thickness="1"/>
          <graphic x="2540.00" y="2900.00" id="1659" net="1" show="1" w="20.00" h="20.00" state="1" pen="0,0,0" brush="255,255,255" thickness="1"/>
        </graphics>
      </node>
      <node id="1672" net="1" logic="1">
        <attribute name="Name" id="1673" net="1">
          <![CDATA[UNG2]]>
          <graphics count="4">
            <graphic yoff="20.00" x="100.00" y="120.00" id="1674" net="1" show="0" grparent="1682" state="1" pen="0,0,0" brush="255,255,255" thickness="1"/>
            <graphic yoff="20.00" x="4340.00" y="2080.00" id="1714" net="1" show="0" grparent="1718" state="1" pen="0,0,0" brush="255,255,255" thickness="1"/>
            <graphic yoff="20.00" x="4020.00" y="2680.00" id="1725" net="1" show="0" grparent="1729" state="1" pen="0,0,0" brush="255,255,255" thickness="1"/>
            <graphic yoff="20.00" x="2420.00" y="2920.00" id="1736" net="1" show="0" grparent="1740" state="1" pen="0,0,0" brush="255,255,255" thickness="1"/>
          </graphics>
        </attribute>
        <attribute name="ID" id="1675" net="1">
          <![CDATA[28]]>
          <graphics count="4">
            <graphic xoff="25.00" yoff="20.00" x="125.00" y="120.00" id="1676" net="1" show="1" grparent="1682" state="1" pen="0,0,0" brush="255,255,255" thickness="1"/>
            <graphic xoff="25.00" yoff="20.00" x="4365.00" y="2080.00" id="1715" net="1" show="1" grparent="1718" state="1" pen="0,0,0" brush="255,255,255" thickness="1"/>
            <graphic xoff="25.00" yoff="20.00" x="4045.00" y="2680.00" id="1726" net="1" show="1" grparent="1729" state="1" pen="0,0,0" brush="255,255,255" thickness="1"/>
            <graphic xoff="25.00" yoff="20.00" x="2445.00" y="2920.00" id="1737" net="1" show="1" grparent="1740" state="1" pen="0,0,0" brush="255,255,255" thickness="1"/>
          </graphics>
        </attribute>
        <attribute name="Marking" id="1677" net="1">
          <![CDATA[0]]>
          <graphics count="4">
            <graphic x="100.00" y="100.00" id="1678" net="1" show="1" grparent="1682" state="1" pen="0,0,0" brush="255,255,255" thickness="1"/>
            <graphic x="4340.00" y="2060.00" id="1716" net="1" show="1" grparent="1718" state="1" pen="0,0,0" brush="255,255,255" thickness="1"/>
            <graphic x="4020.00" y="2660.00" id="1727" net="1" show="1" grparent="1729" state="1" pen="0,0,0" brush="255,255,255" thickness="1"/>
            <graphic x="2420.00" y="2900.00" id="1738" net="1" show="1" grparent="1740" state="1" pen="0,0,0" brush="255,255,255" thickness="1"/>
          </graphics>
        </attribute>
        <attribute name="Logic" id="1679" net="1">
          <![CDATA[1]]>
          <graphics count="0"/>
        </attribute>
        <attribute name="Comment" id="1680" net="1">
          <![CDATA[Uracil-DNA glycosylase 2 UDG 2]]>
          <graphics count="4">
            <graphic yoff="40.00" x="100.00" y="140.00" id="1681" net="1" show="0" grparent="1682" state="1" pen="0,0,0" brush="255,255,255" thickness="1"/>
            <graphic yoff="40.00" x="4340.00" y="2100.00" id="1717" net="1" show="0" grparent="1718" state="1" pen="0,0,0" brush="255,255,255" thickness="1"/>
            <graphic yoff="40.00" x="4020.00" y="2700.00" id="1728" net="1" show="0" grparent="1729" state="1" pen="0,0,0" brush="255,255,255" thickness="1"/>
            <graphic yoff="40.00" x="2420.00" y="2940.00" id="1739" net="1" show="0" grparent="1740" state="1" pen="0,0,0" brush="255,255,255" thickness="1"/>
          </graphics>
        </attribute>
        <graphics count="4">
          <graphic x="100.00" y="100.00" id="1682" net="1" show="1" w="20.00" h="20.00" state="1" pen="0,0,0" brush="255,255,255" thickness="1"/>
          <graphic x="4340.00" y="2060.00" id="1718" net="1" show="1" w="20.00" h="20.00" state="1" pen="0,0,0" brush="255,255,255" thickness="1"/>
          <graphic x="4020.00" y="2660.00" id="1729" net="1" show="1" w="20.00" h="20.00" state="1" pen="0,0,0" brush="255,255,255" thickness="1"/>
          <graphic x="2420.00" y="2900.00" id="1740" net="1" show="1" w="20.00" h="20.00" state="1" pen="0,0,0" brush="255,255,255" thickness="1"/>
        </graphics>
      </node>
      <node id="1753" net="1" logic="1">
        <attribute name="Name" id="1754" net="1">
          <![CDATA[group14_waste]]>
          <graphics count="2">
            <graphic yoff="20.00" x="3240.00" y="1320.00" id="1755" net="1" show="0" grparent="1763" state="1" pen="0,0,0" brush="255,255,255" thickness="1"/>
            <graphic yoff="20.00" x="100.00" y="2700.00" id="1795" net="1" show="0" grparent="1799" state="1" pen="0,0,0" brush="255,255,255" thickness="1"/>
          </graphics>
        </attribute>
        <attribute name="ID" id="1756" net="1">
          <![CDATA[29]]>
          <graphics count="2">
            <graphic xoff="25.00" yoff="20.00" x="3265.00" y="1320.00" id="1757" net="1" show="1" grparent="1763" state="1" pen="0,0,0" brush="255,255,255" thickness="1"/>
            <graphic xoff="25.00" yoff="20.00" x="125.00" y="2700.00" id="1796" net="1" show="1" grparent="1799" state="1" pen="0,0,0" brush="255,255,255" thickness="1"/>
          </graphics>
        </attribute>
        <attribute name="Marking" id="1758" net="1">
          <![CDATA[0]]>
          <graphics count="2">
            <graphic x="3240.00" y="1300.00" id="1759" net="1" show="1" grparent="1763" state="1" pen="0,0,0" brush="255,255,255" thickness="1"/>
            <graphic x="100.00" y="2680.00" id="1797" net="1" show="1" grparent="1799" state="1" pen="0,0,0" brush="255,255,255" thickness="1"/>
          </graphics>
        </attribute>
        <attribute name="Logic" id="1760" net="1">
          <![CDATA[1]]>
          <graphics count="0"/>
        </attribute>
        <attribute name="Comment" id="1761" net="1">
          <![CDATA[removed from reaction:MPG (gr14)]]>
          <graphics count="2">
            <graphic yoff="40.00" x="3240.00" y="1340.00" id="1762" net="1" show="0" grparent="1763" state="1" pen="0,0,0" brush="255,255,255" thickness="1"/>
            <graphic yoff="40.00" x="100.00" y="2720.00" id="1798" net="1" show="0" grparent="1799" state="1" pen="0,0,0" brush="255,255,255" thickness="1"/>
          </graphics>
        </attribute>
        <graphics count="2">
          <graphic x="3240.00" y="1300.00" id="1763" net="1" show="1" w="20.00" h="20.00" state="1" pen="0,0,0" brush="255,255,255" thickness="1"/>
          <graphic x="100.00" y="2680.00" id="1799" net="1" show="1" w="20.00" h="20.00" state="1" pen="0,0,0" brush="255,255,255" thickness="1"/>
        </graphics>
      </node>
      <node id="1812" net="1" logic="1">
        <attribute name="Name" id="1813" net="1">
          <![CDATA[_8oxoAC]]>
          <graphics count="4">
            <graphic yoff="20.00" x="200.00" y="480.00" id="1814" net="1" show="0" grparent="1822" state="1" pen="0,0,0" brush="255,255,255" thickness="1"/>
            <graphic yoff="20.00" x="100.00" y="2460.00" id="1854" net="1" show="0" grparent="1858" state="1" pen="0,0,0" brush="255,255,255" thickness="1"/>
            <graphic yoff="20.00" x="3740.00" y="1440.00" id="1865" net="1" show="0" grparent="1869" state="1" pen="0,0,0" brush="255,255,255" thickness="1"/>
            <graphic yoff="20.00" x="2460.00" y="660.00" id="1876" net="1" show="0" grparent="1880" state="1" pen="0,0,0" brush="255,255,255" thickness="1"/>
          </graphics>
        </attribute>
        <attribute name="ID" id="1815" net="1">
          <![CDATA[30]]>
          <graphics count="4">
            <graphic xoff="25.00" yoff="20.00" x="225.00" y="480.00" id="1816" net="1" show="1" grparent="1822" state="1" pen="0,0,0" brush="255,255,255" thickness="1"/>
            <graphic xoff="25.00" yoff="20.00" x="125.00" y="2460.00" id="1855" net="1" show="1" grparent="1858" state="1" pen="0,0,0" brush="255,255,255" thickness="1"/>
            <graphic xoff="25.00" yoff="20.00" x="3765.00" y="1440.00" id="1866" net="1" show="1" grparent="1869" state="1" pen="0,0,0" brush="255,255,255" thickness="1"/>
            <graphic xoff="25.00" yoff="20.00" x="2485.00" y="660.00" id="1877" net="1" show="1" grparent="1880" state="1" pen="0,0,0" brush="255,255,255" thickness="1"/>
          </graphics>
        </attribute>
        <attribute name="Marking" id="1817" net="1">
          <![CDATA[0]]>
          <graphics count="4">
            <graphic x="200.00" y="460.00" id="1818" net="1" show="1" grparent="1822" state="1" pen="0,0,0" brush="255,255,255" thickness="1"/>
            <graphic x="100.00" y="2440.00" id="1856" net="1" show="1" grparent="1858" state="1" pen="0,0,0" brush="255,255,255" thickness="1"/>
            <graphic x="3740.00" y="1420.00" id="1867" net="1" show="1" grparent="1869" state="1" pen="0,0,0" brush="255,255,255" thickness="1"/>
            <graphic x="2460.00" y="640.00" id="1878" net="1" show="1" grparent="1880" state="1" pen="0,0,0" brush="255,255,255" thickness="1"/>
          </graphics>
        </attribute>
        <attribute name="Logic" id="1819" net="1">
          <![CDATA[1]]>
          <graphics count="0"/>
        </attribute>
        <attribute name="Comment" id="1820" net="1">
          <![CDATA[removed from reaction:TDG (gr9)OGG1 (gr9)]]>
          <graphics count="4">
            <graphic yoff="40.00" x="200.00" y="500.00" id="1821" net="1" show="0" grparent="1822" state="1" pen="0,0,0" brush="255,255,255" thickness="1"/>
            <graphic yoff="40.00" x="100.00" y="2480.00" id="1857" net="1" show="0" grparent="1858" state="1" pen="0,0,0" brush="255,255,255" thickness="1"/>
            <graphic yoff="40.00" x="3740.00" y="1460.00" id="1868" net="1" show="0" grparent="1869" state="1" pen="0,0,0" brush="255,255,255" thickness="1"/>
            <graphic yoff="40.00" x="2460.00" y="680.00" id="1879" net="1" show="0" grparent="1880" state="1" pen="0,0,0" brush="255,255,255" thickness="1"/>
          </graphics>
        </attribute>
        <graphics count="4">
          <graphic x="200.00" y="460.00" id="1822" net="1" show="1" w="20.00" h="20.00" state="1" pen="0,0,0" brush="255,255,255" thickness="1"/>
          <graphic x="100.00" y="2440.00" id="1858" net="1" show="1" w="20.00" h="20.00" state="1" pen="0,0,0" brush="255,255,255" thickness="1"/>
          <graphic x="3740.00" y="1420.00" id="1869" net="1" show="1" w="20.00" h="20.00" state="1" pen="0,0,0" brush="255,255,255" thickness="1"/>
          <graphic x="2460.00" y="640.00" id="1880" net="1" show="1" w="20.00" h="20.00" state="1" pen="0,0,0" brush="255,255,255" thickness="1"/>
        </graphics>
      </node>
      <node id="1893" net="1">
        <attribute name="Name" id="1894" net="1">
          <![CDATA[compleDNA_UNG2_5hydroUra]]>
          <graphics count="1">
            <graphic yoff="20.00" x="4420.00" y="2300.00" id="1895" net="1" show="0" grparent="1903" state="1" pen="0,0,0" brush="255,255,255" thickness="1"/>
          </graphics>
        </attribute>
        <attribute name="ID" id="1896" net="1">
          <![CDATA[31]]>
          <graphics count="1">
            <graphic xoff="25.00" yoff="20.00" x="4445.00" y="2300.00" id="1897" net="1" show="1" grparent="1903" state="1" pen="0,0,0" brush="255,255,255" thickness="1"/>
          </graphics>
        </attribute>
        <attribute name="Marking" id="1898" net="1">
          <![CDATA[0]]>
          <graphics count="1">
            <graphic x="4420.00" y="2280.00" id="1899" net="1" show="1" grparent="1903" state="1" pen="0,0,0" brush="255,255,255" thickness="1"/>
          </graphics>
        </attribute>
        <attribute name="Logic" id="1900" net="1">
          <![CDATA[0]]>
          <graphics count="0"/>
        </attribute>
        <attribute name="Comment" id="1901" net="1">
          <![CDATA[]]>
          <graphics count="1">
            <graphic yoff="40.00" x="4420.00" y="2320.00" id="1902" net="1" show="0" grparent="1903" state="1" pen="0,0,0" brush="255,255,255" thickness="1"/>
          </graphics>
        </attribute>
        <graphics count="1">
          <graphic x="4420.00" y="2280.00" id="1903" net="1" show="1" w="20.00" h="20.00" state="1" pen="0,0,0" brush="255,255,255" thickness="1"/>
        </graphics>
      </node>
      <node id="1904" net="1">
        <attribute name="Name" id="1905" net="1">
          <![CDATA[complexDNA_APs_MBD4]]>
          <graphics count="1">
            <graphic yoff="20.00" x="3740.00" y="2400.00" id="1906" net="1" show="0" grparent="1914" state="1" pen="0,0,0" brush="255,255,255" thickness="1"/>
          </graphics>
        </attribute>
        <attribute name="ID" id="1907" net="1">
          <![CDATA[32]]>
          <graphics count="1">
            <graphic xoff="25.00" yoff="20.00" x="3765.00" y="2400.00" id="1908" net="1" show="1" grparent="1914" state="1" pen="0,0,0" brush="255,255,255" thickness="1"/>
          </graphics>
        </attribute>
        <attribute name="Marking" id="1909" net="1">
          <![CDATA[0]]>
          <graphics count="1">
            <graphic x="3740.00" y="2380.00" id="1910" net="1" show="1" grparent="1914" state="1" pen="0,0,0" brush="255,255,255" thickness="1"/>
          </graphics>
        </attribute>
        <attribute name="Logic" id="1911" net="1">
          <![CDATA[0]]>
          <graphics count="0"/>
        </attribute>
        <attribute name="Comment" id="1912" net="1">
          <![CDATA[]]>
          <graphics count="1">
            <graphic yoff="40.00" x="3740.00" y="2420.00" id="1913" net="1" show="0" grparent="1914" state="1" pen="0,0,0" brush="255,255,255" thickness="1"/>
          </graphics>
        </attribute>
        <graphics count="1">
          <graphic x="3740.00" y="2380.00" id="1914" net="1" show="1" w="20.00" h="20.00" state="1" pen="0,0,0" brush="255,255,255" thickness="1"/>
        </graphics>
      </node>
      <node id="1915" net="1">
        <attribute name="Name" id="1916" net="1">
          <![CDATA[complexDNA_APs_UNG2]]>
          <graphics count="1">
            <graphic yoff="20.00" x="4240.00" y="2540.00" id="1917" net="1" show="0" grparent="1925" state="1" pen="0,0,0" brush="255,255,255" thickness="1"/>
          </graphics>
        </attribute>
        <attribute name="ID" id="1918" net="1">
          <![CDATA[33]]>
          <graphics count="1">
            <graphic xoff="25.00" yoff="20.00" x="4265.00" y="2540.00" id="1919" net="1" show="1" grparent="1925" state="1" pen="0,0,0" brush="255,255,255" thickness="1"/>
          </graphics>
        </attribute>
        <attribute name="Marking" id="1920" net="1">
          <![CDATA[0]]>
          <graphics count="1">
            <graphic x="4240.00" y="2520.00" id="1921" net="1" show="1" grparent="1925" state="1" pen="0,0,0" brush="255,255,255" thickness="1"/>
          </graphics>
        </attribute>
        <attribute name="Logic" id="1922" net="1">
          <![CDATA[0]]>
          <graphics count="0"/>
        </attribute>
        <attribute name="Comment" id="1923" net="1">
          <![CDATA[]]>
          <graphics count="1">
            <graphic yoff="40.00" x="4240.00" y="2560.00" id="1924" net="1" show="0" grparent="1925" state="1" pen="0,0,0" brush="255,255,255" thickness="1"/>
          </graphics>
        </attribute>
        <graphics count="1">
          <graphic x="4240.00" y="2520.00" id="1925" net="1" show="1" w="20.00" h="20.00" state="1" pen="0,0,0" brush="255,255,255" thickness="1"/>
        </graphics>
      </node>
      <node id="1926" net="1">
        <attribute name="Name" id="1927" net="1">
          <![CDATA[complexDNA_APs_hNTH1]]>
          <graphics count="1">
            <graphic yoff="20.00" x="2120.00" y="1560.00" id="1928" net="1" show="0" grparent="1936" state="1" pen="0,0,0" brush="255,255,255" thickness="1"/>
          </graphics>
        </attribute>
        <attribute name="ID" id="1929" net="1">
          <![CDATA[34]]>
          <graphics count="1">
            <graphic xoff="25.00" yoff="20.00" x="2145.00" y="1560.00" id="1930" net="1" show="1" grparent="1936" state="1" pen="0,0,0" brush="255,255,255" thickness="1"/>
          </graphics>
        </attribute>
        <attribute name="Marking" id="1931" net="1">
          <![CDATA[0]]>
          <graphics count="1">
            <graphic x="2120.00" y="1540.00" id="1932" net="1" show="1" grparent="1936" state="1" pen="0,0,0" brush="255,255,255" thickness="1"/>
          </graphics>
        </attribute>
        <attribute name="Logic" id="1933" net="1">
          <![CDATA[0]]>
          <graphics count="0"/>
        </attribute>
        <attribute name="Comment" id="1934" net="1">
          <![CDATA[DNA containing a hNTH1-bound apurinic/apyrimidinic site]]>
          <graphics count="1">
            <graphic yoff="40.00" x="2120.00" y="1580.00" id="1935" net="1" show="0" grparent="1936" state="1" pen="0,0,0" brush="255,255,255" thickness="1"/>
          </graphics>
        </attribute>
        <graphics count="1">
          <graphic x="2120.00" y="1540.00" id="1936" net="1" show="1" w="20.00" h="20.00" state="1" pen="0,0,0" brush="255,255,255" thickness="1"/>
        </graphics>
      </node>
      <node id="1937" net="1">
        <attribute name="Name" id="1938" net="1">
          <![CDATA[complexDNA_APs_hSMUG1]]>
          <graphics count="1">
            <graphic yoff="20.00" x="2460.00" y="2440.00" id="1939" net="1" show="0" grparent="1947" state="1" pen="0,0,0" brush="255,255,255" thickness="1"/>
          </graphics>
        </attribute>
        <attribute name="ID" id="1940" net="1">
          <![CDATA[35]]>
          <graphics count="1">
            <graphic xoff="25.00" yoff="20.00" x="2485.00" y="2440.00" id="1941" net="1" show="1" grparent="1947" state="1" pen="0,0,0" brush="255,255,255" thickness="1"/>
          </graphics>
        </attribute>
        <attribute name="Marking" id="1942" net="1">
          <![CDATA[0]]>
          <graphics count="1">
            <graphic x="2460.00" y="2420.00" id="1943" net="1" show="1" grparent="1947" state="1" pen="0,0,0" brush="255,255,255" thickness="1"/>
          </graphics>
        </attribute>
        <attribute name="Logic" id="1944" net="1">
          <![CDATA[0]]>
          <graphics count="0"/>
        </attribute>
        <attribute name="Comment" id="1945" net="1">
          <![CDATA[]]>
          <graphics count="1">
            <graphic yoff="40.00" x="2460.00" y="2460.00" id="1946" net="1" show="0" grparent="1947" state="1" pen="0,0,0" brush="255,255,255" thickness="1"/>
          </graphics>
        </attribute>
        <graphics count="1">
          <graphic x="2460.00" y="2420.00" id="1947" net="1" show="1" w="20.00" h="20.00" state="1" pen="0,0,0" brush="255,255,255" thickness="1"/>
        </graphics>
      </node>
      <node id="1948" net="1">
        <attribute name="Name" id="1949" net="1">
          <![CDATA[complexDNA_MBD4_5hmU_ssDNA]]>
          <graphics count="1">
            <graphic yoff="20.00" x="3440.00" y="2260.00" id="1950" net="1" show="0" grparent="1958" state="1" pen="0,0,0" brush="255,255,255" thickness="1"/>
          </graphics>
        </attribute>
        <attribute name="ID" id="1951" net="1">
          <![CDATA[36]]>
          <graphics count="1">
            <graphic xoff="25.00" yoff="20.00" x="3465.00" y="2260.00" id="1952" net="1" show="1" grparent="1958" state="1" pen="0,0,0" brush="255,255,255" thickness="1"/>
          </graphics>
        </attribute>
        <attribute name="Marking" id="1953" net="1">
          <![CDATA[0]]>
          <graphics count="1">
            <graphic x="3440.00" y="2240.00" id="1954" net="1" show="1" grparent="1958" state="1" pen="0,0,0" brush="255,255,255" thickness="1"/>
          </graphics>
        </attribute>
        <attribute name="Logic" id="1955" net="1">
          <![CDATA[0]]>
          <graphics count="0"/>
        </attribute>
        <attribute name="Comment" id="1956" net="1">
          <![CDATA[]]>
          <graphics count="1">
            <graphic yoff="40.00" x="3440.00" y="2280.00" id="1957" net="1" show="0" grparent="1958" state="1" pen="0,0,0" brush="255,255,255" thickness="1"/>
          </graphics>
        </attribute>
        <graphics count="1">
          <graphic x="3440.00" y="2240.00" id="1958" net="1" show="1" w="20.00" h="20.00" state="1" pen="0,0,0" brush="255,255,255" thickness="1"/>
        </graphics>
      </node>
      <node id="1959" net="1">
        <attribute name="Name" id="1960" net="1">
          <![CDATA[complexDNA_MYH_gr13]]>
          <graphics count="1">
            <graphic yoff="20.00" x="3100.00" y="1340.00" id="1961" net="1" show="0" grparent="1969" state="1" pen="0,0,0" brush="255,255,255" thickness="1"/>
          </graphics>
        </attribute>
        <attribute name="ID" id="1962" net="1">
          <![CDATA[37]]>
          <graphics count="1">
            <graphic xoff="25.00" yoff="20.00" x="3125.00" y="1340.00" id="1963" net="1" show="1" grparent="1969" state="1" pen="0,0,0" brush="255,255,255" thickness="1"/>
          </graphics>
        </attribute>
        <attribute name="Marking" id="1964" net="1">
          <![CDATA[0]]>
          <graphics count="1">
            <graphic x="3100.00" y="1320.00" id="1965" net="1" show="1" grparent="1969" state="1" pen="0,0,0" brush="255,255,255" thickness="1"/>
          </graphics>
        </attribute>
        <attribute name="Logic" id="1966" net="1">
          <![CDATA[0]]>
          <graphics count="0"/>
        </attribute>
        <attribute name="Comment" id="1967" net="1">
          <![CDATA[]]>
          <graphics count="1">
            <graphic yoff="40.00" x="3100.00" y="1360.00" id="1968" net="1" show="0" grparent="1969" state="1" pen="0,0,0" brush="255,255,255" thickness="1"/>
          </graphics>
        </attribute>
        <graphics count="1">
          <graphic x="3100.00" y="1320.00" id="1969" net="1" show="1" w="20.00" h="20.00" state="1" pen="0,0,0" brush="255,255,255" thickness="1"/>
        </graphics>
      </node>
      <node id="1970" net="1">
        <attribute name="Name" id="1971" net="1">
          <![CDATA[complexDNA_TDG_5OHC_dsDNA]]>
          <graphics count="1">
            <graphic yoff="20.00" x="3960.00" y="1420.00" id="1972" net="1" show="0" grparent="1980" state="1" pen="0,0,0" brush="255,255,255" thickness="1"/>
          </graphics>
        </attribute>
        <attribute name="ID" id="1973" net="1">
          <![CDATA[38]]>
          <graphics count="1">
            <graphic xoff="25.00" yoff="20.00" x="3985.00" y="1420.00" id="1974" net="1" show="1" grparent="1980" state="1" pen="0,0,0" brush="255,255,255" thickness="1"/>
          </graphics>
        </attribute>
        <attribute name="Marking" id="1975" net="1">
          <![CDATA[0]]>
          <graphics count="1">
            <graphic x="3960.00" y="1400.00" id="1976" net="1" show="1" grparent="1980" state="1" pen="0,0,0" brush="255,255,255" thickness="1"/>
          </graphics>
        </attribute>
        <attribute name="Logic" id="1977" net="1">
          <![CDATA[0]]>
          <graphics count="0"/>
        </attribute>
        <attribute name="Comment" id="1978" net="1">
          <![CDATA[]]>
          <graphics count="1">
            <graphic yoff="40.00" x="3960.00" y="1440.00" id="1979" net="1" show="0" grparent="1980" state="1" pen="0,0,0" brush="255,255,255" thickness="1"/>
          </graphics>
        </attribute>
        <graphics count="1">
          <graphic x="3960.00" y="1400.00" id="1980" net="1" show="1" w="20.00" h="20.00" state="1" pen="0,0,0" brush="255,255,255" thickness="1"/>
        </graphics>
      </node>
      <node id="1981" net="1">
        <attribute name="Name" id="1982" net="1">
          <![CDATA[complexDNA_TDG_8oxoAC]]>
          <graphics count="1">
            <graphic yoff="20.00" x="3800.00" y="1380.00" id="1983" net="1" show="0" grparent="1991" state="1" pen="0,0,0" brush="255,255,255" thickness="1"/>
          </graphics>
        </attribute>
        <attribute name="ID" id="1984" net="1">
          <![CDATA[39]]>
          <graphics count="1">
            <graphic xoff="25.00" yoff="20.00" x="3825.00" y="1380.00" id="1985" net="1" show="1" grparent="1991" state="1" pen="0,0,0" brush="255,255,255" thickness="1"/>
          </graphics>
        </attribute>
        <attribute name="Marking" id="1986" net="1">
          <![CDATA[0]]>
          <graphics count="1">
            <graphic x="3800.00" y="1360.00" id="1987" net="1" show="1" grparent="1991" state="1" pen="0,0,0" brush="255,255,255" thickness="1"/>
          </graphics>
        </attribute>
        <attribute name="Logic" id="1988" net="1">
          <![CDATA[0]]>
          <graphics count="0"/>
        </attribute>
        <attribute name="Comment" id="1989" net="1">
          <![CDATA[TDG glycosylase:thymine complex]]>
          <graphics count="1">
            <graphic yoff="40.00" x="3800.00" y="1400.00" id="1990" net="1" show="0" grparent="1991" state="1" pen="0,0,0" brush="255,255,255" thickness="1"/>
          </graphics>
        </attribute>
        <graphics count="1">
          <graphic x="3800.00" y="1360.00" id="1991" net="1" show="1" w="20.00" h="20.00" state="1" pen="0,0,0" brush="255,255,255" thickness="1"/>
        </graphics>
      </node>
      <node id="1992" net="1">
        <attribute name="Name" id="1993" net="1">
          <![CDATA[complexDNA_TDG_uracil]]>
          <graphics count="1">
            <graphic yoff="20.00" x="4120.00" y="1360.00" id="1994" net="1" show="0" grparent="2002" state="1" pen="0,0,0" brush="255,255,255" thickness="1"/>
          </graphics>
        </attribute>
        <attribute name="ID" id="1995" net="1">
          <![CDATA[40]]>
          <graphics count="1">
            <graphic xoff="25.00" yoff="20.00" x="4145.00" y="1360.00" id="1996" net="1" show="1" grparent="2002" state="1" pen="0,0,0" brush="255,255,255" thickness="1"/>
          </graphics>
        </attribute>
        <attribute name="Marking" id="1997" net="1">
          <![CDATA[0]]>
          <graphics count="1">
            <graphic x="4120.00" y="1340.00" id="1998" net="1" show="1" grparent="2002" state="1" pen="0,0,0" brush="255,255,255" thickness="1"/>
          </graphics>
        </attribute>
        <attribute name="Logic" id="1999" net="1">
          <![CDATA[0]]>
          <graphics count="0"/>
        </attribute>
        <attribute name="Comment" id="2000" net="1">
          <![CDATA[TDG glycosylase:uracil complex]]>
          <graphics count="1">
            <graphic yoff="40.00" x="4120.00" y="1380.00" id="2001" net="1" show="0" grparent="2002" state="1" pen="0,0,0" brush="255,255,255" thickness="1"/>
          </graphics>
        </attribute>
        <graphics count="1">
          <graphic x="4120.00" y="1340.00" id="2002" net="1" show="1" w="20.00" h="20.00" state="1" pen="0,0,0" brush="255,255,255" thickness="1"/>
        </graphics>
      </node>
      <node id="2003" net="1">
        <attribute name="Name" id="2004" net="1">
          <![CDATA[complexDNA_UNG2_uracil]]>
          <graphics count="1">
            <graphic yoff="20.00" x="4240.00" y="2300.00" id="2005" net="1" show="0" grparent="2013" state="1" pen="0,0,0" brush="255,255,255" thickness="1"/>
          </graphics>
        </attribute>
        <attribute name="ID" id="2006" net="1">
          <![CDATA[41]]>
          <graphics count="1">
            <graphic xoff="25.00" yoff="20.00" x="4265.00" y="2300.00" id="2007" net="1" show="1" grparent="2013" state="1" pen="0,0,0" brush="255,255,255" thickness="1"/>
          </graphics>
        </attribute>
        <attribute name="Marking" id="2008" net="1">
          <![CDATA[0]]>
          <graphics count="1">
            <graphic x="4240.00" y="2280.00" id="2009" net="1" show="1" grparent="2013" state="1" pen="0,0,0" brush="255,255,255" thickness="1"/>
          </graphics>
        </attribute>
        <attribute name="Logic" id="2010" net="1">
          <![CDATA[0]]>
          <graphics count="0"/>
        </attribute>
        <attribute name="Comment" id="2011" net="1">
          <![CDATA[]]>
          <graphics count="1">
            <graphic yoff="40.00" x="4240.00" y="2320.00" id="2012" net="1" show="0" grparent="2013" state="1" pen="0,0,0" brush="255,255,255" thickness="1"/>
          </graphics>
        </attribute>
        <graphics count="1">
          <graphic x="4240.00" y="2280.00" id="2013" net="1" show="1" w="20.00" h="20.00" state="1" pen="0,0,0" brush="255,255,255" thickness="1"/>
        </graphics>
      </node>
      <node id="2014" net="1">
        <attribute name="Name" id="2015" net="1">
          <![CDATA[complexDNA_hNTH1_FapyG]]>
          <graphics count="1">
            <graphic yoff="20.00" x="2440.00" y="1320.00" id="2016" net="1" show="0" grparent="2024" state="1" pen="0,0,0" brush="255,255,255" thickness="1"/>
          </graphics>
        </attribute>
        <attribute name="ID" id="2017" net="1">
          <![CDATA[42]]>
          <graphics count="1">
            <graphic xoff="25.00" yoff="20.00" x="2465.00" y="1320.00" id="2018" net="1" show="1" grparent="2024" state="1" pen="0,0,0" brush="255,255,255" thickness="1"/>
          </graphics>
        </attribute>
        <attribute name="Marking" id="2019" net="1">
          <![CDATA[0]]>
          <graphics count="1">
            <graphic x="2440.00" y="1300.00" id="2020" net="1" show="1" grparent="2024" state="1" pen="0,0,0" brush="255,255,255" thickness="1"/>
          </graphics>
        </attribute>
        <attribute name="Logic" id="2021" net="1">
          <![CDATA[0]]>
          <graphics count="0"/>
        </attribute>
        <attribute name="Comment" id="2022" net="1">
          <![CDATA[]]>
          <graphics count="1">
            <graphic yoff="40.00" x="2440.00" y="1340.00" id="2023" net="1" show="0" grparent="2024" state="1" pen="0,0,0" brush="255,255,255" thickness="1"/>
          </graphics>
        </attribute>
        <graphics count="1">
          <graphic x="2440.00" y="1300.00" id="2024" net="1" show="1" w="20.00" h="20.00" state="1" pen="0,0,0" brush="255,255,255" thickness="1"/>
        </graphics>
      </node>
      <node id="2025" net="1">
        <attribute name="Name" id="2026" net="1">
          <![CDATA[complexDNA_hNTH1_Cg_dsDNA]]>
          <graphics count="1">
            <graphic yoff="20.00" x="1880.00" y="1300.00" id="2027" net="1" show="0" grparent="2035" state="1" pen="0,0,0" brush="255,255,255" thickness="1"/>
          </graphics>
        </attribute>
        <attribute name="ID" id="2028" net="1">
          <![CDATA[43]]>
          <graphics count="1">
            <graphic xoff="25.00" yoff="20.00" x="1905.00" y="1300.00" id="2029" net="1" show="1" grparent="2035" state="1" pen="0,0,0" brush="255,255,255" thickness="1"/>
          </graphics>
        </attribute>
        <attribute name="Marking" id="2030" net="1">
          <![CDATA[0]]>
          <graphics count="1">
            <graphic x="1880.00" y="1280.00" id="2031" net="1" show="1" grparent="2035" state="1" pen="0,0,0" brush="255,255,255" thickness="1"/>
          </graphics>
        </attribute>
        <attribute name="Logic" id="2032" net="1">
          <![CDATA[0]]>
          <graphics count="0"/>
        </attribute>
        <attribute name="Comment" id="2033" net="1">
          <![CDATA[]]>
          <graphics count="1">
            <graphic yoff="40.00" x="1880.00" y="1320.00" id="2034" net="1" show="0" grparent="2035" state="1" pen="0,0,0" brush="255,255,255" thickness="1"/>
          </graphics>
        </attribute>
        <graphics count="1">
          <graphic x="1880.00" y="1280.00" id="2035" net="1" show="1" w="20.00" h="20.00" state="1" pen="0,0,0" brush="255,255,255" thickness="1"/>
        </graphics>
      </node>
      <node id="2036" net="1">
        <attribute name="Name" id="2037" net="1">
          <![CDATA[complexDNA_hNTH1_5OHC_dsDNA]]>
          <graphics count="1">
            <graphic yoff="20.00" x="2080.00" y="1320.00" id="2038" net="1" show="0" grparent="2046" state="1" pen="0,0,0" brush="255,255,255" thickness="1"/>
          </graphics>
        </attribute>
        <attribute name="ID" id="2039" net="1">
          <![CDATA[44]]>
          <graphics count="1">
            <graphic xoff="25.00" yoff="20.00" x="2105.00" y="1320.00" id="2040" net="1" show="1" grparent="2046" state="1" pen="0,0,0" brush="255,255,255" thickness="1"/>
          </graphics>
        </attribute>
        <attribute name="Marking" id="2041" net="1">
          <![CDATA[0]]>
          <graphics count="1">
            <graphic x="2080.00" y="1300.00" id="2042" net="1" show="1" grparent="2046" state="1" pen="0,0,0" brush="255,255,255" thickness="1"/>
          </graphics>
        </attribute>
        <attribute name="Logic" id="2043" net="1">
          <![CDATA[0]]>
          <graphics count="0"/>
        </attribute>
        <attribute name="Comment" id="2044" net="1">
          <![CDATA[]]>
          <graphics count="1">
            <graphic yoff="40.00" x="2080.00" y="1340.00" id="2045" net="1" show="0" grparent="2046" state="1" pen="0,0,0" brush="255,255,255" thickness="1"/>
          </graphics>
        </attribute>
        <graphics count="1">
          <graphic x="2080.00" y="1300.00" id="2046" net="1" show="1" w="20.00" h="20.00" state="1" pen="0,0,0" brush="255,255,255" thickness="1"/>
        </graphics>
      </node>
      <node id="2047" net="1">
        <attribute name="Name" id="2048" net="1">
          <![CDATA[complexDNA_hNTH1_thymGlycol]]>
          <graphics count="1">
            <graphic yoff="20.00" x="2280.00" y="1300.00" id="2049" net="1" show="0" grparent="2057" state="1" pen="0,0,0" brush="255,255,255" thickness="1"/>
          </graphics>
        </attribute>
        <attribute name="ID" id="2050" net="1">
          <![CDATA[45]]>
          <graphics count="1">
            <graphic xoff="25.00" yoff="20.00" x="2305.00" y="1300.00" id="2051" net="1" show="1" grparent="2057" state="1" pen="0,0,0" brush="255,255,255" thickness="1"/>
          </graphics>
        </attribute>
        <attribute name="Marking" id="2052" net="1">
          <![CDATA[0]]>
          <graphics count="1">
            <graphic x="2280.00" y="1280.00" id="2053" net="1" show="1" grparent="2057" state="1" pen="0,0,0" brush="255,255,255" thickness="1"/>
          </graphics>
        </attribute>
        <attribute name="Logic" id="2054" net="1">
          <![CDATA[0]]>
          <graphics count="0"/>
        </attribute>
        <attribute name="Comment" id="2055" net="1">
          <![CDATA[]]>
          <graphics count="1">
            <graphic yoff="40.00" x="2280.00" y="1320.00" id="2056" net="1" show="0" grparent="2057" state="1" pen="0,0,0" brush="255,255,255" thickness="1"/>
          </graphics>
        </attribute>
        <graphics count="1">
          <graphic x="2280.00" y="1280.00" id="2057" net="1" show="1" w="20.00" h="20.00" state="1" pen="0,0,0" brush="255,255,255" thickness="1"/>
        </graphics>
      </node>
      <node id="2058" net="1">
        <attribute name="Name" id="2059" net="1">
          <![CDATA[complexDNA_hSMUG1_uracil]]>
          <graphics count="1">
            <graphic yoff="20.00" x="2400.00" y="2280.00" id="2060" net="1" show="0" grparent="2068" state="1" pen="0,0,0" brush="255,255,255" thickness="1"/>
          </graphics>
        </attribute>
        <attribute name="ID" id="2061" net="1">
          <![CDATA[46]]>
          <graphics count="1">
            <graphic xoff="25.00" yoff="20.00" x="2425.00" y="2280.00" id="2062" net="1" show="1" grparent="2068" state="1" pen="0,0,0" brush="255,255,255" thickness="1"/>
          </graphics>
        </attribute>
        <attribute name="Marking" id="2063" net="1">
          <![CDATA[0]]>
          <graphics count="1">
            <graphic x="2400.00" y="2260.00" id="2064" net="1" show="1" grparent="2068" state="1" pen="0,0,0" brush="255,255,255" thickness="1"/>
          </graphics>
        </attribute>
        <attribute name="Logic" id="2065" net="1">
          <![CDATA[0]]>
          <graphics count="0"/>
        </attribute>
        <attribute name="Comment" id="2066" net="1">
          <![CDATA[]]>
          <graphics count="1">
            <graphic yoff="40.00" x="2400.00" y="2300.00" id="2067" net="1" show="0" grparent="2068" state="1" pen="0,0,0" brush="255,255,255" thickness="1"/>
          </graphics>
        </attribute>
        <graphics count="1">
          <graphic x="2400.00" y="2260.00" id="2068" net="1" show="1" w="20.00" h="20.00" state="1" pen="0,0,0" brush="255,255,255" thickness="1"/>
        </graphics>
      </node>
      <node id="2069" net="1">
        <attribute name="Name" id="2070" net="1">
          <![CDATA[complex_DNA_APs_MYH]]>
          <graphics count="1">
            <graphic yoff="20.00" x="3180.00" y="1560.00" id="2071" net="1" show="0" grparent="2079" state="1" pen="0,0,0" brush="255,255,255" thickness="1"/>
          </graphics>
        </attribute>
        <attribute name="ID" id="2072" net="1">
          <![CDATA[47]]>
          <graphics count="1">
            <graphic xoff="25.00" yoff="20.00" x="3205.00" y="1560.00" id="2073" net="1" show="1" grparent="2079" state="1" pen="0,0,0" brush="255,255,255" thickness="1"/>
          </graphics>
        </attribute>
        <attribute name="Marking" id="2074" net="1">
          <![CDATA[0]]>
          <graphics count="1">
            <graphic x="3180.00" y="1540.00" id="2075" net="1" show="1" grparent="2079" state="1" pen="0,0,0" brush="255,255,255" thickness="1"/>
          </graphics>
        </attribute>
        <attribute name="Logic" id="2076" net="1">
          <![CDATA[0]]>
          <graphics count="0"/>
        </attribute>
        <attribute name="Comment" id="2077" net="1">
          <![CDATA[DNA containing an MYH-bound apurinic/apyrimidinic site]]>
          <graphics count="1">
            <graphic yoff="40.00" x="3180.00" y="1580.00" id="2078" net="1" show="0" grparent="2079" state="1" pen="0,0,0" brush="255,255,255" thickness="1"/>
          </graphics>
        </attribute>
        <graphics count="1">
          <graphic x="3180.00" y="1540.00" id="2079" net="1" show="1" w="20.00" h="20.00" state="1" pen="0,0,0" brush="255,255,255" thickness="1"/>
        </graphics>
      </node>
      <node id="2080" net="1">
        <attribute name="Name" id="2081" net="1">
          <![CDATA[complex_DNA_1nt_5dRP_APE_polBETA]]>
          <graphics count="1">
            <graphic yoff="20.00" x="1380.00" y="1400.00" id="2082" net="1" show="0" grparent="2090" state="1" pen="0,0,0" brush="255,255,255" thickness="1"/>
          </graphics>
        </attribute>
        <attribute name="ID" id="2083" net="1">
          <![CDATA[48]]>
          <graphics count="1">
            <graphic xoff="25.00" yoff="20.00" x="1405.00" y="1400.00" id="2084" net="1" show="1" grparent="2090" state="1" pen="0,0,0" brush="255,255,255" thickness="1"/>
          </graphics>
        </attribute>
        <attribute name="Marking" id="2085" net="1">
          <![CDATA[0]]>
          <graphics count="1">
            <graphic x="1380.00" y="1380.00" id="2086" net="1" show="1" grparent="2090" state="1" pen="0,0,0" brush="255,255,255" thickness="1"/>
          </graphics>
        </attribute>
        <attribute name="Logic" id="2087" net="1">
          <![CDATA[0]]>
          <graphics count="0"/>
        </attribute>
        <attribute name="Comment" id="2088" net="1">
          <![CDATA[]]>
          <graphics count="1">
            <graphic yoff="40.00" x="1380.00" y="1420.00" id="2089" net="1" show="0" grparent="2090" state="1" pen="0,0,0" brush="255,255,255" thickness="1"/>
          </graphics>
        </attribute>
        <graphics count="1">
          <graphic x="1380.00" y="1380.00" id="2090" net="1" show="1" w="20.00" h="20.00" state="1" pen="0,0,0" brush="255,255,255" thickness="1"/>
        </graphics>
      </node>
      <node id="2091" net="1">
        <attribute name="Name" id="2092" net="1">
          <![CDATA[complex_DNA_APs_NEIL2]]>
          <graphics count="1">
            <graphic yoff="20.00" x="3240.00" y="680.00" id="2093" net="1" show="0" grparent="2101" state="1" pen="0,0,0" brush="255,255,255" thickness="1"/>
          </graphics>
        </attribute>
        <attribute name="ID" id="2094" net="1">
          <![CDATA[49]]>
          <graphics count="1">
            <graphic xoff="25.00" yoff="20.00" x="3265.00" y="680.00" id="2095" net="1" show="1" grparent="2101" state="1" pen="0,0,0" brush="255,255,255" thickness="1"/>
          </graphics>
        </attribute>
        <attribute name="Marking" id="2096" net="1">
          <![CDATA[0]]>
          <graphics count="1">
            <graphic x="3240.00" y="660.00" id="2097" net="1" show="1" grparent="2101" state="1" pen="0,0,0" brush="255,255,255" thickness="1"/>
          </graphics>
        </attribute>
        <attribute name="Logic" id="2098" net="1">
          <![CDATA[0]]>
          <graphics count="0"/>
        </attribute>
        <attribute name="Comment" id="2099" net="1">
          <![CDATA[]]>
          <graphics count="1">
            <graphic yoff="40.00" x="3240.00" y="700.00" id="2100" net="1" show="0" grparent="2101" state="1" pen="0,0,0" brush="255,255,255" thickness="1"/>
          </graphics>
        </attribute>
        <graphics count="1">
          <graphic x="3240.00" y="660.00" id="2101" net="1" show="1" w="20.00" h="20.00" state="1" pen="0,0,0" brush="255,255,255" thickness="1"/>
        </graphics>
      </node>
      <node id="2102" net="1">
        <attribute name="Name" id="2103" net="1">
          <![CDATA[complex_DNA_APs_NEIL1]]>
          <graphics count="1">
            <graphic yoff="20.00" x="1620.00" y="600.00" id="2104" net="1" show="0" grparent="2112" state="1" pen="0,0,0" brush="255,255,255" thickness="1"/>
          </graphics>
        </attribute>
        <attribute name="ID" id="2105" net="1">
          <![CDATA[50]]>
          <graphics count="1">
            <graphic xoff="25.00" yoff="20.00" x="1645.00" y="600.00" id="2106" net="1" show="1" grparent="2112" state="1" pen="0,0,0" brush="255,255,255" thickness="1"/>
          </graphics>
        </attribute>
        <attribute name="Marking" id="2107" net="1">
          <![CDATA[0]]>
          <graphics count="1">
            <graphic x="1620.00" y="580.00" id="2108" net="1" show="1" grparent="2112" state="1" pen="0,0,0" brush="255,255,255" thickness="1"/>
          </graphics>
        </attribute>
        <attribute name="Logic" id="2109" net="1">
          <![CDATA[0]]>
          <graphics count="0"/>
        </attribute>
        <attribute name="Comment" id="2110" net="1">
          <![CDATA[]]>
          <graphics count="1">
            <graphic yoff="40.00" x="1620.00" y="620.00" id="2111" net="1" show="0" grparent="2112" state="1" pen="0,0,0" brush="255,255,255" thickness="1"/>
          </graphics>
        </attribute>
        <graphics count="1">
          <graphic x="1620.00" y="580.00" id="2112" net="1" show="1" w="20.00" h="20.00" state="1" pen="0,0,0" brush="255,255,255" thickness="1"/>
        </graphics>
      </node>
      <node id="2113" net="1">
        <attribute name="Name" id="2114" net="1">
          <![CDATA[complex_DNA_APs_NEIL3]]>
          <graphics count="1">
            <graphic yoff="20.00" x="4200.00" y="580.00" id="2115" net="1" show="0" grparent="2123" state="1" pen="0,0,0" brush="255,255,255" thickness="1"/>
          </graphics>
        </attribute>
        <attribute name="ID" id="2116" net="1">
          <![CDATA[51]]>
          <graphics count="1">
            <graphic xoff="25.00" yoff="20.00" x="4225.00" y="580.00" id="2117" net="1" show="1" grparent="2123" state="1" pen="0,0,0" brush="255,255,255" thickness="1"/>
          </graphics>
        </attribute>
        <attribute name="Marking" id="2118" net="1">
          <![CDATA[0]]>
          <graphics count="1">
            <graphic x="4200.00" y="560.00" id="2119" net="1" show="1" grparent="2123" state="1" pen="0,0,0" brush="255,255,255" thickness="1"/>
          </graphics>
        </attribute>
        <attribute name="Logic" id="2120" net="1">
          <![CDATA[0]]>
          <graphics count="0"/>
        </attribute>
        <attribute name="Comment" id="2121" net="1">
          <![CDATA[]]>
          <graphics count="1">
            <graphic yoff="40.00" x="4200.00" y="600.00" id="2122" net="1" show="0" grparent="2123" state="1" pen="0,0,0" brush="255,255,255" thickness="1"/>
          </graphics>
        </attribute>
        <graphics count="1">
          <graphic x="4200.00" y="560.00" id="2123" net="1" show="1" w="20.00" h="20.00" state="1" pen="0,0,0" brush="255,255,255" thickness="1"/>
        </graphics>
      </node>
      <node id="2124" net="1">
        <attribute name="Name" id="2125" net="1">
          <![CDATA[complex_DNA_MPG_gr14]]>
          <graphics count="1">
            <graphic yoff="20.00" x="3320.00" y="1260.00" id="2126" net="1" show="0" grparent="2134" state="1" pen="0,0,0" brush="255,255,255" thickness="1"/>
          </graphics>
        </attribute>
        <attribute name="ID" id="2127" net="1">
          <![CDATA[52]]>
          <graphics count="1">
            <graphic xoff="25.00" yoff="20.00" x="3345.00" y="1260.00" id="2128" net="1" show="1" grparent="2134" state="1" pen="0,0,0" brush="255,255,255" thickness="1"/>
          </graphics>
        </attribute>
        <attribute name="Marking" id="2129" net="1">
          <![CDATA[0]]>
          <graphics count="1">
            <graphic x="3320.00" y="1240.00" id="2130" net="1" show="1" grparent="2134" state="1" pen="0,0,0" brush="255,255,255" thickness="1"/>
          </graphics>
        </attribute>
        <attribute name="Logic" id="2131" net="1">
          <![CDATA[0]]>
          <graphics count="0"/>
        </attribute>
        <attribute name="Comment" id="2132" net="1">
          <![CDATA[]]>
          <graphics count="1">
            <graphic yoff="40.00" x="3320.00" y="1280.00" id="2133" net="1" show="0" grparent="2134" state="1" pen="0,0,0" brush="255,255,255" thickness="1"/>
          </graphics>
        </attribute>
        <graphics count="1">
          <graphic x="3320.00" y="1240.00" id="2134" net="1" show="1" w="20.00" h="20.00" state="1" pen="0,0,0" brush="255,255,255" thickness="1"/>
        </graphics>
      </node>
      <node id="2135" net="1">
        <attribute name="Name" id="2136" net="1">
          <![CDATA[complex_DNA_APs_TDG]]>
          <graphics count="1">
            <graphic yoff="20.00" x="3580.00" y="1620.00" id="2137" net="1" show="0" grparent="2145" state="1" pen="0,0,0" brush="255,255,255" thickness="1"/>
          </graphics>
        </attribute>
        <attribute name="ID" id="2138" net="1">
          <![CDATA[53]]>
          <graphics count="1">
            <graphic xoff="25.00" yoff="20.00" x="3605.00" y="1620.00" id="2139" net="1" show="1" grparent="2145" state="1" pen="0,0,0" brush="255,255,255" thickness="1"/>
          </graphics>
        </attribute>
        <attribute name="Marking" id="2140" net="1">
          <![CDATA[0]]>
          <graphics count="1">
            <graphic x="3580.00" y="1600.00" id="2141" net="1" show="1" grparent="2145" state="1" pen="0,0,0" brush="255,255,255" thickness="1"/>
          </graphics>
        </attribute>
        <attribute name="Logic" id="2142" net="1">
          <![CDATA[0]]>
          <graphics count="0"/>
        </attribute>
        <attribute name="Comment" id="2143" net="1">
          <![CDATA[]]>
          <graphics count="1">
            <graphic yoff="40.00" x="3580.00" y="1640.00" id="2144" net="1" show="0" grparent="2145" state="1" pen="0,0,0" brush="255,255,255" thickness="1"/>
          </graphics>
        </attribute>
        <graphics count="1">
          <graphic x="3580.00" y="1600.00" id="2145" net="1" show="1" w="20.00" h="20.00" state="1" pen="0,0,0" brush="255,255,255" thickness="1"/>
        </graphics>
      </node>
      <node id="2146" net="1">
        <attribute name="Name" id="2147" net="1">
          <![CDATA[complex_DNA_APs_OGG1]]>
          <graphics count="1">
            <graphic yoff="20.00" x="560.00" y="600.00" id="2148" net="1" show="0" grparent="2156" state="1" pen="0,0,0" brush="255,255,255" thickness="1"/>
          </graphics>
        </attribute>
        <attribute name="ID" id="2149" net="1">
          <![CDATA[54]]>
          <graphics count="1">
            <graphic xoff="25.00" yoff="20.00" x="585.00" y="600.00" id="2150" net="1" show="1" grparent="2156" state="1" pen="0,0,0" brush="255,255,255" thickness="1"/>
          </graphics>
        </attribute>
        <attribute name="Marking" id="2151" net="1">
          <![CDATA[0]]>
          <graphics count="1">
            <graphic x="560.00" y="580.00" id="2152" net="1" show="1" grparent="2156" state="1" pen="0,0,0" brush="255,255,255" thickness="1"/>
          </graphics>
        </attribute>
        <attribute name="Logic" id="2153" net="1">
          <![CDATA[0]]>
          <graphics count="0"/>
        </attribute>
        <attribute name="Comment" id="2154" net="1">
          <![CDATA[complex: DNA + APsite + OGG1]]>
          <graphics count="1">
            <graphic yoff="40.00" x="560.00" y="620.00" id="2155" net="1" show="0" grparent="2156" state="1" pen="0,0,0" brush="255,255,255" thickness="1"/>
          </graphics>
        </attribute>
        <graphics count="1">
          <graphic x="560.00" y="580.00" id="2156" net="1" show="1" w="20.00" h="20.00" state="1" pen="0,0,0" brush="255,255,255" thickness="1"/>
        </graphics>
      </node>
      <node id="2157" net="1">
        <attribute name="Name" id="2158" net="1">
          <![CDATA[complex_DNA_MPGbound_AP_site]]>
          <graphics count="1">
            <graphic yoff="20.00" x="3320.00" y="1480.00" id="2159" net="1" show="0" grparent="2167" state="1" pen="0,0,0" brush="255,255,255" thickness="1"/>
          </graphics>
        </attribute>
        <attribute name="ID" id="2160" net="1">
          <![CDATA[55]]>
          <graphics count="1">
            <graphic xoff="25.00" yoff="20.00" x="3345.00" y="1480.00" id="2161" net="1" show="1" grparent="2167" state="1" pen="0,0,0" brush="255,255,255" thickness="1"/>
          </graphics>
        </attribute>
        <attribute name="Marking" id="2162" net="1">
          <![CDATA[0]]>
          <graphics count="1">
            <graphic x="3320.00" y="1460.00" id="2163" net="1" show="1" grparent="2167" state="1" pen="0,0,0" brush="255,255,255" thickness="1"/>
          </graphics>
        </attribute>
        <attribute name="Logic" id="2164" net="1">
          <![CDATA[0]]>
          <graphics count="0"/>
        </attribute>
        <attribute name="Comment" id="2165" net="1">
          <![CDATA[]]>
          <graphics count="1">
            <graphic yoff="40.00" x="3320.00" y="1500.00" id="2166" net="1" show="0" grparent="2167" state="1" pen="0,0,0" brush="255,255,255" thickness="1"/>
          </graphics>
        </attribute>
        <graphics count="1">
          <graphic x="3320.00" y="1460.00" id="2167" net="1" show="1" w="20.00" h="20.00" state="1" pen="0,0,0" brush="255,255,255" thickness="1"/>
        </graphics>
      </node>
      <node id="2168" net="1">
        <attribute name="Name" id="2169" net="1">
          <![CDATA[complex_DNA_NEIL1_5hydroxyU]]>
          <graphics count="1">
            <graphic yoff="20.00" x="1800.00" y="340.00" id="2170" net="1" show="0" grparent="2178" state="1" pen="0,0,0" brush="255,255,255" thickness="1"/>
          </graphics>
        </attribute>
        <attribute name="ID" id="2171" net="1">
          <![CDATA[56]]>
          <graphics count="1">
            <graphic xoff="25.00" yoff="20.00" x="1825.00" y="340.00" id="2172" net="1" show="1" grparent="2178" state="1" pen="0,0,0" brush="255,255,255" thickness="1"/>
          </graphics>
        </attribute>
        <attribute name="Marking" id="2173" net="1">
          <![CDATA[0]]>
          <graphics count="1">
            <graphic x="1800.00" y="320.00" id="2174" net="1" show="1" grparent="2178" state="1" pen="0,0,0" brush="255,255,255" thickness="1"/>
          </graphics>
        </attribute>
        <attribute name="Logic" id="2175" net="1">
          <![CDATA[0]]>
          <graphics count="0"/>
        </attribute>
        <attribute name="Comment" id="2176" net="1">
          <![CDATA[]]>
          <graphics count="1">
            <graphic yoff="40.00" x="1800.00" y="360.00" id="2177" net="1" show="0" grparent="2178" state="1" pen="0,0,0" brush="255,255,255" thickness="1"/>
          </graphics>
        </attribute>
        <graphics count="1">
          <graphic x="1800.00" y="320.00" id="2178" net="1" show="1" w="20.00" h="20.00" state="1" pen="0,0,0" brush="255,255,255" thickness="1"/>
        </graphics>
      </node>
      <node id="2179" net="1">
        <attribute name="Name" id="2180" net="1">
          <![CDATA[complex_DNA_NEIL1_8oxyG]]>
          <graphics count="1">
            <graphic yoff="20.00" x="1600.00" y="340.00" id="2181" net="1" show="0" grparent="2189" state="1" pen="0,0,0" brush="255,255,255" thickness="1"/>
          </graphics>
        </attribute>
        <attribute name="ID" id="2182" net="1">
          <![CDATA[57]]>
          <graphics count="1">
            <graphic xoff="25.00" yoff="20.00" x="1625.00" y="340.00" id="2183" net="1" show="1" grparent="2189" state="1" pen="0,0,0" brush="255,255,255" thickness="1"/>
          </graphics>
        </attribute>
        <attribute name="Marking" id="2184" net="1">
          <![CDATA[0]]>
          <graphics count="1">
            <graphic x="1600.00" y="320.00" id="2185" net="1" show="1" grparent="2189" state="1" pen="0,0,0" brush="255,255,255" thickness="1"/>
          </graphics>
        </attribute>
        <attribute name="Logic" id="2186" net="1">
          <![CDATA[0]]>
          <graphics count="0"/>
        </attribute>
        <attribute name="Comment" id="2187" net="1">
          <![CDATA[]]>
          <graphics count="1">
            <graphic yoff="40.00" x="1600.00" y="360.00" id="2188" net="1" show="0" grparent="2189" state="1" pen="0,0,0" brush="255,255,255" thickness="1"/>
          </graphics>
        </attribute>
        <graphics count="1">
          <graphic x="1600.00" y="320.00" id="2189" net="1" show="1" w="20.00" h="20.00" state="1" pen="0,0,0" brush="255,255,255" thickness="1"/>
        </graphics>
      </node>
      <node id="2190" net="1">
        <attribute name="Name" id="2191" net="1">
          <![CDATA[complex_DNA_NEIL1_FaPyGC]]>
          <graphics count="1">
            <graphic yoff="20.00" x="2160.00" y="340.00" id="2192" net="1" show="0" grparent="2200" state="1" pen="0,0,0" brush="255,255,255" thickness="1"/>
          </graphics>
        </attribute>
        <attribute name="ID" id="2193" net="1">
          <![CDATA[58]]>
          <graphics count="1">
            <graphic xoff="25.00" yoff="20.00" x="2185.00" y="340.00" id="2194" net="1" show="1" grparent="2200" state="1" pen="0,0,0" brush="255,255,255" thickness="1"/>
          </graphics>
        </attribute>
        <attribute name="Marking" id="2195" net="1">
          <![CDATA[0]]>
          <graphics count="1">
            <graphic x="2160.00" y="320.00" id="2196" net="1" show="1" grparent="2200" state="1" pen="0,0,0" brush="255,255,255" thickness="1"/>
          </graphics>
        </attribute>
        <attribute name="Logic" id="2197" net="1">
          <![CDATA[0]]>
          <graphics count="0"/>
        </attribute>
        <attribute name="Comment" id="2198" net="1">
          <![CDATA[]]>
          <graphics count="1">
            <graphic yoff="40.00" x="2160.00" y="360.00" id="2199" net="1" show="0" grparent="2200" state="1" pen="0,0,0" brush="255,255,255" thickness="1"/>
          </graphics>
        </attribute>
        <graphics count="1">
          <graphic x="2160.00" y="320.00" id="2200" net="1" show="1" w="20.00" h="20.00" state="1" pen="0,0,0" brush="255,255,255" thickness="1"/>
        </graphics>
      </node>
      <node id="2201" net="1">
        <attribute name="Name" id="2202" net="1">
          <![CDATA[complex_DNA_NEIL1_thymineGlicol]]>
          <graphics count="1">
            <graphic yoff="20.00" x="960.00" y="340.00" id="2203" net="1" show="0" grparent="2211" state="1" pen="0,0,0" brush="255,255,255" thickness="1"/>
          </graphics>
        </attribute>
        <attribute name="ID" id="2204" net="1">
          <![CDATA[59]]>
          <graphics count="1">
            <graphic xoff="25.00" yoff="20.00" x="985.00" y="340.00" id="2205" net="1" show="1" grparent="2211" state="1" pen="0,0,0" brush="255,255,255" thickness="1"/>
          </graphics>
        </attribute>
        <attribute name="Marking" id="2206" net="1">
          <![CDATA[0]]>
          <graphics count="1">
            <graphic x="960.00" y="320.00" id="2207" net="1" show="1" grparent="2211" state="1" pen="0,0,0" brush="255,255,255" thickness="1"/>
          </graphics>
        </attribute>
        <attribute name="Logic" id="2208" net="1">
          <![CDATA[0]]>
          <graphics count="0"/>
        </attribute>
        <attribute name="Comment" id="2209" net="1">
          <![CDATA[]]>
          <graphics count="1">
            <graphic yoff="40.00" x="960.00" y="360.00" id="2210" net="1" show="0" grparent="2211" state="1" pen="0,0,0" brush="255,255,255" thickness="1"/>
          </graphics>
        </attribute>
        <graphics count="1">
          <graphic x="960.00" y="320.00" id="2211" net="1" show="1" w="20.00" h="20.00" state="1" pen="0,0,0" brush="255,255,255" thickness="1"/>
        </graphics>
      </node>
      <node id="2212" net="1">
        <attribute name="Name" id="2213" net="1">
          <![CDATA[complex_DNA_NEIL2_5hydroxyU]]>
          <graphics count="1">
            <graphic yoff="20.00" x="3000.00" y="400.00" id="2214" net="1" show="0" grparent="2222" state="1" pen="0,0,0" brush="255,255,255" thickness="1"/>
          </graphics>
        </attribute>
        <attribute name="ID" id="2215" net="1">
          <![CDATA[60]]>
          <graphics count="1">
            <graphic xoff="25.00" yoff="20.00" x="3025.00" y="400.00" id="2216" net="1" show="1" grparent="2222" state="1" pen="0,0,0" brush="255,255,255" thickness="1"/>
          </graphics>
        </attribute>
        <attribute name="Marking" id="2217" net="1">
          <![CDATA[0]]>
          <graphics count="1">
            <graphic x="3000.00" y="380.00" id="2218" net="1" show="1" grparent="2222" state="1" pen="0,0,0" brush="255,255,255" thickness="1"/>
          </graphics>
        </attribute>
        <attribute name="Logic" id="2219" net="1">
          <![CDATA[0]]>
          <graphics count="0"/>
        </attribute>
        <attribute name="Comment" id="2220" net="1">
          <![CDATA[]]>
          <graphics count="1">
            <graphic yoff="40.00" x="3000.00" y="420.00" id="2221" net="1" show="0" grparent="2222" state="1" pen="0,0,0" brush="255,255,255" thickness="1"/>
          </graphics>
        </attribute>
        <graphics count="1">
          <graphic x="3000.00" y="380.00" id="2222" net="1" show="1" w="20.00" h="20.00" state="1" pen="0,0,0" brush="255,255,255" thickness="1"/>
        </graphics>
      </node>
      <node id="2223" net="1">
        <attribute name="Name" id="2224" net="1">
          <![CDATA[complex_DNA_NEIL3_5hydroxyU]]>
          <graphics count="1">
            <graphic yoff="20.00" x="4520.00" y="320.00" id="2225" net="1" show="0" grparent="2233" state="1" pen="0,0,0" brush="255,255,255" thickness="1"/>
          </graphics>
        </attribute>
        <attribute name="ID" id="2226" net="1">
          <![CDATA[61]]>
          <graphics count="1">
            <graphic xoff="25.00" yoff="20.00" x="4545.00" y="320.00" id="2227" net="1" show="1" grparent="2233" state="1" pen="0,0,0" brush="255,255,255" thickness="1"/>
          </graphics>
        </attribute>
        <attribute name="Marking" id="2228" net="1">
          <![CDATA[0]]>
          <graphics count="1">
            <graphic x="4520.00" y="300.00" id="2229" net="1" show="1" grparent="2233" state="1" pen="0,0,0" brush="255,255,255" thickness="1"/>
          </graphics>
        </attribute>
        <attribute name="Logic" id="2230" net="1">
          <![CDATA[0]]>
          <graphics count="0"/>
        </attribute>
        <attribute name="Comment" id="2231" net="1">
          <![CDATA[]]>
          <graphics count="1">
            <graphic yoff="40.00" x="4520.00" y="340.00" id="2232" net="1" show="0" grparent="2233" state="1" pen="0,0,0" brush="255,255,255" thickness="1"/>
          </graphics>
        </attribute>
        <graphics count="1">
          <graphic x="4520.00" y="300.00" id="2233" net="1" show="1" w="20.00" h="20.00" state="1" pen="0,0,0" brush="255,255,255" thickness="1"/>
        </graphics>
      </node>
      <node id="2234" net="1">
        <attribute name="Name" id="2235" net="1">
          <![CDATA[complex_DNA_NEIL3_FaPyA_FaPyG_other]]>
          <graphics count="1">
            <graphic yoff="20.00" x="4320.00" y="340.00" id="2236" net="1" show="0" grparent="2244" state="1" pen="0,0,0" brush="255,255,255" thickness="1"/>
          </graphics>
        </attribute>
        <attribute name="ID" id="2237" net="1">
          <![CDATA[62]]>
          <graphics count="1">
            <graphic xoff="25.00" yoff="20.00" x="4345.00" y="340.00" id="2238" net="1" show="1" grparent="2244" state="1" pen="0,0,0" brush="255,255,255" thickness="1"/>
          </graphics>
        </attribute>
        <attribute name="Marking" id="2239" net="1">
          <![CDATA[0]]>
          <graphics count="1">
            <graphic x="4320.00" y="320.00" id="2240" net="1" show="1" grparent="2244" state="1" pen="0,0,0" brush="255,255,255" thickness="1"/>
          </graphics>
        </attribute>
        <attribute name="Logic" id="2241" net="1">
          <![CDATA[0]]>
          <graphics count="0"/>
        </attribute>
        <attribute name="Comment" id="2242" net="1">
          <![CDATA[]]>
          <graphics count="1">
            <graphic yoff="40.00" x="4320.00" y="360.00" id="2243" net="1" show="0" grparent="2244" state="1" pen="0,0,0" brush="255,255,255" thickness="1"/>
          </graphics>
        </attribute>
        <graphics count="1">
          <graphic x="4320.00" y="320.00" id="2244" net="1" show="1" w="20.00" h="20.00" state="1" pen="0,0,0" brush="255,255,255" thickness="1"/>
        </graphics>
      </node>
      <node id="2245" net="1">
        <attribute name="Name" id="2246" net="1">
          <![CDATA[complex_DNA_NEIL3_Tg_in_dsDNA]]>
          <graphics count="1">
            <graphic yoff="20.00" x="3860.00" y="400.00" id="2247" net="1" show="0" grparent="2255" state="1" pen="0,0,0" brush="255,255,255" thickness="1"/>
          </graphics>
        </attribute>
        <attribute name="ID" id="2248" net="1">
          <![CDATA[63]]>
          <graphics count="1">
            <graphic xoff="25.00" yoff="20.00" x="3885.00" y="400.00" id="2249" net="1" show="1" grparent="2255" state="1" pen="0,0,0" brush="255,255,255" thickness="1"/>
          </graphics>
        </attribute>
        <attribute name="Marking" id="2250" net="1">
          <![CDATA[0]]>
          <graphics count="1">
            <graphic x="3860.00" y="380.00" id="2251" net="1" show="1" grparent="2255" state="1" pen="0,0,0" brush="255,255,255" thickness="1"/>
          </graphics>
        </attribute>
        <attribute name="Logic" id="2252" net="1">
          <![CDATA[0]]>
          <graphics count="0"/>
        </attribute>
        <attribute name="Comment" id="2253" net="1">
          <![CDATA[]]>
          <graphics count="1">
            <graphic yoff="40.00" x="3860.00" y="420.00" id="2254" net="1" show="0" grparent="2255" state="1" pen="0,0,0" brush="255,255,255" thickness="1"/>
          </graphics>
        </attribute>
        <graphics count="1">
          <graphic x="3860.00" y="380.00" id="2255" net="1" show="1" w="20.00" h="20.00" state="1" pen="0,0,0" brush="255,255,255" thickness="1"/>
        </graphics>
      </node>
      <node id="2256" net="1">
        <attribute name="Name" id="2257" net="1">
          <![CDATA[complex_DNA_OGG1_8oxoG]]>
          <graphics count="1">
            <graphic yoff="20.00" x="240.00" y="380.00" id="2258" net="1" show="0" grparent="2266" state="1" pen="0,0,0" brush="255,255,255" thickness="1"/>
          </graphics>
        </attribute>
        <attribute name="ID" id="2259" net="1">
          <![CDATA[64]]>
          <graphics count="1">
            <graphic xoff="25.00" yoff="20.00" x="265.00" y="380.00" id="2260" net="1" show="1" grparent="2266" state="1" pen="0,0,0" brush="255,255,255" thickness="1"/>
          </graphics>
        </attribute>
        <attribute name="Marking" id="2261" net="1">
          <![CDATA[0]]>
          <graphics count="1">
            <graphic x="240.00" y="360.00" id="2262" net="1" show="1" grparent="2266" state="1" pen="0,0,0" brush="255,255,255" thickness="1"/>
          </graphics>
        </attribute>
        <attribute name="Logic" id="2263" net="1">
          <![CDATA[0]]>
          <graphics count="0"/>
        </attribute>
        <attribute name="Comment" id="2264" net="1">
          <![CDATA[]]>
          <graphics count="1">
            <graphic yoff="40.00" x="240.00" y="400.00" id="2265" net="1" show="0" grparent="2266" state="1" pen="0,0,0" brush="255,255,255" thickness="1"/>
          </graphics>
        </attribute>
        <graphics count="1">
          <graphic x="240.00" y="360.00" id="2266" net="1" show="1" w="20.00" h="20.00" state="1" pen="0,0,0" brush="255,255,255" thickness="1"/>
        </graphics>
      </node>
      <node id="2267" net="1">
        <attribute name="Name" id="2268" net="1">
          <![CDATA[complex_DNA_OGG1_FaPyGC]]>
          <graphics count="1">
            <graphic yoff="20.00" x="420.00" y="400.00" id="2269" net="1" show="0" grparent="2277" state="1" pen="0,0,0" brush="255,255,255" thickness="1"/>
          </graphics>
        </attribute>
        <attribute name="ID" id="2270" net="1">
          <![CDATA[65]]>
          <graphics count="1">
            <graphic xoff="25.00" yoff="20.00" x="445.00" y="400.00" id="2271" net="1" show="1" grparent="2277" state="1" pen="0,0,0" brush="255,255,255" thickness="1"/>
          </graphics>
        </attribute>
        <attribute name="Marking" id="2272" net="1">
          <![CDATA[0]]>
          <graphics count="1">
            <graphic x="420.00" y="380.00" id="2273" net="1" show="1" grparent="2277" state="1" pen="0,0,0" brush="255,255,255" thickness="1"/>
          </graphics>
        </attribute>
        <attribute name="Logic" id="2274" net="1">
          <![CDATA[0]]>
          <graphics count="0"/>
        </attribute>
        <attribute name="Comment" id="2275" net="1">
          <![CDATA[hOGG1 glycosylase: formamidopyrimidine complex]]>
          <graphics count="1">
            <graphic yoff="40.00" x="420.00" y="420.00" id="2276" net="1" show="0" grparent="2277" state="1" pen="0,0,0" brush="255,255,255" thickness="1"/>
          </graphics>
        </attribute>
        <graphics count="1">
          <graphic x="420.00" y="380.00" id="2277" net="1" show="1" w="20.00" h="20.00" state="1" pen="0,0,0" brush="255,255,255" thickness="1"/>
        </graphics>
      </node>
      <node id="2278" net="1">
        <attribute name="Name" id="2279" net="1">
          <![CDATA[complex_DNA_with_1nt_gap_APE]]>
          <graphics count="1">
            <graphic yoff="20.00" x="800.00" y="960.00" id="2280" net="1" show="0" grparent="2288" state="1" pen="0,0,0" brush="255,255,255" thickness="1"/>
          </graphics>
        </attribute>
        <attribute name="ID" id="2281" net="1">
          <![CDATA[66]]>
          <graphics count="1">
            <graphic xoff="25.00" yoff="20.00" x="825.00" y="960.00" id="2282" net="1" show="1" grparent="2288" state="1" pen="0,0,0" brush="255,255,255" thickness="1"/>
          </graphics>
        </attribute>
        <attribute name="Marking" id="2283" net="1">
          <![CDATA[0]]>
          <graphics count="1">
            <graphic x="800.00" y="940.00" id="2284" net="1" show="1" grparent="2288" state="1" pen="0,0,0" brush="255,255,255" thickness="1"/>
          </graphics>
        </attribute>
        <attribute name="Logic" id="2285" net="1">
          <![CDATA[0]]>
          <graphics count="0"/>
        </attribute>
        <attribute name="Comment" id="2286" net="1">
          <![CDATA[]]>
          <graphics count="1">
            <graphic yoff="40.00" x="800.00" y="980.00" id="2287" net="1" show="0" grparent="2288" state="1" pen="0,0,0" brush="255,255,255" thickness="1"/>
          </graphics>
        </attribute>
        <graphics count="1">
          <graphic x="800.00" y="940.00" id="2288" net="1" show="1" w="20.00" h="20.00" state="1" pen="0,0,0" brush="255,255,255" thickness="1"/>
        </graphics>
      </node>
      <node id="2289" net="1">
        <attribute name="Name" id="2290" net="1">
          <![CDATA[complex_DNA_with_1nt_gap_APE_polBETA]]>
          <graphics count="1">
            <graphic yoff="20.00" x="940.00" y="1140.00" id="2291" net="1" show="0" grparent="2299" state="1" pen="0,0,0" brush="255,255,255" thickness="1"/>
          </graphics>
        </attribute>
        <attribute name="ID" id="2292" net="1">
          <![CDATA[67]]>
          <graphics count="1">
            <graphic xoff="25.00" yoff="20.00" x="965.00" y="1140.00" id="2293" net="1" show="1" grparent="2299" state="1" pen="0,0,0" brush="255,255,255" thickness="1"/>
          </graphics>
        </attribute>
        <attribute name="Marking" id="2294" net="1">
          <![CDATA[0]]>
          <graphics count="1">
            <graphic x="940.00" y="1120.00" id="2295" net="1" show="1" grparent="2299" state="1" pen="0,0,0" brush="255,255,255" thickness="1"/>
          </graphics>
        </attribute>
        <attribute name="Logic" id="2296" net="1">
          <![CDATA[0]]>
          <graphics count="0"/>
        </attribute>
        <attribute name="Comment" id="2297" net="1">
          <![CDATA[]]>
          <graphics count="1">
            <graphic yoff="40.00" x="940.00" y="1160.00" id="2298" net="1" show="0" grparent="2299" state="1" pen="0,0,0" brush="255,255,255" thickness="1"/>
          </graphics>
        </attribute>
        <graphics count="1">
          <graphic x="940.00" y="1120.00" id="2299" net="1" show="1" w="20.00" h="20.00" state="1" pen="0,0,0" brush="255,255,255" thickness="1"/>
        </graphics>
      </node>
      <node id="2300" net="1">
        <attribute name="Name" id="2301" net="1">
          <![CDATA[complex_DNA_not_ligated_APE_polBeta]]>
          <graphics count="1">
            <graphic yoff="20.00" x="460.00" y="1400.00" id="2302" net="1" show="0" grparent="2310" state="1" pen="0,0,0" brush="255,255,255" thickness="1"/>
          </graphics>
        </attribute>
        <attribute name="ID" id="2303" net="1">
          <![CDATA[68]]>
          <graphics count="1">
            <graphic xoff="25.00" yoff="20.00" x="485.00" y="1400.00" id="2304" net="1" show="1" grparent="2310" state="1" pen="0,0,0" brush="255,255,255" thickness="1"/>
          </graphics>
        </attribute>
        <attribute name="Marking" id="2305" net="1">
          <![CDATA[0]]>
          <graphics count="1">
            <graphic x="460.00" y="1380.00" id="2306" net="1" show="1" grparent="2310" state="1" pen="0,0,0" brush="255,255,255" thickness="1"/>
          </graphics>
        </attribute>
        <attribute name="Logic" id="2307" net="1">
          <![CDATA[0]]>
          <graphics count="0"/>
        </attribute>
        <attribute name="Comment" id="2308" net="1">
          <![CDATA[]]>
          <graphics count="1">
            <graphic yoff="40.00" x="460.00" y="1420.00" id="2309" net="1" show="0" grparent="2310" state="1" pen="0,0,0" brush="255,255,255" thickness="1"/>
          </graphics>
        </attribute>
        <graphics count="1">
          <graphic x="460.00" y="1380.00" id="2310" net="1" show="1" w="20.00" h="20.00" state="1" pen="0,0,0" brush="255,255,255" thickness="1"/>
        </graphics>
      </node>
      <node id="2311" net="1">
        <attribute name="Name" id="2312" net="1">
          <![CDATA[complex_DNA_ligated_polBETA_LIG3_XRCC1]]>
          <graphics count="1">
            <graphic yoff="20.00" x="460.00" y="1860.00" id="2313" net="1" show="0" grparent="2321" state="1" pen="0,0,0" brush="255,255,255" thickness="1"/>
          </graphics>
        </attribute>
        <attribute name="ID" id="2314" net="1">
          <![CDATA[69]]>
          <graphics count="1">
            <graphic xoff="25.00" yoff="20.00" x="485.00" y="1860.00" id="2315" net="1" show="1" grparent="2321" state="1" pen="0,0,0" brush="255,255,255" thickness="1"/>
          </graphics>
        </attribute>
        <attribute name="Marking" id="2316" net="1">
          <![CDATA[0]]>
          <graphics count="1">
            <graphic x="460.00" y="1840.00" id="2317" net="1" show="1" grparent="2321" state="1" pen="0,0,0" brush="255,255,255" thickness="1"/>
          </graphics>
        </attribute>
        <attribute name="Logic" id="2318" net="1">
          <![CDATA[0]]>
          <graphics count="0"/>
        </attribute>
        <attribute name="Comment" id="2319" net="1">
          <![CDATA[]]>
          <graphics count="1">
            <graphic yoff="40.00" x="460.00" y="1880.00" id="2320" net="1" show="0" grparent="2321" state="1" pen="0,0,0" brush="255,255,255" thickness="1"/>
          </graphics>
        </attribute>
        <graphics count="1">
          <graphic x="460.00" y="1840.00" id="2321" net="1" show="1" w="20.00" h="20.00" state="1" pen="0,0,0" brush="255,255,255" thickness="1"/>
        </graphics>
      </node>
      <node id="2322" net="1">
        <attribute name="Name" id="2323" net="1">
          <![CDATA[complex_DNA_unligatedres_polBETA_LIG3_XRCC1]]>
          <graphics count="1">
            <graphic yoff="20.00" x="460.00" y="1640.00" id="2324" net="1" show="0" grparent="2332" state="1" pen="0,0,0" brush="255,255,255" thickness="1"/>
          </graphics>
        </attribute>
        <attribute name="ID" id="2325" net="1">
          <![CDATA[70]]>
          <graphics count="1">
            <graphic xoff="25.00" yoff="20.00" x="485.00" y="1640.00" id="2326" net="1" show="1" grparent="2332" state="1" pen="0,0,0" brush="255,255,255" thickness="1"/>
          </graphics>
        </attribute>
        <attribute name="Marking" id="2327" net="1">
          <![CDATA[0]]>
          <graphics count="1">
            <graphic x="460.00" y="1620.00" id="2328" net="1" show="1" grparent="2332" state="1" pen="0,0,0" brush="255,255,255" thickness="1"/>
          </graphics>
        </attribute>
        <attribute name="Logic" id="2329" net="1">
          <![CDATA[0]]>
          <graphics count="0"/>
        </attribute>
        <attribute name="Comment" id="2330" net="1">
          <![CDATA[]]>
          <graphics count="1">
            <graphic yoff="40.00" x="460.00" y="1660.00" id="2331" net="1" show="0" grparent="2332" state="1" pen="0,0,0" brush="255,255,255" thickness="1"/>
          </graphics>
        </attribute>
        <graphics count="1">
          <graphic x="460.00" y="1620.00" id="2332" net="1" show="1" w="20.00" h="20.00" state="1" pen="0,0,0" brush="255,255,255" thickness="1"/>
        </graphics>
      </node>
      <node id="2333" net="1" logic="1">
        <attribute name="Name" id="2334" net="1">
          <![CDATA[dNTP]]>
          <graphics count="5">
            <graphic yoff="20.00" x="1140.00" y="1280.00" id="2335" net="1" show="0" grparent="2343" state="1" pen="0,0,0" brush="255,255,255" thickness="1"/>
            <graphic yoff="20.00" x="460.00" y="1100.00" id="2375" net="1" show="0" grparent="2379" state="1" pen="0,0,0" brush="255,255,255" thickness="1"/>
            <graphic yoff="20.00" x="1580.00" y="1800.00" id="2386" net="1" show="0" grparent="2390" state="1" pen="0,0,0" brush="255,255,255" thickness="1"/>
            <graphic yoff="20.00" x="320.00" y="1480.00" id="2397" net="1" show="0" grparent="2401" state="1" pen="0,0,0" brush="255,255,255" thickness="1"/>
            <graphic yoff="20.00" x="700.00" y="1760.00" id="2408" net="1" show="0" grparent="2412" state="1" pen="0,0,0" brush="255,255,255" thickness="1"/>
          </graphics>
        </attribute>
        <attribute name="ID" id="2336" net="1">
          <![CDATA[71]]>
          <graphics count="5">
            <graphic xoff="25.00" yoff="20.00" x="1165.00" y="1280.00" id="2337" net="1" show="1" grparent="2343" state="1" pen="0,0,0" brush="255,255,255" thickness="1"/>
            <graphic xoff="25.00" yoff="20.00" x="485.00" y="1100.00" id="2376" net="1" show="1" grparent="2379" state="1" pen="0,0,0" brush="255,255,255" thickness="1"/>
            <graphic xoff="25.00" yoff="20.00" x="1605.00" y="1800.00" id="2387" net="1" show="1" grparent="2390" state="1" pen="0,0,0" brush="255,255,255" thickness="1"/>
            <graphic xoff="25.00" yoff="20.00" x="345.00" y="1480.00" id="2398" net="1" show="1" grparent="2401" state="1" pen="0,0,0" brush="255,255,255" thickness="1"/>
            <graphic xoff="25.00" yoff="20.00" x="725.00" y="1760.00" id="2409" net="1" show="1" grparent="2412" state="1" pen="0,0,0" brush="255,255,255" thickness="1"/>
          </graphics>
        </attribute>
        <attribute name="Marking" id="2338" net="1">
          <![CDATA[0]]>
          <graphics count="5">
            <graphic x="1140.00" y="1260.00" id="2339" net="1" show="1" grparent="2343" state="1" pen="0,0,0" brush="255,255,255" thickness="1"/>
            <graphic x="460.00" y="1080.00" id="2377" net="1" show="1" grparent="2379" state="1" pen="0,0,0" brush="255,255,255" thickness="1"/>
            <graphic x="1580.00" y="1780.00" id="2388" net="1" show="1" grparent="2390" state="1" pen="0,0,0" brush="255,255,255" thickness="1"/>
            <graphic x="320.00" y="1460.00" id="2399" net="1" show="1" grparent="2401" state="1" pen="0,0,0" brush="255,255,255" thickness="1"/>
            <graphic x="700.00" y="1740.00" id="2410" net="1" show="1" grparent="2412" state="1" pen="0,0,0" brush="255,255,255" thickness="1"/>
          </graphics>
        </attribute>
        <attribute name="Logic" id="2340" net="1">
          <![CDATA[1]]>
          <graphics count="0"/>
        </attribute>
        <attribute name="Comment" id="2341" net="1">
          <![CDATA[]]>
          <graphics count="5">
            <graphic yoff="40.00" x="1140.00" y="1300.00" id="2342" net="1" show="0" grparent="2343" state="1" pen="0,0,0" brush="255,255,255" thickness="1"/>
            <graphic yoff="40.00" x="460.00" y="1120.00" id="2378" net="1" show="0" grparent="2379" state="1" pen="0,0,0" brush="255,255,255" thickness="1"/>
            <graphic yoff="40.00" x="1580.00" y="1820.00" id="2389" net="1" show="0" grparent="2390" state="1" pen="0,0,0" brush="255,255,255" thickness="1"/>
            <graphic yoff="40.00" x="320.00" y="1500.00" id="2400" net="1" show="0" grparent="2401" state="1" pen="0,0,0" brush="255,255,255" thickness="1"/>
            <graphic yoff="40.00" x="700.00" y="1780.00" id="2411" net="1" show="0" grparent="2412" state="1" pen="0,0,0" brush="255,255,255" thickness="1"/>
          </graphics>
        </attribute>
        <graphics count="5">
          <graphic x="1140.00" y="1260.00" id="2343" net="1" show="1" w="20.00" h="20.00" state="1" pen="0,0,0" brush="255,255,255" thickness="1"/>
          <graphic x="460.00" y="1080.00" id="2379" net="1" show="1" w="20.00" h="20.00" state="1" pen="0,0,0" brush="255,255,255" thickness="1"/>
          <graphic x="1580.00" y="1780.00" id="2390" net="1" show="1" w="20.00" h="20.00" state="1" pen="0,0,0" brush="255,255,255" thickness="1"/>
          <graphic x="320.00" y="1460.00" id="2401" net="1" show="1" w="20.00" h="20.00" state="1" pen="0,0,0" brush="255,255,255" thickness="1"/>
          <graphic x="700.00" y="1740.00" id="2412" net="1" show="1" w="20.00" h="20.00" state="1" pen="0,0,0" brush="255,255,255" thickness="1"/>
        </graphics>
      </node>
      <node id="2425" net="1" logic="1">
        <attribute name="Name" id="2426" net="1">
          <![CDATA[_5dRP]]>
          <graphics count="4">
            <graphic yoff="20.00" x="580.00" y="860.00" id="2427" net="1" show="0" grparent="2435" state="1" pen="0,0,0" brush="255,255,255" thickness="1"/>
            <graphic yoff="20.00" x="1000.00" y="1280.00" id="2467" net="1" show="0" grparent="2471" state="1" pen="0,0,0" brush="255,255,255" thickness="1"/>
            <graphic yoff="20.00" x="100.00" y="2280.00" id="2478" net="1" show="0" grparent="2482" state="1" pen="0,0,0" brush="255,255,255" thickness="1"/>
            <graphic yoff="20.00" x="1200.00" y="1840.00" id="2489" net="1" show="0" grparent="2493" state="1" pen="0,0,0" brush="255,255,255" thickness="1"/>
          </graphics>
        </attribute>
        <attribute name="ID" id="2428" net="1">
          <![CDATA[72]]>
          <graphics count="4">
            <graphic xoff="25.00" yoff="20.00" x="605.00" y="860.00" id="2429" net="1" show="1" grparent="2435" state="1" pen="0,0,0" brush="255,255,255" thickness="1"/>
            <graphic xoff="25.00" yoff="20.00" x="1025.00" y="1280.00" id="2468" net="1" show="1" grparent="2471" state="1" pen="0,0,0" brush="255,255,255" thickness="1"/>
            <graphic xoff="25.00" yoff="20.00" x="125.00" y="2280.00" id="2479" net="1" show="1" grparent="2482" state="1" pen="0,0,0" brush="255,255,255" thickness="1"/>
            <graphic xoff="25.00" yoff="20.00" x="1225.00" y="1840.00" id="2490" net="1" show="1" grparent="2493" state="1" pen="0,0,0" brush="255,255,255" thickness="1"/>
          </graphics>
        </attribute>
        <attribute name="Marking" id="2430" net="1">
          <![CDATA[0]]>
          <graphics count="4">
            <graphic x="580.00" y="840.00" id="2431" net="1" show="1" grparent="2435" state="1" pen="0,0,0" brush="255,255,255" thickness="1"/>
            <graphic x="1000.00" y="1260.00" id="2469" net="1" show="1" grparent="2471" state="1" pen="0,0,0" brush="255,255,255" thickness="1"/>
            <graphic x="100.00" y="2260.00" id="2480" net="1" show="1" grparent="2482" state="1" pen="0,0,0" brush="255,255,255" thickness="1"/>
            <graphic x="1200.00" y="1820.00" id="2491" net="1" show="1" grparent="2493" state="1" pen="0,0,0" brush="255,255,255" thickness="1"/>
          </graphics>
        </attribute>
        <attribute name="Logic" id="2432" net="1">
          <![CDATA[1]]>
          <graphics count="0"/>
        </attribute>
        <attribute name="Comment" id="2433" net="1">
          <![CDATA[5'dRP]]>
          <graphics count="4">
            <graphic yoff="40.00" x="580.00" y="880.00" id="2434" net="1" show="0" grparent="2435" state="1" pen="0,0,0" brush="255,255,255" thickness="1"/>
            <graphic yoff="40.00" x="1000.00" y="1300.00" id="2470" net="1" show="0" grparent="2471" state="1" pen="0,0,0" brush="255,255,255" thickness="1"/>
            <graphic yoff="40.00" x="100.00" y="2300.00" id="2481" net="1" show="0" grparent="2482" state="1" pen="0,0,0" brush="255,255,255" thickness="1"/>
            <graphic yoff="40.00" x="1200.00" y="1860.00" id="2492" net="1" show="0" grparent="2493" state="1" pen="0,0,0" brush="255,255,255" thickness="1"/>
          </graphics>
        </attribute>
        <graphics count="4">
          <graphic x="580.00" y="840.00" id="2435" net="1" show="1" w="20.00" h="20.00" state="1" pen="0,0,0" brush="255,255,255" thickness="1"/>
          <graphic x="1000.00" y="1260.00" id="2471" net="1" show="1" w="20.00" h="20.00" state="1" pen="0,0,0" brush="255,255,255" thickness="1"/>
          <graphic x="100.00" y="2260.00" id="2482" net="1" show="1" w="20.00" h="20.00" state="1" pen="0,0,0" brush="255,255,255" thickness="1"/>
          <graphic x="1200.00" y="1820.00" id="2493" net="1" show="1" w="20.00" h="20.00" state="1" pen="0,0,0" brush="255,255,255" thickness="1"/>
        </graphics>
      </node>
      <node id="2506" net="1" logic="1">
        <attribute name="Name" id="2507" net="1">
          <![CDATA[MYH]]>
          <graphics count="4">
            <graphic yoff="20.00" x="280.00" y="120.00" id="2508" net="1" show="0" grparent="2516" state="1" pen="0,0,0" brush="255,255,255" thickness="1"/>
            <graphic yoff="20.00" x="3100.00" y="1100.00" id="2548" net="1" show="0" grparent="2552" state="1" pen="0,0,0" brush="255,255,255" thickness="1"/>
            <graphic yoff="20.00" x="2660.00" y="1680.00" id="2559" net="1" show="0" grparent="2563" state="1" pen="0,0,0" brush="255,255,255" thickness="1"/>
            <graphic yoff="20.00" x="2600.00" y="2920.00" id="2570" net="1" show="0" grparent="2574" state="1" pen="0,0,0" brush="255,255,255" thickness="1"/>
          </graphics>
        </attribute>
        <attribute name="ID" id="2509" net="1">
          <![CDATA[73]]>
          <graphics count="4">
            <graphic xoff="25.00" yoff="20.00" x="305.00" y="120.00" id="2510" net="1" show="1" grparent="2516" state="1" pen="0,0,0" brush="255,255,255" thickness="1"/>
            <graphic xoff="25.00" yoff="20.00" x="3125.00" y="1100.00" id="2549" net="1" show="1" grparent="2552" state="1" pen="0,0,0" brush="255,255,255" thickness="1"/>
            <graphic xoff="25.00" yoff="20.00" x="2685.00" y="1680.00" id="2560" net="1" show="1" grparent="2563" state="1" pen="0,0,0" brush="255,255,255" thickness="1"/>
            <graphic xoff="25.00" yoff="20.00" x="2625.00" y="2920.00" id="2571" net="1" show="1" grparent="2574" state="1" pen="0,0,0" brush="255,255,255" thickness="1"/>
          </graphics>
        </attribute>
        <attribute name="Marking" id="2511" net="1">
          <![CDATA[0]]>
          <graphics count="4">
            <graphic x="280.00" y="100.00" id="2512" net="1" show="1" grparent="2516" state="1" pen="0,0,0" brush="255,255,255" thickness="1"/>
            <graphic x="3100.00" y="1080.00" id="2550" net="1" show="1" grparent="2552" state="1" pen="0,0,0" brush="255,255,255" thickness="1"/>
            <graphic x="2660.00" y="1660.00" id="2561" net="1" show="1" grparent="2563" state="1" pen="0,0,0" brush="255,255,255" thickness="1"/>
            <graphic x="2600.00" y="2900.00" id="2572" net="1" show="1" grparent="2574" state="1" pen="0,0,0" brush="255,255,255" thickness="1"/>
          </graphics>
        </attribute>
        <attribute name="Logic" id="2513" net="1">
          <![CDATA[1]]>
          <graphics count="0"/>
        </attribute>
        <attribute name="Comment" id="2514" net="1">
          <![CDATA[hMYHMUTYH]]>
          <graphics count="4">
            <graphic yoff="40.00" x="280.00" y="140.00" id="2515" net="1" show="0" grparent="2516" state="1" pen="0,0,0" brush="255,255,255" thickness="1"/>
            <graphic yoff="40.00" x="3100.00" y="1120.00" id="2551" net="1" show="0" grparent="2552" state="1" pen="0,0,0" brush="255,255,255" thickness="1"/>
            <graphic yoff="40.00" x="2660.00" y="1700.00" id="2562" net="1" show="0" grparent="2563" state="1" pen="0,0,0" brush="255,255,255" thickness="1"/>
            <graphic yoff="40.00" x="2600.00" y="2940.00" id="2573" net="1" show="0" grparent="2574" state="1" pen="0,0,0" brush="255,255,255" thickness="1"/>
          </graphics>
        </attribute>
        <graphics count="4">
          <graphic x="280.00" y="100.00" id="2516" net="1" show="1" w="20.00" h="20.00" state="1" pen="0,0,0" brush="255,255,255" thickness="1"/>
          <graphic x="3100.00" y="1080.00" id="2552" net="1" show="1" w="20.00" h="20.00" state="1" pen="0,0,0" brush="255,255,255" thickness="1"/>
          <graphic x="2660.00" y="1660.00" id="2563" net="1" show="1" w="20.00" h="20.00" state="1" pen="0,0,0" brush="255,255,255" thickness="1"/>
          <graphic x="2600.00" y="2900.00" id="2574" net="1" show="1" w="20.00" h="20.00" state="1" pen="0,0,0" brush="255,255,255" thickness="1"/>
        </graphics>
      </node>
      <node id="2587" net="1" logic="1">
        <attribute name="Name" id="2588" net="1">
          <![CDATA[FaPyGC]]>
          <graphics count="4">
            <graphic yoff="20.00" x="2220.00" y="400.00" id="2589" net="1" show="0" grparent="2597" state="1" pen="0,0,0" brush="255,255,255" thickness="1"/>
            <graphic yoff="20.00" x="100.00" y="2580.00" id="2629" net="1" show="0" grparent="2633" state="1" pen="0,0,0" brush="255,255,255" thickness="1"/>
            <graphic yoff="20.00" x="320.00" y="460.00" id="2640" net="1" show="0" grparent="2644" state="1" pen="0,0,0" brush="255,255,255" thickness="1"/>
            <graphic yoff="20.00" x="2760.00" y="1460.00" id="2651" net="1" show="0" grparent="2655" state="1" pen="0,0,0" brush="255,255,255" thickness="1"/>
          </graphics>
        </attribute>
        <attribute name="ID" id="2590" net="1">
          <![CDATA[74]]>
          <graphics count="4">
            <graphic xoff="25.00" yoff="20.00" x="2245.00" y="400.00" id="2591" net="1" show="1" grparent="2597" state="1" pen="0,0,0" brush="255,255,255" thickness="1"/>
            <graphic xoff="25.00" yoff="20.00" x="125.00" y="2580.00" id="2630" net="1" show="1" grparent="2633" state="1" pen="0,0,0" brush="255,255,255" thickness="1"/>
            <graphic xoff="25.00" yoff="20.00" x="345.00" y="460.00" id="2641" net="1" show="1" grparent="2644" state="1" pen="0,0,0" brush="255,255,255" thickness="1"/>
            <graphic xoff="25.00" yoff="20.00" x="2785.00" y="1460.00" id="2652" net="1" show="1" grparent="2655" state="1" pen="0,0,0" brush="255,255,255" thickness="1"/>
          </graphics>
        </attribute>
        <attribute name="Marking" id="2592" net="1">
          <![CDATA[0]]>
          <graphics count="4">
            <graphic x="2220.00" y="380.00" id="2593" net="1" show="1" grparent="2597" state="1" pen="0,0,0" brush="255,255,255" thickness="1"/>
            <graphic x="100.00" y="2560.00" id="2631" net="1" show="1" grparent="2633" state="1" pen="0,0,0" brush="255,255,255" thickness="1"/>
            <graphic x="320.00" y="440.00" id="2642" net="1" show="1" grparent="2644" state="1" pen="0,0,0" brush="255,255,255" thickness="1"/>
            <graphic x="2760.00" y="1440.00" id="2653" net="1" show="1" grparent="2655" state="1" pen="0,0,0" brush="255,255,255" thickness="1"/>
          </graphics>
        </attribute>
        <attribute name="Logic" id="2594" net="1">
          <![CDATA[1]]>
          <graphics count="0"/>
        </attribute>
        <attribute name="Comment" id="2595" net="1">
          <![CDATA[]]>
          <graphics count="4">
            <graphic yoff="40.00" x="2220.00" y="420.00" id="2596" net="1" show="0" grparent="2597" state="1" pen="0,0,0" brush="255,255,255" thickness="1"/>
            <graphic yoff="40.00" x="100.00" y="2600.00" id="2632" net="1" show="0" grparent="2633" state="1" pen="0,0,0" brush="255,255,255" thickness="1"/>
            <graphic yoff="40.00" x="320.00" y="480.00" id="2643" net="1" show="0" grparent="2644" state="1" pen="0,0,0" brush="255,255,255" thickness="1"/>
            <graphic yoff="40.00" x="2760.00" y="1480.00" id="2654" net="1" show="0" grparent="2655" state="1" pen="0,0,0" brush="255,255,255" thickness="1"/>
          </graphics>
        </attribute>
        <graphics count="4">
          <graphic x="2220.00" y="380.00" id="2597" net="1" show="1" w="20.00" h="20.00" state="1" pen="0,0,0" brush="255,255,255" thickness="1"/>
          <graphic x="100.00" y="2560.00" id="2633" net="1" show="1" w="20.00" h="20.00" state="1" pen="0,0,0" brush="255,255,255" thickness="1"/>
          <graphic x="320.00" y="440.00" id="2644" net="1" show="1" w="20.00" h="20.00" state="1" pen="0,0,0" brush="255,255,255" thickness="1"/>
          <graphic x="2760.00" y="1440.00" id="2655" net="1" show="1" w="20.00" h="20.00" state="1" pen="0,0,0" brush="255,255,255" thickness="1"/>
        </graphics>
      </node>
      <node id="2668" net="1" logic="1">
        <attribute name="Name" id="2669" net="1">
          <![CDATA[NTH1]]>
          <graphics count="5">
            <graphic yoff="20.00" x="280.00" y="60.00" id="2670" net="1" show="0" grparent="2678" state="1" pen="0,0,0" brush="255,255,255" thickness="1"/>
            <graphic yoff="20.00" x="2140.00" y="1060.00" id="2710" net="1" show="0" grparent="2714" state="1" pen="0,0,0" brush="255,255,255" thickness="1"/>
            <graphic yoff="20.00" x="2420.00" y="1800.00" id="2721" net="1" show="0" grparent="2725" state="1" pen="0,0,0" brush="255,255,255" thickness="1"/>
            <graphic yoff="20.00" x="2300.00" y="2920.00" id="2732" net="1" show="0" grparent="2736" state="1" pen="0,0,0" brush="255,255,255" thickness="1"/>
            <graphic yoff="20.00" x="2620.00" y="1080.00" id="2743" net="1" show="0" grparent="2747" state="1" pen="0,0,0" brush="255,255,255" thickness="1"/>
          </graphics>
        </attribute>
        <attribute name="ID" id="2671" net="1">
          <![CDATA[75]]>
          <graphics count="5">
            <graphic xoff="25.00" yoff="20.00" x="305.00" y="60.00" id="2672" net="1" show="1" grparent="2678" state="1" pen="0,0,0" brush="255,255,255" thickness="1"/>
            <graphic xoff="25.00" yoff="20.00" x="2165.00" y="1060.00" id="2711" net="1" show="1" grparent="2714" state="1" pen="0,0,0" brush="255,255,255" thickness="1"/>
            <graphic xoff="25.00" yoff="20.00" x="2445.00" y="1800.00" id="2722" net="1" show="1" grparent="2725" state="1" pen="0,0,0" brush="255,255,255" thickness="1"/>
            <graphic xoff="25.00" yoff="20.00" x="2325.00" y="2920.00" id="2733" net="1" show="1" grparent="2736" state="1" pen="0,0,0" brush="255,255,255" thickness="1"/>
            <graphic xoff="25.00" yoff="20.00" x="2645.00" y="1080.00" id="2744" net="1" show="1" grparent="2747" state="1" pen="0,0,0" brush="255,255,255" thickness="1"/>
          </graphics>
        </attribute>
        <attribute name="Marking" id="2673" net="1">
          <![CDATA[0]]>
          <graphics count="5">
            <graphic x="280.00" y="40.00" id="2674" net="1" show="1" grparent="2678" state="1" pen="0,0,0" brush="255,255,255" thickness="1"/>
            <graphic x="2140.00" y="1040.00" id="2712" net="1" show="1" grparent="2714" state="1" pen="0,0,0" brush="255,255,255" thickness="1"/>
            <graphic x="2420.00" y="1780.00" id="2723" net="1" show="1" grparent="2725" state="1" pen="0,0,0" brush="255,255,255" thickness="1"/>
            <graphic x="2300.00" y="2900.00" id="2734" net="1" show="1" grparent="2736" state="1" pen="0,0,0" brush="255,255,255" thickness="1"/>
            <graphic x="2620.00" y="1060.00" id="2745" net="1" show="1" grparent="2747" state="1" pen="0,0,0" brush="255,255,255" thickness="1"/>
          </graphics>
        </attribute>
        <attribute name="Logic" id="2675" net="1">
          <![CDATA[1]]>
          <graphics count="0"/>
        </attribute>
        <attribute name="Comment" id="2676" net="1">
          <![CDATA[hNTHL1Endonuclease III-like protein 1 (EC 4.2.99.18)Endonuclease III-like protein 1]]>
          <graphics count="5">
            <graphic yoff="40.00" x="280.00" y="80.00" id="2677" net="1" show="0" grparent="2678" state="1" pen="0,0,0" brush="255,255,255" thickness="1"/>
            <graphic yoff="40.00" x="2140.00" y="1080.00" id="2713" net="1" show="0" grparent="2714" state="1" pen="0,0,0" brush="255,255,255" thickness="1"/>
            <graphic yoff="40.00" x="2420.00" y="1820.00" id="2724" net="1" show="0" grparent="2725" state="1" pen="0,0,0" brush="255,255,255" thickness="1"/>
            <graphic yoff="40.00" x="2300.00" y="2940.00" id="2735" net="1" show="0" grparent="2736" state="1" pen="0,0,0" brush="255,255,255" thickness="1"/>
            <graphic yoff="40.00" x="2620.00" y="1100.00" id="2746" net="1" show="0" grparent="2747" state="1" pen="0,0,0" brush="255,255,255" thickness="1"/>
          </graphics>
        </attribute>
        <graphics count="5">
          <graphic x="280.00" y="40.00" id="2678" net="1" show="1" w="20.00" h="20.00" state="1" pen="0,0,0" brush="255,255,255" thickness="1"/>
          <graphic x="2140.00" y="1040.00" id="2714" net="1" show="1" w="20.00" h="20.00" state="1" pen="0,0,0" brush="255,255,255" thickness="1"/>
          <graphic x="2420.00" y="1780.00" id="2725" net="1" show="1" w="20.00" h="20.00" state="1" pen="0,0,0" brush="255,255,255" thickness="1"/>
          <graphic x="2300.00" y="2900.00" id="2736" net="1" show="1" w="20.00" h="20.00" state="1" pen="0,0,0" brush="255,255,255" thickness="1"/>
          <graphic x="2620.00" y="1060.00" id="2747" net="1" show="1" w="20.00" h="20.00" state="1" pen="0,0,0" brush="255,255,255" thickness="1"/>
        </graphics>
      </node>
      <node id="2760" net="1" logic="1">
        <attribute name="Name" id="2761" net="1">
          <![CDATA[SMUG]]>
          <graphics count="5">
            <graphic yoff="20.00" x="340.00" y="120.00" id="2762" net="1" show="0" grparent="2770" state="1" pen="0,0,0" brush="255,255,255" thickness="1"/>
            <graphic yoff="20.00" x="2320.00" y="2060.00" id="2802" net="1" show="0" grparent="2806" state="1" pen="0,0,0" brush="255,255,255" thickness="1"/>
            <graphic yoff="20.00" x="2660.00" y="2660.00" id="2813" net="1" show="0" grparent="2817" state="1" pen="0,0,0" brush="255,255,255" thickness="1"/>
            <graphic yoff="20.00" x="3020.00" y="2080.00" id="2824" net="1" show="0" grparent="2828" state="1" pen="0,0,0" brush="255,255,255" thickness="1"/>
            <graphic yoff="20.00" x="2660.00" y="2920.00" id="2835" net="1" show="0" grparent="2839" state="1" pen="0,0,0" brush="255,255,255" thickness="1"/>
          </graphics>
        </attribute>
        <attribute name="ID" id="2763" net="1">
          <![CDATA[76]]>
          <graphics count="5">
            <graphic xoff="25.00" yoff="20.00" x="365.00" y="120.00" id="2764" net="1" show="1" grparent="2770" state="1" pen="0,0,0" brush="255,255,255" thickness="1"/>
            <graphic xoff="25.00" yoff="20.00" x="2345.00" y="2060.00" id="2803" net="1" show="1" grparent="2806" state="1" pen="0,0,0" brush="255,255,255" thickness="1"/>
            <graphic xoff="25.00" yoff="20.00" x="2685.00" y="2660.00" id="2814" net="1" show="1" grparent="2817" state="1" pen="0,0,0" brush="255,255,255" thickness="1"/>
            <graphic xoff="25.00" yoff="20.00" x="3045.00" y="2080.00" id="2825" net="1" show="1" grparent="2828" state="1" pen="0,0,0" brush="255,255,255" thickness="1"/>
            <graphic xoff="25.00" yoff="20.00" x="2685.00" y="2920.00" id="2836" net="1" show="1" grparent="2839" state="1" pen="0,0,0" brush="255,255,255" thickness="1"/>
          </graphics>
        </attribute>
        <attribute name="Marking" id="2765" net="1">
          <![CDATA[0]]>
          <graphics count="5">
            <graphic x="340.00" y="100.00" id="2766" net="1" show="1" grparent="2770" state="1" pen="0,0,0" brush="255,255,255" thickness="1"/>
            <graphic x="2320.00" y="2040.00" id="2804" net="1" show="1" grparent="2806" state="1" pen="0,0,0" brush="255,255,255" thickness="1"/>
            <graphic x="2660.00" y="2640.00" id="2815" net="1" show="1" grparent="2817" state="1" pen="0,0,0" brush="255,255,255" thickness="1"/>
            <graphic x="3020.00" y="2060.00" id="2826" net="1" show="1" grparent="2828" state="1" pen="0,0,0" brush="255,255,255" thickness="1"/>
            <graphic x="2660.00" y="2900.00" id="2837" net="1" show="1" grparent="2839" state="1" pen="0,0,0" brush="255,255,255" thickness="1"/>
          </graphics>
        </attribute>
        <attribute name="Logic" id="2767" net="1">
          <![CDATA[1]]>
          <graphics count="0"/>
        </attribute>
        <attribute name="Comment" id="2768" net="1">
          <![CDATA[]]>
          <graphics count="5">
            <graphic yoff="40.00" x="340.00" y="140.00" id="2769" net="1" show="0" grparent="2770" state="1" pen="0,0,0" brush="255,255,255" thickness="1"/>
            <graphic yoff="40.00" x="2320.00" y="2080.00" id="2805" net="1" show="0" grparent="2806" state="1" pen="0,0,0" brush="255,255,255" thickness="1"/>
            <graphic yoff="40.00" x="2660.00" y="2680.00" id="2816" net="1" show="0" grparent="2817" state="1" pen="0,0,0" brush="255,255,255" thickness="1"/>
            <graphic yoff="40.00" x="3020.00" y="2100.00" id="2827" net="1" show="0" grparent="2828" state="1" pen="0,0,0" brush="255,255,255" thickness="1"/>
            <graphic yoff="40.00" x="2660.00" y="2940.00" id="2838" net="1" show="0" grparent="2839" state="1" pen="0,0,0" brush="255,255,255" thickness="1"/>
          </graphics>
        </attribute>
        <graphics count="5">
          <graphic x="340.00" y="100.00" id="2770" net="1" show="1" w="20.00" h="20.00" state="1" pen="0,0,0" brush="255,255,255" thickness="1"/>
          <graphic x="2320.00" y="2040.00" id="2806" net="1" show="1" w="20.00" h="20.00" state="1" pen="0,0,0" brush="255,255,255" thickness="1"/>
          <graphic x="2660.00" y="2640.00" id="2817" net="1" show="1" w="20.00" h="20.00" state="1" pen="0,0,0" brush="255,255,255" thickness="1"/>
          <graphic x="3020.00" y="2060.00" id="2828" net="1" show="1" w="20.00" h="20.00" state="1" pen="0,0,0" brush="255,255,255" thickness="1"/>
          <graphic x="2660.00" y="2900.00" id="2839" net="1" show="1" w="20.00" h="20.00" state="1" pen="0,0,0" brush="255,255,255" thickness="1"/>
        </graphics>
      </node>
      <node id="2852" net="1" logic="1">
        <attribute name="Name" id="2853" net="1">
          <![CDATA[repaired_DNA]]>
          <graphics count="2">
            <graphic yoff="20.00" x="1040.00" y="2860.00" id="2854" net="1" show="0" grparent="2862" state="1" pen="0,0,0" brush="255,255,255" thickness="1"/>
            <graphic yoff="20.00" x="340.00" y="60.00" id="2894" net="1" show="0" grparent="2898" state="1" pen="0,0,0" brush="255,255,255" thickness="1"/>
          </graphics>
        </attribute>
        <attribute name="ID" id="2855" net="1">
          <![CDATA[77]]>
          <graphics count="2">
            <graphic xoff="25.00" yoff="20.00" x="1065.00" y="2860.00" id="2856" net="1" show="1" grparent="2862" state="1" pen="0,0,0" brush="255,255,255" thickness="1"/>
            <graphic xoff="25.00" yoff="20.00" x="365.00" y="60.00" id="2895" net="1" show="1" grparent="2898" state="1" pen="0,0,0" brush="255,255,255" thickness="1"/>
          </graphics>
        </attribute>
        <attribute name="Marking" id="2857" net="1">
          <![CDATA[0]]>
          <graphics count="2">
            <graphic x="1040.00" y="2840.00" id="2858" net="1" show="1" grparent="2862" state="1" pen="0,0,0" brush="255,255,255" thickness="1"/>
            <graphic x="340.00" y="40.00" id="2896" net="1" show="1" grparent="2898" state="1" pen="0,0,0" brush="255,255,255" thickness="1"/>
          </graphics>
        </attribute>
        <attribute name="Logic" id="2859" net="1">
          <![CDATA[1]]>
          <graphics count="0"/>
        </attribute>
        <attribute name="Comment" id="2860" net="1">
          <![CDATA[]]>
          <graphics count="2">
            <graphic yoff="40.00" x="1040.00" y="2880.00" id="2861" net="1" show="0" grparent="2862" state="1" pen="0,0,0" brush="255,255,255" thickness="1"/>
            <graphic yoff="40.00" x="340.00" y="80.00" id="2897" net="1" show="0" grparent="2898" state="1" pen="0,0,0" brush="255,255,255" thickness="1"/>
          </graphics>
        </attribute>
        <graphics count="2">
          <graphic x="1040.00" y="2840.00" id="2862" net="1" show="1" w="20.00" h="20.00" state="1" pen="0,0,0" brush="255,255,255" thickness="1"/>
          <graphic x="340.00" y="40.00" id="2898" net="1" show="1" w="20.00" h="20.00" state="1" pen="0,0,0" brush="255,255,255" thickness="1"/>
        </graphics>
      </node>
      <node id="2911" net="1" logic="1">
        <attribute name="Name" id="2912" net="1">
          <![CDATA[polDELTA]]>
          <graphics count="4">
            <graphic yoff="20.00" x="500.00" y="60.00" id="2913" net="1" show="0" grparent="2921" state="1" pen="0,0,0" brush="255,255,255" thickness="1"/>
            <graphic yoff="20.00" x="1300.00" y="1500.00" id="2953" net="1" show="0" grparent="2957" state="1" pen="0,0,0" brush="255,255,255" thickness="1"/>
            <graphic yoff="20.00" x="1220.00" y="2380.00" id="2964" net="1" show="0" grparent="2968" state="1" pen="0,0,0" brush="255,255,255" thickness="1"/>
            <graphic yoff="20.00" x="1760.00" y="2700.00" id="2975" net="1" show="0" grparent="2979" state="1" pen="0,0,0" brush="255,255,255" thickness="1"/>
          </graphics>
        </attribute>
        <attribute name="ID" id="2914" net="1">
          <![CDATA[78]]>
          <graphics count="4">
            <graphic xoff="25.00" yoff="20.00" x="525.00" y="60.00" id="2915" net="1" show="1" grparent="2921" state="1" pen="0,0,0" brush="255,255,255" thickness="1"/>
            <graphic xoff="25.00" yoff="20.00" x="1325.00" y="1500.00" id="2954" net="1" show="1" grparent="2957" state="1" pen="0,0,0" brush="255,255,255" thickness="1"/>
            <graphic xoff="25.00" yoff="20.00" x="1245.00" y="2380.00" id="2965" net="1" show="1" grparent="2968" state="1" pen="0,0,0" brush="255,255,255" thickness="1"/>
            <graphic xoff="25.00" yoff="20.00" x="1785.00" y="2700.00" id="2976" net="1" show="1" grparent="2979" state="1" pen="0,0,0" brush="255,255,255" thickness="1"/>
          </graphics>
        </attribute>
        <attribute name="Marking" id="2916" net="1">
          <![CDATA[0]]>
          <graphics count="4">
            <graphic x="500.00" y="40.00" id="2917" net="1" show="1" grparent="2921" state="1" pen="0,0,0" brush="255,255,255" thickness="1"/>
            <graphic x="1300.00" y="1480.00" id="2955" net="1" show="1" grparent="2957" state="1" pen="0,0,0" brush="255,255,255" thickness="1"/>
            <graphic x="1220.00" y="2360.00" id="2966" net="1" show="1" grparent="2968" state="1" pen="0,0,0" brush="255,255,255" thickness="1"/>
            <graphic x="1760.00" y="2680.00" id="2977" net="1" show="1" grparent="2979" state="1" pen="0,0,0" brush="255,255,255" thickness="1"/>
          </graphics>
        </attribute>
        <attribute name="Logic" id="2918" net="1">
          <![CDATA[1]]>
          <graphics count="0"/>
        </attribute>
        <attribute name="Comment" id="2919" net="1">
          <![CDATA[]]>
          <graphics count="4">
            <graphic yoff="40.00" x="500.00" y="80.00" id="2920" net="1" show="0" grparent="2921" state="1" pen="0,0,0" brush="255,255,255" thickness="1"/>
            <graphic yoff="40.00" x="1300.00" y="1520.00" id="2956" net="1" show="0" grparent="2957" state="1" pen="0,0,0" brush="255,255,255" thickness="1"/>
            <graphic yoff="40.00" x="1220.00" y="2400.00" id="2967" net="1" show="0" grparent="2968" state="1" pen="0,0,0" brush="255,255,255" thickness="1"/>
            <graphic yoff="40.00" x="1760.00" y="2720.00" id="2978" net="1" show="0" grparent="2979" state="1" pen="0,0,0" brush="255,255,255" thickness="1"/>
          </graphics>
        </attribute>
        <graphics count="4">
          <graphic x="500.00" y="40.00" id="2921" net="1" show="1" w="20.00" h="20.00" state="1" pen="0,0,0" brush="255,255,255" thickness="1"/>
          <graphic x="1300.00" y="1480.00" id="2957" net="1" show="1" w="20.00" h="20.00" state="1" pen="0,0,0" brush="255,255,255" thickness="1"/>
          <graphic x="1220.00" y="2360.00" id="2968" net="1" show="1" w="20.00" h="20.00" state="1" pen="0,0,0" brush="255,255,255" thickness="1"/>
          <graphic x="1760.00" y="2680.00" id="2979" net="1" show="1" w="20.00" h="20.00" state="1" pen="0,0,0" brush="255,255,255" thickness="1"/>
        </graphics>
      </node>
      <node id="2992" net="1" logic="1">
        <attribute name="Name" id="2993" net="1">
          <![CDATA[polEPSILON]]>
          <graphics count="3">
            <graphic yoff="20.00" x="560.00" y="60.00" id="2994" net="1" show="0" grparent="3002" state="1" pen="0,0,0" brush="255,255,255" thickness="1"/>
            <graphic yoff="20.00" x="1940.00" y="2180.00" id="3034" net="1" show="0" grparent="3038" state="1" pen="0,0,0" brush="255,255,255" thickness="1"/>
            <graphic yoff="20.00" x="1760.00" y="2780.00" id="3045" net="1" show="0" grparent="3049" state="1" pen="0,0,0" brush="255,255,255" thickness="1"/>
          </graphics>
        </attribute>
        <attribute name="ID" id="2995" net="1">
          <![CDATA[79]]>
          <graphics count="3">
            <graphic xoff="25.00" yoff="20.00" x="585.00" y="60.00" id="2996" net="1" show="1" grparent="3002" state="1" pen="0,0,0" brush="255,255,255" thickness="1"/>
            <graphic xoff="25.00" yoff="20.00" x="1965.00" y="2180.00" id="3035" net="1" show="1" grparent="3038" state="1" pen="0,0,0" brush="255,255,255" thickness="1"/>
            <graphic xoff="25.00" yoff="20.00" x="1785.00" y="2780.00" id="3046" net="1" show="1" grparent="3049" state="1" pen="0,0,0" brush="255,255,255" thickness="1"/>
          </graphics>
        </attribute>
        <attribute name="Marking" id="2997" net="1">
          <![CDATA[0]]>
          <graphics count="3">
            <graphic x="560.00" y="40.00" id="2998" net="1" show="1" grparent="3002" state="1" pen="0,0,0" brush="255,255,255" thickness="1"/>
            <graphic x="1940.00" y="2160.00" id="3036" net="1" show="1" grparent="3038" state="1" pen="0,0,0" brush="255,255,255" thickness="1"/>
            <graphic x="1760.00" y="2760.00" id="3047" net="1" show="1" grparent="3049" state="1" pen="0,0,0" brush="255,255,255" thickness="1"/>
          </graphics>
        </attribute>
        <attribute name="Logic" id="2999" net="1">
          <![CDATA[1]]>
          <graphics count="0"/>
        </attribute>
        <attribute name="Comment" id="3000" net="1">
          <![CDATA[]]>
          <graphics count="3">
            <graphic yoff="40.00" x="560.00" y="80.00" id="3001" net="1" show="0" grparent="3002" state="1" pen="0,0,0" brush="255,255,255" thickness="1"/>
            <graphic yoff="40.00" x="1940.00" y="2200.00" id="3037" net="1" show="0" grparent="3038" state="1" pen="0,0,0" brush="255,255,255" thickness="1"/>
            <graphic yoff="40.00" x="1760.00" y="2800.00" id="3048" net="1" show="0" grparent="3049" state="1" pen="0,0,0" brush="255,255,255" thickness="1"/>
          </graphics>
        </attribute>
        <graphics count="3">
          <graphic x="560.00" y="40.00" id="3002" net="1" show="1" w="20.00" h="20.00" state="1" pen="0,0,0" brush="255,255,255" thickness="1"/>
          <graphic x="1940.00" y="2160.00" id="3038" net="1" show="1" w="20.00" h="20.00" state="1" pen="0,0,0" brush="255,255,255" thickness="1"/>
          <graphic x="1760.00" y="2760.00" id="3049" net="1" show="1" w="20.00" h="20.00" state="1" pen="0,0,0" brush="255,255,255" thickness="1"/>
        </graphics>
      </node>
      <node id="3062" net="1" logic="1">
        <attribute name="Name" id="3063" net="1">
          <![CDATA[polBETA]]>
          <graphics count="7">
            <graphic yoff="20.00" x="420.00" y="60.00" id="3064" net="1" show="0" grparent="3072" state="1" pen="0,0,0" brush="255,255,255" thickness="1"/>
            <graphic yoff="20.00" x="1120.00" y="960.00" id="3104" net="1" show="0" grparent="3108" state="1" pen="0,0,0" brush="255,255,255" thickness="1"/>
            <graphic yoff="20.00" x="320.00" y="1980.00" id="3115" net="1" show="0" grparent="3119" state="1" pen="0,0,0" brush="255,255,255" thickness="1"/>
            <graphic yoff="20.00" x="1520.00" y="1520.00" id="3126" net="1" show="0" grparent="3130" state="1" pen="0,0,0" brush="255,255,255" thickness="1"/>
            <graphic yoff="20.00" x="260.00" y="1220.00" id="3137" net="1" show="0" grparent="3141" state="1" pen="0,0,0" brush="255,255,255" thickness="1"/>
            <graphic yoff="20.00" x="880.00" y="2300.00" id="3148" net="1" show="0" grparent="3152" state="1" pen="0,0,0" brush="255,255,255" thickness="1"/>
            <graphic yoff="20.00" x="1760.00" y="2620.00" id="3159" net="1" show="0" grparent="3163" state="1" pen="0,0,0" brush="255,255,255" thickness="1"/>
          </graphics>
        </attribute>
        <attribute name="ID" id="3065" net="1">
          <![CDATA[80]]>
          <graphics count="7">
            <graphic xoff="25.00" yoff="20.00" x="445.00" y="60.00" id="3066" net="1" show="1" grparent="3072" state="1" pen="0,0,0" brush="255,255,255" thickness="1"/>
            <graphic xoff="25.00" yoff="20.00" x="1145.00" y="960.00" id="3105" net="1" show="1" grparent="3108" state="1" pen="0,0,0" brush="255,255,255" thickness="1"/>
            <graphic xoff="25.00" yoff="20.00" x="345.00" y="1980.00" id="3116" net="1" show="1" grparent="3119" state="1" pen="0,0,0" brush="255,255,255" thickness="1"/>
            <graphic xoff="25.00" yoff="20.00" x="1545.00" y="1520.00" id="3127" net="1" show="1" grparent="3130" state="1" pen="0,0,0" brush="255,255,255" thickness="1"/>
            <graphic xoff="25.00" yoff="20.00" x="285.00" y="1220.00" id="3138" net="1" show="1" grparent="3141" state="1" pen="0,0,0" brush="255,255,255" thickness="1"/>
            <graphic xoff="25.00" yoff="20.00" x="905.00" y="2300.00" id="3149" net="1" show="1" grparent="3152" state="1" pen="0,0,0" brush="255,255,255" thickness="1"/>
            <graphic xoff="25.00" yoff="20.00" x="1785.00" y="2620.00" id="3160" net="1" show="1" grparent="3163" state="1" pen="0,0,0" brush="255,255,255" thickness="1"/>
          </graphics>
        </attribute>
        <attribute name="Marking" id="3067" net="1">
          <![CDATA[0]]>
          <graphics count="7">
            <graphic x="420.00" y="40.00" id="3068" net="1" show="1" grparent="3072" state="1" pen="0,0,0" brush="255,255,255" thickness="1"/>
            <graphic x="1120.00" y="940.00" id="3106" net="1" show="1" grparent="3108" state="1" pen="0,0,0" brush="255,255,255" thickness="1"/>
            <graphic x="320.00" y="1960.00" id="3117" net="1" show="1" grparent="3119" state="1" pen="0,0,0" brush="255,255,255" thickness="1"/>
            <graphic x="1520.00" y="1500.00" id="3128" net="1" show="1" grparent="3130" state="1" pen="0,0,0" brush="255,255,255" thickness="1"/>
            <graphic x="260.00" y="1200.00" id="3139" net="1" show="1" grparent="3141" state="1" pen="0,0,0" brush="255,255,255" thickness="1"/>
            <graphic x="880.00" y="2280.00" id="3150" net="1" show="1" grparent="3152" state="1" pen="0,0,0" brush="255,255,255" thickness="1"/>
            <graphic x="1760.00" y="2600.00" id="3161" net="1" show="1" grparent="3163" state="1" pen="0,0,0" brush="255,255,255" thickness="1"/>
          </graphics>
        </attribute>
        <attribute name="Logic" id="3069" net="1">
          <![CDATA[1]]>
          <graphics count="0"/>
        </attribute>
        <attribute name="Comment" id="3070" net="1">
          <![CDATA[]]>
          <graphics count="7">
            <graphic yoff="40.00" x="420.00" y="80.00" id="3071" net="1" show="0" grparent="3072" state="1" pen="0,0,0" brush="255,255,255" thickness="1"/>
            <graphic yoff="40.00" x="1120.00" y="980.00" id="3107" net="1" show="0" grparent="3108" state="1" pen="0,0,0" brush="255,255,255" thickness="1"/>
            <graphic yoff="40.00" x="320.00" y="2000.00" id="3118" net="1" show="0" grparent="3119" state="1" pen="0,0,0" brush="255,255,255" thickness="1"/>
            <graphic yoff="40.00" x="1520.00" y="1540.00" id="3129" net="1" show="0" grparent="3130" state="1" pen="0,0,0" brush="255,255,255" thickness="1"/>
            <graphic yoff="40.00" x="260.00" y="1240.00" id="3140" net="1" show="0" grparent="3141" state="1" pen="0,0,0" brush="255,255,255" thickness="1"/>
            <graphic yoff="40.00" x="880.00" y="2320.00" id="3151" net="1" show="0" grparent="3152" state="1" pen="0,0,0" brush="255,255,255" thickness="1"/>
            <graphic yoff="40.00" x="1760.00" y="2640.00" id="3162" net="1" show="0" grparent="3163" state="1" pen="0,0,0" brush="255,255,255" thickness="1"/>
          </graphics>
        </attribute>
        <graphics count="7">
          <graphic x="420.00" y="40.00" id="3072" net="1" show="1" w="20.00" h="20.00" state="1" pen="0,0,0" brush="255,255,255" thickness="1"/>
          <graphic x="1120.00" y="940.00" id="3108" net="1" show="1" w="20.00" h="20.00" state="1" pen="0,0,0" brush="255,255,255" thickness="1"/>
          <graphic x="320.00" y="1960.00" id="3119" net="1" show="1" w="20.00" h="20.00" state="1" pen="0,0,0" brush="255,255,255" thickness="1"/>
          <graphic x="1520.00" y="1500.00" id="3130" net="1" show="1" w="20.00" h="20.00" state="1" pen="0,0,0" brush="255,255,255" thickness="1"/>
          <graphic x="260.00" y="1200.00" id="3141" net="1" show="1" w="20.00" h="20.00" state="1" pen="0,0,0" brush="255,255,255" thickness="1"/>
          <graphic x="880.00" y="2280.00" id="3152" net="1" show="1" w="20.00" h="20.00" state="1" pen="0,0,0" brush="255,255,255" thickness="1"/>
          <graphic x="1760.00" y="2600.00" id="3163" net="1" show="1" w="20.00" h="20.00" state="1" pen="0,0,0" brush="255,255,255" thickness="1"/>
        </graphics>
      </node>
      <node id="3176" net="1" logic="1">
        <attribute name="Name" id="3177" net="1">
          <![CDATA[_5OHC_ssDNA]]>
          <graphics count="4">
            <graphic yoff="20.00" x="100.00" y="2820.00" id="3178" net="1" show="0" grparent="3186" state="1" pen="0,0,0" brush="255,255,255" thickness="1"/>
            <graphic yoff="20.00" x="1380.00" y="340.00" id="3218" net="1" show="0" grparent="3222" state="1" pen="0,0,0" brush="255,255,255" thickness="1"/>
            <graphic yoff="20.00" x="3300.00" y="480.00" id="3229" net="1" show="0" grparent="3233" state="1" pen="0,0,0" brush="255,255,255" thickness="1"/>
            <graphic yoff="20.00" x="4080.00" y="380.00" id="3240" net="1" show="0" grparent="3244" state="1" pen="0,0,0" brush="255,255,255" thickness="1"/>
          </graphics>
        </attribute>
        <attribute name="ID" id="3179" net="1">
          <![CDATA[81]]>
          <graphics count="4">
            <graphic xoff="25.00" yoff="20.00" x="125.00" y="2820.00" id="3180" net="1" show="1" grparent="3186" state="1" pen="0,0,0" brush="255,255,255" thickness="1"/>
            <graphic xoff="25.00" yoff="20.00" x="1405.00" y="340.00" id="3219" net="1" show="1" grparent="3222" state="1" pen="0,0,0" brush="255,255,255" thickness="1"/>
            <graphic xoff="25.00" yoff="20.00" x="3325.00" y="480.00" id="3230" net="1" show="1" grparent="3233" state="1" pen="0,0,0" brush="255,255,255" thickness="1"/>
            <graphic xoff="25.00" yoff="20.00" x="4105.00" y="380.00" id="3241" net="1" show="1" grparent="3244" state="1" pen="0,0,0" brush="255,255,255" thickness="1"/>
          </graphics>
        </attribute>
        <attribute name="Marking" id="3181" net="1">
          <![CDATA[0]]>
          <graphics count="4">
            <graphic x="100.00" y="2800.00" id="3182" net="1" show="1" grparent="3186" state="1" pen="0,0,0" brush="255,255,255" thickness="1"/>
            <graphic x="1380.00" y="320.00" id="3220" net="1" show="1" grparent="3222" state="1" pen="0,0,0" brush="255,255,255" thickness="1"/>
            <graphic x="3300.00" y="460.00" id="3231" net="1" show="1" grparent="3233" state="1" pen="0,0,0" brush="255,255,255" thickness="1"/>
            <graphic x="4080.00" y="360.00" id="3242" net="1" show="1" grparent="3244" state="1" pen="0,0,0" brush="255,255,255" thickness="1"/>
          </graphics>
        </attribute>
        <attribute name="Logic" id="3183" net="1">
          <![CDATA[1]]>
          <graphics count="0"/>
        </attribute>
        <attribute name="Comment" id="3184" net="1">
          <![CDATA[removed from reaction:NTHL1 (gr19)NTHL2 (gr19)NTHL3 (gr19)]]>
          <graphics count="4">
            <graphic yoff="40.00" x="100.00" y="2840.00" id="3185" net="1" show="0" grparent="3186" state="1" pen="0,0,0" brush="255,255,255" thickness="1"/>
            <graphic yoff="40.00" x="1380.00" y="360.00" id="3221" net="1" show="0" grparent="3222" state="1" pen="0,0,0" brush="255,255,255" thickness="1"/>
            <graphic yoff="40.00" x="3300.00" y="500.00" id="3232" net="1" show="0" grparent="3233" state="1" pen="0,0,0" brush="255,255,255" thickness="1"/>
            <graphic yoff="40.00" x="4080.00" y="400.00" id="3243" net="1" show="0" grparent="3244" state="1" pen="0,0,0" brush="255,255,255" thickness="1"/>
          </graphics>
        </attribute>
        <graphics count="4">
          <graphic x="100.00" y="2800.00" id="3186" net="1" show="1" w="20.00" h="20.00" state="1" pen="0,0,0" brush="255,255,255" thickness="1"/>
          <graphic x="1380.00" y="320.00" id="3222" net="1" show="1" w="20.00" h="20.00" state="1" pen="0,0,0" brush="255,255,255" thickness="1"/>
          <graphic x="3300.00" y="460.00" id="3233" net="1" show="1" w="20.00" h="20.00" state="1" pen="0,0,0" brush="255,255,255" thickness="1"/>
          <graphic x="4080.00" y="360.00" id="3244" net="1" show="1" w="20.00" h="20.00" state="1" pen="0,0,0" brush="255,255,255" thickness="1"/>
        </graphics>
      </node>
      <node id="3257" net="1" logic="1">
        <attribute name="Name" id="3258" net="1">
          <![CDATA[uracil]]>
          <graphics count="10">
            <graphic yoff="20.00" x="4200.00" y="1460.00" id="3259" net="1" show="0" grparent="3267" state="1" pen="0,0,0" brush="255,255,255" thickness="1"/>
            <graphic yoff="20.00" x="2540.00" y="2320.00" id="3299" net="1" show="0" grparent="3303" state="1" pen="0,0,0" brush="255,255,255" thickness="1"/>
            <graphic yoff="20.00" x="4340.00" y="2360.00" id="3310" net="1" show="0" grparent="3314" state="1" pen="0,0,0" brush="255,255,255" thickness="1"/>
            <graphic yoff="20.00" x="100.00" y="2340.00" id="3321" net="1" show="0" grparent="3325" state="1" pen="0,0,0" brush="255,255,255" thickness="1"/>
            <graphic yoff="20.00" x="2920.00" y="2460.00" id="3332" net="1" show="0" grparent="3336" state="1" pen="0,0,0" brush="255,255,255" thickness="1"/>
            <graphic yoff="20.00" x="3400.00" y="1440.00" id="3343" net="1" show="0" grparent="3347" state="1" pen="0,0,0" brush="255,255,255" thickness="1"/>
            <graphic yoff="20.00" x="1880.00" y="400.00" id="3354" net="1" show="0" grparent="3358" state="1" pen="0,0,0" brush="255,255,255" thickness="1"/>
            <graphic yoff="20.00" x="4620.00" y="400.00" id="3365" net="1" show="0" grparent="3369" state="1" pen="0,0,0" brush="255,255,255" thickness="1"/>
            <graphic yoff="20.00" x="3080.00" y="500.00" id="3376" net="1" show="0" grparent="3380" state="1" pen="0,0,0" brush="255,255,255" thickness="1"/>
            <graphic yoff="20.00" x="3440.00" y="2400.00" id="3387" net="1" show="0" grparent="3391" state="1" pen="0,0,0" brush="255,255,255" thickness="1"/>
          </graphics>
        </attribute>
        <attribute name="ID" id="3260" net="1">
          <![CDATA[82]]>
          <graphics count="10">
            <graphic xoff="25.00" yoff="20.00" x="4225.00" y="1460.00" id="3261" net="1" show="1" grparent="3267" state="1" pen="0,0,0" brush="255,255,255" thickness="1"/>
            <graphic xoff="25.00" yoff="20.00" x="2565.00" y="2320.00" id="3300" net="1" show="1" grparent="3303" state="1" pen="0,0,0" brush="255,255,255" thickness="1"/>
            <graphic xoff="25.00" yoff="20.00" x="4365.00" y="2360.00" id="3311" net="1" show="1" grparent="3314" state="1" pen="0,0,0" brush="255,255,255" thickness="1"/>
            <graphic xoff="25.00" yoff="20.00" x="125.00" y="2340.00" id="3322" net="1" show="1" grparent="3325" state="1" pen="0,0,0" brush="255,255,255" thickness="1"/>
            <graphic xoff="25.00" yoff="20.00" x="2945.00" y="2460.00" id="3333" net="1" show="1" grparent="3336" state="1" pen="0,0,0" brush="255,255,255" thickness="1"/>
            <graphic xoff="25.00" yoff="20.00" x="3425.00" y="1440.00" id="3344" net="1" show="1" grparent="3347" state="1" pen="0,0,0" brush="255,255,255" thickness="1"/>
            <graphic xoff="25.00" yoff="20.00" x="1905.00" y="400.00" id="3355" net="1" show="1" grparent="3358" state="1" pen="0,0,0" brush="255,255,255" thickness="1"/>
            <graphic xoff="25.00" yoff="20.00" x="4645.00" y="400.00" id="3366" net="1" show="1" grparent="3369" state="1" pen="0,0,0" brush="255,255,255" thickness="1"/>
            <graphic xoff="25.00" yoff="20.00" x="3105.00" y="500.00" id="3377" net="1" show="1" grparent="3380" state="1" pen="0,0,0" brush="255,255,255" thickness="1"/>
            <graphic xoff="25.00" yoff="20.00" x="3465.00" y="2400.00" id="3388" net="1" show="1" grparent="3391" state="1" pen="0,0,0" brush="255,255,255" thickness="1"/>
          </graphics>
        </attribute>
        <attribute name="Marking" id="3262" net="1">
          <![CDATA[0]]>
          <graphics count="10">
            <graphic x="4200.00" y="1440.00" id="3263" net="1" show="1" grparent="3267" state="1" pen="0,0,0" brush="255,255,255" thickness="1"/>
            <graphic x="2540.00" y="2300.00" id="3301" net="1" show="1" grparent="3303" state="1" pen="0,0,0" brush="255,255,255" thickness="1"/>
            <graphic x="4340.00" y="2340.00" id="3312" net="1" show="1" grparent="3314" state="1" pen="0,0,0" brush="255,255,255" thickness="1"/>
            <graphic x="100.00" y="2320.00" id="3323" net="1" show="1" grparent="3325" state="1" pen="0,0,0" brush="255,255,255" thickness="1"/>
            <graphic x="2920.00" y="2440.00" id="3334" net="1" show="1" grparent="3336" state="1" pen="0,0,0" brush="255,255,255" thickness="1"/>
            <graphic x="3400.00" y="1420.00" id="3345" net="1" show="1" grparent="3347" state="1" pen="0,0,0" brush="255,255,255" thickness="1"/>
            <graphic x="1880.00" y="380.00" id="3356" net="1" show="1" grparent="3358" state="1" pen="0,0,0" brush="255,255,255" thickness="1"/>
            <graphic x="4620.00" y="380.00" id="3367" net="1" show="1" grparent="3369" state="1" pen="0,0,0" brush="255,255,255" thickness="1"/>
            <graphic x="3080.00" y="480.00" id="3378" net="1" show="1" grparent="3380" state="1" pen="0,0,0" brush="255,255,255" thickness="1"/>
            <graphic x="3440.00" y="2380.00" id="3389" net="1" show="1" grparent="3391" state="1" pen="0,0,0" brush="255,255,255" thickness="1"/>
          </graphics>
        </attribute>
        <attribute name="Logic" id="3264" net="1">
          <![CDATA[1]]>
          <graphics count="0"/>
        </attribute>
        <attribute name="Comment" id="3265" net="1">
          <![CDATA[removed from reaction:UNG1 (g1 , g2)SMUG1 (g1, g2, g3)TDG (g1, g3)NEIL1 (gr4, gr15)NEIL2 (gr4, gr15)NEIL3 (gr4)MBD4 (gr6)NTHL1 (gr15)]]>
          <graphics count="10">
            <graphic yoff="40.00" x="4200.00" y="1480.00" id="3266" net="1" show="0" grparent="3267" state="1" pen="0,0,0" brush="255,255,255" thickness="1"/>
            <graphic yoff="40.00" x="2540.00" y="2340.00" id="3302" net="1" show="0" grparent="3303" state="1" pen="0,0,0" brush="255,255,255" thickness="1"/>
            <graphic yoff="40.00" x="4340.00" y="2380.00" id="3313" net="1" show="0" grparent="3314" state="1" pen="0,0,0" brush="255,255,255" thickness="1"/>
            <graphic yoff="40.00" x="100.00" y="2360.00" id="3324" net="1" show="0" grparent="3325" state="1" pen="0,0,0" brush="255,255,255" thickness="1"/>
            <graphic yoff="40.00" x="2920.00" y="2480.00" id="3335" net="1" show="0" grparent="3336" state="1" pen="0,0,0" brush="255,255,255" thickness="1"/>
            <graphic yoff="40.00" x="3400.00" y="1460.00" id="3346" net="1" show="0" grparent="3347" state="1" pen="0,0,0" brush="255,255,255" thickness="1"/>
            <graphic yoff="40.00" x="1880.00" y="420.00" id="3357" net="1" show="0" grparent="3358" state="1" pen="0,0,0" brush="255,255,255" thickness="1"/>
            <graphic yoff="40.00" x="4620.00" y="420.00" id="3368" net="1" show="0" grparent="3369" state="1" pen="0,0,0" brush="255,255,255" thickness="1"/>
            <graphic yoff="40.00" x="3080.00" y="520.00" id="3379" net="1" show="0" grparent="3380" state="1" pen="0,0,0" brush="255,255,255" thickness="1"/>
            <graphic yoff="40.00" x="3440.00" y="2420.00" id="3390" net="1" show="0" grparent="3391" state="1" pen="0,0,0" brush="255,255,255" thickness="1"/>
          </graphics>
        </attribute>
        <graphics count="10">
          <graphic x="4200.00" y="1440.00" id="3267" net="1" show="1" w="20.00" h="20.00" state="1" pen="0,0,0" brush="255,255,255" thickness="1"/>
          <graphic x="2540.00" y="2300.00" id="3303" net="1" show="1" w="20.00" h="20.00" state="1" pen="0,0,0" brush="255,255,255" thickness="1"/>
          <graphic x="4340.00" y="2340.00" id="3314" net="1" show="1" w="20.00" h="20.00" state="1" pen="0,0,0" brush="255,255,255" thickness="1"/>
          <graphic x="100.00" y="2320.00" id="3325" net="1" show="1" w="20.00" h="20.00" state="1" pen="0,0,0" brush="255,255,255" thickness="1"/>
          <graphic x="2920.00" y="2440.00" id="3336" net="1" show="1" w="20.00" h="20.00" state="1" pen="0,0,0" brush="255,255,255" thickness="1"/>
          <graphic x="3400.00" y="1420.00" id="3347" net="1" show="1" w="20.00" h="20.00" state="1" pen="0,0,0" brush="255,255,255" thickness="1"/>
          <graphic x="1880.00" y="380.00" id="3358" net="1" show="1" w="20.00" h="20.00" state="1" pen="0,0,0" brush="255,255,255" thickness="1"/>
          <graphic x="4620.00" y="380.00" id="3369" net="1" show="1" w="20.00" h="20.00" state="1" pen="0,0,0" brush="255,255,255" thickness="1"/>
          <graphic x="3080.00" y="480.00" id="3380" net="1" show="1" w="20.00" h="20.00" state="1" pen="0,0,0" brush="255,255,255" thickness="1"/>
          <graphic x="3440.00" y="2380.00" id="3391" net="1" show="1" w="20.00" h="20.00" state="1" pen="0,0,0" brush="255,255,255" thickness="1"/>
        </graphics>
      </node>
      <node id="3404" net="1" logic="1">
        <attribute name="Name" id="3405" net="1">
          <![CDATA[complex_DNA_3dRP_APE]]>
          <graphics count="3">
            <graphic yoff="20.00" x="440.00" y="900.00" id="3406" net="1" show="0" grparent="3414" state="1" pen="0,0,0" brush="255,255,255" thickness="1"/>
            <graphic yoff="20.00" x="3840.00" y="820.00" id="3446" net="1" show="0" grparent="3450" state="1" pen="0,0,0" brush="255,255,255" thickness="1"/>
            <graphic yoff="20.00" x="2460.00" y="1980.00" id="3457" net="1" show="0" grparent="3461" state="1" pen="0,0,0" brush="255,255,255" thickness="1"/>
          </graphics>
        </attribute>
        <attribute name="ID" id="3407" net="1">
          <![CDATA[83]]>
          <graphics count="3">
            <graphic xoff="25.00" yoff="20.00" x="465.00" y="900.00" id="3408" net="1" show="1" grparent="3414" state="1" pen="0,0,0" brush="255,255,255" thickness="1"/>
            <graphic xoff="25.00" yoff="20.00" x="3865.00" y="820.00" id="3447" net="1" show="1" grparent="3450" state="1" pen="0,0,0" brush="255,255,255" thickness="1"/>
            <graphic xoff="25.00" yoff="20.00" x="2485.00" y="1980.00" id="3458" net="1" show="1" grparent="3461" state="1" pen="0,0,0" brush="255,255,255" thickness="1"/>
          </graphics>
        </attribute>
        <attribute name="Marking" id="3409" net="1">
          <![CDATA[0]]>
          <graphics count="3">
            <graphic x="440.00" y="880.00" id="3410" net="1" show="1" grparent="3414" state="1" pen="0,0,0" brush="255,255,255" thickness="1"/>
            <graphic x="3840.00" y="800.00" id="3448" net="1" show="1" grparent="3450" state="1" pen="0,0,0" brush="255,255,255" thickness="1"/>
            <graphic x="2460.00" y="1960.00" id="3459" net="1" show="1" grparent="3461" state="1" pen="0,0,0" brush="255,255,255" thickness="1"/>
          </graphics>
        </attribute>
        <attribute name="Logic" id="3411" net="1">
          <![CDATA[1]]>
          <graphics count="0"/>
        </attribute>
        <attribute name="Comment" id="3412" net="1">
          <![CDATA[//do tego miejsca wchodza wszystkie bifunkcyjne ktore uzyly swojej drugiej funkcji w procesie/wyjatek do NEIL1 i NEIL2 ktore uzywaja PKNP zamiast APE]]>
          <graphics count="3">
            <graphic yoff="40.00" x="440.00" y="920.00" id="3413" net="1" show="0" grparent="3414" state="1" pen="0,0,0" brush="255,255,255" thickness="1"/>
            <graphic yoff="40.00" x="3840.00" y="840.00" id="3449" net="1" show="0" grparent="3450" state="1" pen="0,0,0" brush="255,255,255" thickness="1"/>
            <graphic yoff="40.00" x="2460.00" y="2000.00" id="3460" net="1" show="0" grparent="3461" state="1" pen="0,0,0" brush="255,255,255" thickness="1"/>
          </graphics>
        </attribute>
        <graphics count="3">
          <graphic x="440.00" y="880.00" id="3414" net="1" show="1" w="20.00" h="20.00" state="1" pen="0,0,0" brush="255,255,255" thickness="1"/>
          <graphic x="3840.00" y="800.00" id="3450" net="1" show="1" w="20.00" h="20.00" state="1" pen="0,0,0" brush="255,255,255" thickness="1"/>
          <graphic x="2460.00" y="1960.00" id="3461" net="1" show="1" w="20.00" h="20.00" state="1" pen="0,0,0" brush="255,255,255" thickness="1"/>
        </graphics>
      </node>
      <node id="3474" net="1">
        <attribute name="Name" id="3475" net="1">
          <![CDATA[complex_DNA_3P_NEIL2]]>
          <graphics count="1">
            <graphic yoff="20.00" x="2900.00" y="680.00" id="3476" net="1" show="0" grparent="3484" state="1" pen="0,0,0" brush="255,255,255" thickness="1"/>
          </graphics>
        </attribute>
        <attribute name="ID" id="3477" net="1">
          <![CDATA[84]]>
          <graphics count="1">
            <graphic xoff="25.00" yoff="20.00" x="2925.00" y="680.00" id="3478" net="1" show="1" grparent="3484" state="1" pen="0,0,0" brush="255,255,255" thickness="1"/>
          </graphics>
        </attribute>
        <attribute name="Marking" id="3479" net="1">
          <![CDATA[0]]>
          <graphics count="1">
            <graphic x="2900.00" y="660.00" id="3480" net="1" show="1" grparent="3484" state="1" pen="0,0,0" brush="255,255,255" thickness="1"/>
          </graphics>
        </attribute>
        <attribute name="Logic" id="3481" net="1">
          <![CDATA[0]]>
          <graphics count="0"/>
        </attribute>
        <attribute name="Comment" id="3482" net="1">
          <![CDATA[]]>
          <graphics count="1">
            <graphic yoff="40.00" x="2900.00" y="700.00" id="3483" net="1" show="0" grparent="3484" state="1" pen="0,0,0" brush="255,255,255" thickness="1"/>
          </graphics>
        </attribute>
        <graphics count="1">
          <graphic x="2900.00" y="660.00" id="3484" net="1" show="1" w="20.00" h="20.00" state="1" pen="0,0,0" brush="255,255,255" thickness="1"/>
        </graphics>
      </node>
      <node id="3485" net="1">
        <attribute name="Name" id="3486" net="1">
          <![CDATA[complex_DNA_3P_NEIL1]]>
          <graphics count="1">
            <graphic yoff="20.00" x="1620.00" y="760.00" id="3487" net="1" show="0" grparent="3495" state="1" pen="0,0,0" brush="255,255,255" thickness="1"/>
          </graphics>
        </attribute>
        <attribute name="ID" id="3488" net="1">
          <![CDATA[85]]>
          <graphics count="1">
            <graphic xoff="25.00" yoff="20.00" x="1645.00" y="760.00" id="3489" net="1" show="1" grparent="3495" state="1" pen="0,0,0" brush="255,255,255" thickness="1"/>
          </graphics>
        </attribute>
        <attribute name="Marking" id="3490" net="1">
          <![CDATA[0]]>
          <graphics count="1">
            <graphic x="1620.00" y="740.00" id="3491" net="1" show="1" grparent="3495" state="1" pen="0,0,0" brush="255,255,255" thickness="1"/>
          </graphics>
        </attribute>
        <attribute name="Logic" id="3492" net="1">
          <![CDATA[0]]>
          <graphics count="0"/>
        </attribute>
        <attribute name="Comment" id="3493" net="1">
          <![CDATA[]]>
          <graphics count="1">
            <graphic yoff="40.00" x="1620.00" y="780.00" id="3494" net="1" show="0" grparent="3495" state="1" pen="0,0,0" brush="255,255,255" thickness="1"/>
          </graphics>
        </attribute>
        <graphics count="1">
          <graphic x="1620.00" y="740.00" id="3495" net="1" show="1" w="20.00" h="20.00" state="1" pen="0,0,0" brush="255,255,255" thickness="1"/>
        </graphics>
      </node>
      <node id="3496" net="1" logic="1">
        <attribute name="Name" id="3497" net="1">
          <![CDATA[APE_high_level]]>
          <graphics count="3">
            <graphic yoff="20.00" x="960.00" y="700.00" id="3498" net="1" show="0" grparent="3506" state="1" pen="0,0,0" brush="255,255,255" thickness="1"/>
            <graphic yoff="20.00" x="4520.00" y="640.00" id="3538" net="1" show="0" grparent="3542" state="1" pen="0,0,0" brush="255,255,255" thickness="1"/>
            <graphic yoff="20.00" x="2460.00" y="1600.00" id="3549" net="1" show="0" grparent="3553" state="1" pen="0,0,0" brush="255,255,255" thickness="1"/>
          </graphics>
        </attribute>
        <attribute name="ID" id="3499" net="1">
          <![CDATA[86]]>
          <graphics count="3">
            <graphic xoff="25.00" yoff="20.00" x="985.00" y="700.00" id="3500" net="1" show="1" grparent="3506" state="1" pen="0,0,0" brush="255,255,255" thickness="1"/>
            <graphic xoff="25.00" yoff="20.00" x="4545.00" y="640.00" id="3539" net="1" show="1" grparent="3542" state="1" pen="0,0,0" brush="255,255,255" thickness="1"/>
            <graphic xoff="25.00" yoff="20.00" x="2485.00" y="1600.00" id="3550" net="1" show="1" grparent="3553" state="1" pen="0,0,0" brush="255,255,255" thickness="1"/>
          </graphics>
        </attribute>
        <attribute name="Marking" id="3501" net="1">
          <![CDATA[0]]>
          <graphics count="3">
            <graphic x="960.00" y="680.00" id="3502" net="1" show="1" grparent="3506" state="1" pen="0,0,0" brush="255,255,255" thickness="1"/>
            <graphic x="4520.00" y="620.00" id="3540" net="1" show="1" grparent="3542" state="1" pen="0,0,0" brush="255,255,255" thickness="1"/>
            <graphic x="2460.00" y="1580.00" id="3551" net="1" show="1" grparent="3553" state="1" pen="0,0,0" brush="255,255,255" thickness="1"/>
          </graphics>
        </attribute>
        <attribute name="Logic" id="3503" net="1">
          <![CDATA[1]]>
          <graphics count="0"/>
        </attribute>
        <attribute name="Comment" id="3504" net="1">
          <![CDATA[]]>
          <graphics count="3">
            <graphic yoff="40.00" x="960.00" y="720.00" id="3505" net="1" show="0" grparent="3506" state="1" pen="0,0,0" brush="255,255,255" thickness="1"/>
            <graphic yoff="40.00" x="4520.00" y="660.00" id="3541" net="1" show="0" grparent="3542" state="1" pen="0,0,0" brush="255,255,255" thickness="1"/>
            <graphic yoff="40.00" x="2460.00" y="1620.00" id="3552" net="1" show="0" grparent="3553" state="1" pen="0,0,0" brush="255,255,255" thickness="1"/>
          </graphics>
        </attribute>
        <graphics count="3">
          <graphic x="960.00" y="680.00" id="3506" net="1" show="1" w="20.00" h="20.00" state="1" pen="0,0,0" brush="255,255,255" thickness="1"/>
          <graphic x="4520.00" y="620.00" id="3542" net="1" show="1" w="20.00" h="20.00" state="1" pen="0,0,0" brush="255,255,255" thickness="1"/>
          <graphic x="2460.00" y="1580.00" id="3553" net="1" show="1" w="20.00" h="20.00" state="1" pen="0,0,0" brush="255,255,255" thickness="1"/>
        </graphics>
      </node>
      <node id="3566" net="1" logic="1">
        <attribute name="Name" id="3567" net="1">
          <![CDATA[complex_DNA_3P_PKNP]]>
          <graphics count="3">
            <graphic yoff="20.00" x="1760.00" y="960.00" id="3568" net="1" show="0" grparent="3576" state="1" pen="0,0,0" brush="255,255,255" thickness="1"/>
            <graphic yoff="20.00" x="80.00" y="1020.00" id="3608" net="1" show="0" grparent="3612" state="1" pen="0,0,0" brush="255,255,255" thickness="1"/>
            <graphic yoff="20.00" x="2900.00" y="820.00" id="3619" net="1" show="0" grparent="3623" state="1" pen="0,0,0" brush="255,255,255" thickness="1"/>
          </graphics>
        </attribute>
        <attribute name="ID" id="3569" net="1">
          <![CDATA[87]]>
          <graphics count="3">
            <graphic xoff="25.00" yoff="20.00" x="1785.00" y="960.00" id="3570" net="1" show="1" grparent="3576" state="1" pen="0,0,0" brush="255,255,255" thickness="1"/>
            <graphic xoff="25.00" yoff="20.00" x="105.00" y="1020.00" id="3609" net="1" show="1" grparent="3612" state="1" pen="0,0,0" brush="255,255,255" thickness="1"/>
            <graphic xoff="25.00" yoff="20.00" x="2925.00" y="820.00" id="3620" net="1" show="1" grparent="3623" state="1" pen="0,0,0" brush="255,255,255" thickness="1"/>
          </graphics>
        </attribute>
        <attribute name="Marking" id="3571" net="1">
          <![CDATA[0]]>
          <graphics count="3">
            <graphic x="1760.00" y="940.00" id="3572" net="1" show="1" grparent="3576" state="1" pen="0,0,0" brush="255,255,255" thickness="1"/>
            <graphic x="80.00" y="1000.00" id="3610" net="1" show="1" grparent="3612" state="1" pen="0,0,0" brush="255,255,255" thickness="1"/>
            <graphic x="2900.00" y="800.00" id="3621" net="1" show="1" grparent="3623" state="1" pen="0,0,0" brush="255,255,255" thickness="1"/>
          </graphics>
        </attribute>
        <attribute name="Logic" id="3573" net="1">
          <![CDATA[1]]>
          <graphics count="0"/>
        </attribute>
        <attribute name="Comment" id="3574" net="1">
          <![CDATA[]]>
          <graphics count="3">
            <graphic yoff="40.00" x="1760.00" y="980.00" id="3575" net="1" show="0" grparent="3576" state="1" pen="0,0,0" brush="255,255,255" thickness="1"/>
            <graphic yoff="40.00" x="80.00" y="1040.00" id="3611" net="1" show="0" grparent="3612" state="1" pen="0,0,0" brush="255,255,255" thickness="1"/>
            <graphic yoff="40.00" x="2900.00" y="840.00" id="3622" net="1" show="0" grparent="3623" state="1" pen="0,0,0" brush="255,255,255" thickness="1"/>
          </graphics>
        </attribute>
        <graphics count="3">
          <graphic x="1760.00" y="940.00" id="3576" net="1" show="1" w="20.00" h="20.00" state="1" pen="0,0,0" brush="255,255,255" thickness="1"/>
          <graphic x="80.00" y="1000.00" id="3612" net="1" show="1" w="20.00" h="20.00" state="1" pen="0,0,0" brush="255,255,255" thickness="1"/>
          <graphic x="2900.00" y="800.00" id="3623" net="1" show="1" w="20.00" h="20.00" state="1" pen="0,0,0" brush="255,255,255" thickness="1"/>
        </graphics>
      </node>
      <node id="3636" net="1">
        <attribute name="Name" id="3637" net="1">
          <![CDATA[flap]]>
          <graphics count="1">
            <graphic yoff="20.00" x="1580.00" y="2000.00" id="3638" net="1" show="0" grparent="3646" state="1" pen="0,0,0" brush="255,255,255" thickness="1"/>
          </graphics>
        </attribute>
        <attribute name="ID" id="3639" net="1">
          <![CDATA[88]]>
          <graphics count="1">
            <graphic xoff="25.00" yoff="20.00" x="1605.00" y="2000.00" id="3640" net="1" show="1" grparent="3646" state="1" pen="0,0,0" brush="255,255,255" thickness="1"/>
          </graphics>
        </attribute>
        <attribute name="Marking" id="3641" net="1">
          <![CDATA[0]]>
          <graphics count="1">
            <graphic x="1580.00" y="1980.00" id="3642" net="1" show="1" grparent="3646" state="1" pen="0,0,0" brush="255,255,255" thickness="1"/>
          </graphics>
        </attribute>
        <attribute name="Logic" id="3643" net="1">
          <![CDATA[0]]>
          <graphics count="0"/>
        </attribute>
        <attribute name="Comment" id="3644" net="1">
          <![CDATA[]]>
          <graphics count="1">
            <graphic yoff="40.00" x="1580.00" y="2020.00" id="3645" net="1" show="0" grparent="3646" state="1" pen="0,0,0" brush="255,255,255" thickness="1"/>
          </graphics>
        </attribute>
        <graphics count="1">
          <graphic x="1580.00" y="1980.00" id="3646" net="1" show="1" w="20.00" h="20.00" state="1" pen="0,0,0" brush="255,255,255" thickness="1"/>
        </graphics>
      </node>
      <node id="3647" net="1">
        <attribute name="Name" id="3648" net="1">
          <![CDATA[complex_DNA_break_APE]]>
          <graphics count="1">
            <graphic yoff="20.00" x="1200.00" y="900.00" id="3649" net="1" show="0" grparent="3657" state="1" pen="0,0,0" brush="255,255,255" thickness="1"/>
          </graphics>
        </attribute>
        <attribute name="ID" id="3650" net="1">
          <![CDATA[89]]>
          <graphics count="1">
            <graphic xoff="25.00" yoff="20.00" x="1225.00" y="900.00" id="3651" net="1" show="1" grparent="3657" state="1" pen="0,0,0" brush="255,255,255" thickness="1"/>
          </graphics>
        </attribute>
        <attribute name="Marking" id="3652" net="1">
          <![CDATA[0]]>
          <graphics count="1">
            <graphic x="1200.00" y="880.00" id="3653" net="1" show="1" grparent="3657" state="1" pen="0,0,0" brush="255,255,255" thickness="1"/>
          </graphics>
        </attribute>
        <attribute name="Logic" id="3654" net="1">
          <![CDATA[0]]>
          <graphics count="0"/>
        </attribute>
        <attribute name="Comment" id="3655" net="1">
          <![CDATA[]]>
          <graphics count="1">
            <graphic yoff="40.00" x="1200.00" y="920.00" id="3656" net="1" show="0" grparent="3657" state="1" pen="0,0,0" brush="255,255,255" thickness="1"/>
          </graphics>
        </attribute>
        <graphics count="1">
          <graphic x="1200.00" y="880.00" id="3657" net="1" show="1" w="20.00" h="20.00" state="1" pen="0,0,0" brush="255,255,255" thickness="1"/>
        </graphics>
      </node>
      <node id="3658" net="1">
        <attribute name="Name" id="3659" net="1">
          <![CDATA[complex_DNA_1nt_gap_PNKP]]>
          <graphics count="1">
            <graphic yoff="20.00" x="160.00" y="1180.00" id="3660" net="1" show="0" grparent="3668" state="1" pen="0,0,0" brush="255,255,255" thickness="1"/>
          </graphics>
        </attribute>
        <attribute name="ID" id="3661" net="1">
          <![CDATA[90]]>
          <graphics count="1">
            <graphic xoff="25.00" yoff="20.00" x="185.00" y="1180.00" id="3662" net="1" show="1" grparent="3668" state="1" pen="0,0,0" brush="255,255,255" thickness="1"/>
          </graphics>
        </attribute>
        <attribute name="Marking" id="3663" net="1">
          <![CDATA[0]]>
          <graphics count="1">
            <graphic x="160.00" y="1160.00" id="3664" net="1" show="1" grparent="3668" state="1" pen="0,0,0" brush="255,255,255" thickness="1"/>
          </graphics>
        </attribute>
        <attribute name="Logic" id="3665" net="1">
          <![CDATA[0]]>
          <graphics count="0"/>
        </attribute>
        <attribute name="Comment" id="3666" net="1">
          <![CDATA[]]>
          <graphics count="1">
            <graphic yoff="40.00" x="160.00" y="1200.00" id="3667" net="1" show="0" grparent="3668" state="1" pen="0,0,0" brush="255,255,255" thickness="1"/>
          </graphics>
        </attribute>
        <graphics count="1">
          <graphic x="160.00" y="1160.00" id="3668" net="1" show="1" w="20.00" h="20.00" state="1" pen="0,0,0" brush="255,255,255" thickness="1"/>
        </graphics>
      </node>
      <node id="3669" net="1">
        <attribute name="Name" id="3670" net="1">
          <![CDATA[complex_DNA_unligated_polBETA_PNKP]]>
          <graphics count="1">
            <graphic yoff="20.00" x="160.00" y="1540.00" id="3671" net="1" show="0" grparent="3679" state="1" pen="0,0,0" brush="255,255,255" thickness="1"/>
          </graphics>
        </attribute>
        <attribute name="ID" id="3672" net="1">
          <![CDATA[91]]>
          <graphics count="1">
            <graphic xoff="25.00" yoff="20.00" x="185.00" y="1540.00" id="3673" net="1" show="1" grparent="3679" state="1" pen="0,0,0" brush="255,255,255" thickness="1"/>
          </graphics>
        </attribute>
        <attribute name="Marking" id="3674" net="1">
          <![CDATA[0]]>
          <graphics count="1">
            <graphic x="160.00" y="1520.00" id="3675" net="1" show="1" grparent="3679" state="1" pen="0,0,0" brush="255,255,255" thickness="1"/>
          </graphics>
        </attribute>
        <attribute name="Logic" id="3676" net="1">
          <![CDATA[0]]>
          <graphics count="0"/>
        </attribute>
        <attribute name="Comment" id="3677" net="1">
          <![CDATA[]]>
          <graphics count="1">
            <graphic yoff="40.00" x="160.00" y="1560.00" id="3678" net="1" show="0" grparent="3679" state="1" pen="0,0,0" brush="255,255,255" thickness="1"/>
          </graphics>
        </attribute>
        <graphics count="1">
          <graphic x="160.00" y="1520.00" id="3679" net="1" show="1" w="20.00" h="20.00" state="1" pen="0,0,0" brush="255,255,255" thickness="1"/>
        </graphics>
      </node>
      <node id="3680" net="1">
        <attribute name="Name" id="3681" net="1">
          <![CDATA[complex_DNA_ligated_polBETA_LIG3_XRCC1_PNKP]]>
          <graphics count="1">
            <graphic yoff="20.00" x="160.00" y="1720.00" id="3682" net="1" show="0" grparent="3690" state="1" pen="0,0,0" brush="255,255,255" thickness="1"/>
          </graphics>
        </attribute>
        <attribute name="ID" id="3683" net="1">
          <![CDATA[92]]>
          <graphics count="1">
            <graphic xoff="25.00" yoff="20.00" x="185.00" y="1720.00" id="3684" net="1" show="1" grparent="3690" state="1" pen="0,0,0" brush="255,255,255" thickness="1"/>
          </graphics>
        </attribute>
        <attribute name="Marking" id="3685" net="1">
          <![CDATA[0]]>
          <graphics count="1">
            <graphic x="160.00" y="1700.00" id="3686" net="1" show="1" grparent="3690" state="1" pen="0,0,0" brush="255,255,255" thickness="1"/>
          </graphics>
        </attribute>
        <attribute name="Logic" id="3687" net="1">
          <![CDATA[0]]>
          <graphics count="0"/>
        </attribute>
        <attribute name="Comment" id="3688" net="1">
          <![CDATA[]]>
          <graphics count="1">
            <graphic yoff="40.00" x="160.00" y="1740.00" id="3689" net="1" show="0" grparent="3690" state="1" pen="0,0,0" brush="255,255,255" thickness="1"/>
          </graphics>
        </attribute>
        <graphics count="1">
          <graphic x="160.00" y="1700.00" id="3690" net="1" show="1" w="20.00" h="20.00" state="1" pen="0,0,0" brush="255,255,255" thickness="1"/>
        </graphics>
      </node>
      <node id="3691" net="1">
        <attribute name="Name" id="3692" net="1">
          <![CDATA[_3P]]>
          <graphics count="1">
            <graphic yoff="20.00" x="240.00" y="1020.00" id="3693" net="1" show="0" grparent="3701" state="1" pen="0,0,0" brush="255,255,255" thickness="1"/>
          </graphics>
        </attribute>
        <attribute name="ID" id="3694" net="1">
          <![CDATA[93]]>
          <graphics count="1">
            <graphic xoff="25.00" yoff="20.00" x="265.00" y="1020.00" id="3695" net="1" show="1" grparent="3701" state="1" pen="0,0,0" brush="255,255,255" thickness="1"/>
          </graphics>
        </attribute>
        <attribute name="Marking" id="3696" net="1">
          <![CDATA[0]]>
          <graphics count="1">
            <graphic x="240.00" y="1000.00" id="3697" net="1" show="1" grparent="3701" state="1" pen="0,0,0" brush="255,255,255" thickness="1"/>
          </graphics>
        </attribute>
        <attribute name="Logic" id="3698" net="1">
          <![CDATA[0]]>
          <graphics count="0"/>
        </attribute>
        <attribute name="Comment" id="3699" net="1">
          <![CDATA[]]>
          <graphics count="1">
            <graphic yoff="40.00" x="240.00" y="1040.00" id="3700" net="1" show="0" grparent="3701" state="1" pen="0,0,0" brush="255,255,255" thickness="1"/>
          </graphics>
        </attribute>
        <graphics count="1">
          <graphic x="240.00" y="1000.00" id="3701" net="1" show="1" w="20.00" h="20.00" state="1" pen="0,0,0" brush="255,255,255" thickness="1"/>
        </graphics>
      </node>
      <node id="3702" net="1">
        <attribute name="Name" id="3703" net="1">
          <![CDATA[complex_DNA_with_1nt_gap_polBETA_PKNP]]>
          <graphics count="1">
            <graphic yoff="20.00" x="160.00" y="1360.00" id="3704" net="1" show="0" grparent="3712" state="1" pen="0,0,0" brush="255,255,255" thickness="1"/>
          </graphics>
        </attribute>
        <attribute name="ID" id="3705" net="1">
          <![CDATA[94]]>
          <graphics count="1">
            <graphic xoff="25.00" yoff="20.00" x="185.00" y="1360.00" id="3706" net="1" show="1" grparent="3712" state="1" pen="0,0,0" brush="255,255,255" thickness="1"/>
          </graphics>
        </attribute>
        <attribute name="Marking" id="3707" net="1">
          <![CDATA[0]]>
          <graphics count="1">
            <graphic x="160.00" y="1340.00" id="3708" net="1" show="1" grparent="3712" state="1" pen="0,0,0" brush="255,255,255" thickness="1"/>
          </graphics>
        </attribute>
        <attribute name="Logic" id="3709" net="1">
          <![CDATA[0]]>
          <graphics count="0"/>
        </attribute>
        <attribute name="Comment" id="3710" net="1">
          <![CDATA[]]>
          <graphics count="1">
            <graphic yoff="40.00" x="160.00" y="1380.00" id="3711" net="1" show="0" grparent="3712" state="1" pen="0,0,0" brush="255,255,255" thickness="1"/>
          </graphics>
        </attribute>
        <graphics count="1">
          <graphic x="160.00" y="1340.00" id="3712" net="1" show="1" w="20.00" h="20.00" state="1" pen="0,0,0" brush="255,255,255" thickness="1"/>
        </graphics>
      </node>
      <node id="3713" net="1" logic="1">
        <attribute name="Name" id="3714" net="1">
          <![CDATA[APE_low_level]]>
          <graphics count="3">
            <graphic yoff="20.00" x="840.00" y="580.00" id="3715" net="1" show="0" grparent="3723" state="1" pen="0,0,0" brush="255,255,255" thickness="1"/>
            <graphic yoff="20.00" x="4420.00" y="580.00" id="3755" net="1" show="0" grparent="3759" state="1" pen="0,0,0" brush="255,255,255" thickness="1"/>
            <graphic yoff="20.00" x="2280.00" y="1600.00" id="3766" net="1" show="0" grparent="3770" state="1" pen="0,0,0" brush="255,255,255" thickness="1"/>
          </graphics>
        </attribute>
        <attribute name="ID" id="3716" net="1">
          <![CDATA[95]]>
          <graphics count="3">
            <graphic xoff="25.00" yoff="20.00" x="865.00" y="580.00" id="3717" net="1" show="1" grparent="3723" state="1" pen="0,0,0" brush="255,255,255" thickness="1"/>
            <graphic xoff="25.00" yoff="20.00" x="4445.00" y="580.00" id="3756" net="1" show="1" grparent="3759" state="1" pen="0,0,0" brush="255,255,255" thickness="1"/>
            <graphic xoff="25.00" yoff="20.00" x="2305.00" y="1600.00" id="3767" net="1" show="1" grparent="3770" state="1" pen="0,0,0" brush="255,255,255" thickness="1"/>
          </graphics>
        </attribute>
        <attribute name="Marking" id="3718" net="1">
          <![CDATA[1]]>
          <graphics count="3">
            <graphic x="840.00" y="560.00" id="3719" net="1" show="1" grparent="3723" state="1" pen="0,0,0" brush="255,255,255" thickness="1"/>
            <graphic x="4420.00" y="560.00" id="3757" net="1" show="1" grparent="3759" state="1" pen="0,0,0" brush="255,255,255" thickness="1"/>
            <graphic x="2280.00" y="1580.00" id="3768" net="1" show="1" grparent="3770" state="1" pen="0,0,0" brush="255,255,255" thickness="1"/>
          </graphics>
        </attribute>
        <attribute name="Logic" id="3720" net="1">
          <![CDATA[1]]>
          <graphics count="0"/>
        </attribute>
        <attribute name="Comment" id="3721" net="1">
          <![CDATA[]]>
          <graphics count="3">
            <graphic yoff="40.00" x="840.00" y="600.00" id="3722" net="1" show="0" grparent="3723" state="1" pen="0,0,0" brush="255,255,255" thickness="1"/>
            <graphic yoff="40.00" x="4420.00" y="600.00" id="3758" net="1" show="0" grparent="3759" state="1" pen="0,0,0" brush="255,255,255" thickness="1"/>
            <graphic yoff="40.00" x="2280.00" y="1620.00" id="3769" net="1" show="0" grparent="3770" state="1" pen="0,0,0" brush="255,255,255" thickness="1"/>
          </graphics>
        </attribute>
        <graphics count="3">
          <graphic x="840.00" y="560.00" id="3723" net="1" show="1" w="20.00" h="20.00" state="1" pen="0,0,0" brush="255,255,255" thickness="1"/>
          <graphic x="4420.00" y="560.00" id="3759" net="1" show="1" w="20.00" h="20.00" state="1" pen="0,0,0" brush="255,255,255" thickness="1"/>
          <graphic x="2280.00" y="1580.00" id="3770" net="1" show="1" w="20.00" h="20.00" state="1" pen="0,0,0" brush="255,255,255" thickness="1"/>
        </graphics>
      </node>
      <node id="3783" net="1" logic="1">
        <attribute name="Name" id="3784" net="1">
          <![CDATA[g1_U_UG]]>
          <graphics count="4">
            <graphic yoff="20.00" x="1500.00" y="2540.00" id="3785" net="1" show="0" grparent="3793" state="1" pen="0,0,0" brush="255,255,255" thickness="1"/>
            <graphic yoff="20.00" x="4500.00" y="2120.00" id="3825" net="1" show="0" grparent="3829" state="1" pen="0,0,0" brush="255,255,255" thickness="1"/>
            <graphic yoff="20.00" x="2280.00" y="2120.00" id="3836" net="1" show="0" grparent="3840" state="1" pen="0,0,0" brush="255,255,255" thickness="1"/>
            <graphic yoff="20.00" x="4100.00" y="1200.00" id="3847" net="1" show="0" grparent="3851" state="1" pen="0,0,0" brush="255,255,255" thickness="1"/>
          </graphics>
        </attribute>
        <attribute name="ID" id="3786" net="1">
          <![CDATA[96]]>
          <graphics count="4">
            <graphic xoff="25.00" yoff="20.00" x="1525.00" y="2540.00" id="3787" net="1" show="1" grparent="3793" state="1" pen="0,0,0" brush="255,255,255" thickness="1"/>
            <graphic xoff="25.00" yoff="20.00" x="4525.00" y="2120.00" id="3826" net="1" show="1" grparent="3829" state="1" pen="0,0,0" brush="255,255,255" thickness="1"/>
            <graphic xoff="25.00" yoff="20.00" x="2305.00" y="2120.00" id="3837" net="1" show="1" grparent="3840" state="1" pen="0,0,0" brush="255,255,255" thickness="1"/>
            <graphic xoff="25.00" yoff="20.00" x="4125.00" y="1200.00" id="3848" net="1" show="1" grparent="3851" state="1" pen="0,0,0" brush="255,255,255" thickness="1"/>
          </graphics>
        </attribute>
        <attribute name="Marking" id="3788" net="1">
          <![CDATA[0]]>
          <graphics count="4">
            <graphic x="1500.00" y="2520.00" id="3789" net="1" show="1" grparent="3793" state="1" pen="0,0,0" brush="255,255,255" thickness="1"/>
            <graphic x="4500.00" y="2100.00" id="3827" net="1" show="1" grparent="3829" state="1" pen="0,0,0" brush="255,255,255" thickness="1"/>
            <graphic x="2280.00" y="2100.00" id="3838" net="1" show="1" grparent="3840" state="1" pen="0,0,0" brush="255,255,255" thickness="1"/>
            <graphic x="4100.00" y="1180.00" id="3849" net="1" show="1" grparent="3851" state="1" pen="0,0,0" brush="255,255,255" thickness="1"/>
          </graphics>
        </attribute>
        <attribute name="Logic" id="3790" net="1">
          <![CDATA[1]]>
          <graphics count="0"/>
        </attribute>
        <attribute name="Comment" id="3791" net="1">
          <![CDATA[1: U:G and Udamages:UU from U:Grecognition:UNGSMUG1TDG]]>
          <graphics count="4">
            <graphic yoff="40.00" x="1500.00" y="2560.00" id="3792" net="1" show="0" grparent="3793" state="1" pen="0,0,0" brush="255,255,255" thickness="1"/>
            <graphic yoff="40.00" x="4500.00" y="2140.00" id="3828" net="1" show="0" grparent="3829" state="1" pen="0,0,0" brush="255,255,255" thickness="1"/>
            <graphic yoff="40.00" x="2280.00" y="2140.00" id="3839" net="1" show="0" grparent="3840" state="1" pen="0,0,0" brush="255,255,255" thickness="1"/>
            <graphic yoff="40.00" x="4100.00" y="1220.00" id="3850" net="1" show="0" grparent="3851" state="1" pen="0,0,0" brush="255,255,255" thickness="1"/>
          </graphics>
        </attribute>
        <graphics count="4">
          <graphic x="1500.00" y="2520.00" id="3793" net="1" show="1" w="20.00" h="20.00" state="1" pen="0,0,0" brush="255,255,255" thickness="1"/>
          <graphic x="4500.00" y="2100.00" id="3829" net="1" show="1" w="20.00" h="20.00" state="1" pen="0,0,0" brush="255,255,255" thickness="1"/>
          <graphic x="2280.00" y="2100.00" id="3840" net="1" show="1" w="20.00" h="20.00" state="1" pen="0,0,0" brush="255,255,255" thickness="1"/>
          <graphic x="4100.00" y="1180.00" id="3851" net="1" show="1" w="20.00" h="20.00" state="1" pen="0,0,0" brush="255,255,255" thickness="1"/>
        </graphics>
      </node>
      <node id="3864" net="1">
        <attribute name="Name" id="3865" net="1">
          <![CDATA[complex_DNA_1nt_5dRP_APE_polBETA_PCNA]]>
          <graphics count="1">
            <graphic yoff="20.00" x="920.00" y="1760.00" id="3866" net="1" show="0" grparent="3874" state="1" pen="0,0,0" brush="255,255,255" thickness="1"/>
          </graphics>
        </attribute>
        <attribute name="ID" id="3867" net="1">
          <![CDATA[97]]>
          <graphics count="1">
            <graphic xoff="25.00" yoff="20.00" x="945.00" y="1760.00" id="3868" net="1" show="1" grparent="3874" state="1" pen="0,0,0" brush="255,255,255" thickness="1"/>
          </graphics>
        </attribute>
        <attribute name="Marking" id="3869" net="1">
          <![CDATA[0]]>
          <graphics count="1">
            <graphic x="920.00" y="1740.00" id="3870" net="1" show="1" grparent="3874" state="1" pen="0,0,0" brush="255,255,255" thickness="1"/>
          </graphics>
        </attribute>
        <attribute name="Logic" id="3871" net="1">
          <![CDATA[0]]>
          <graphics count="0"/>
        </attribute>
        <attribute name="Comment" id="3872" net="1">
          <![CDATA[]]>
          <graphics count="1">
            <graphic yoff="40.00" x="920.00" y="1780.00" id="3873" net="1" show="0" grparent="3874" state="1" pen="0,0,0" brush="255,255,255" thickness="1"/>
          </graphics>
        </attribute>
        <graphics count="1">
          <graphic x="920.00" y="1740.00" id="3874" net="1" show="1" w="20.00" h="20.00" state="1" pen="0,0,0" brush="255,255,255" thickness="1"/>
        </graphics>
      </node>
      <node id="3875" net="1">
        <attribute name="Name" id="3876" net="1">
          <![CDATA[complex_DNA_flapStructure_APE_polBETA]]>
          <graphics count="1">
            <graphic yoff="20.00" x="780.00" y="1940.00" id="3877" net="1" show="0" grparent="3885" state="1" pen="0,0,0" brush="255,255,255" thickness="1"/>
          </graphics>
        </attribute>
        <attribute name="ID" id="3878" net="1">
          <![CDATA[98]]>
          <graphics count="1">
            <graphic xoff="25.00" yoff="20.00" x="805.00" y="1940.00" id="3879" net="1" show="1" grparent="3885" state="1" pen="0,0,0" brush="255,255,255" thickness="1"/>
          </graphics>
        </attribute>
        <attribute name="Marking" id="3880" net="1">
          <![CDATA[0]]>
          <graphics count="1">
            <graphic x="780.00" y="1920.00" id="3881" net="1" show="1" grparent="3885" state="1" pen="0,0,0" brush="255,255,255" thickness="1"/>
          </graphics>
        </attribute>
        <attribute name="Logic" id="3882" net="1">
          <![CDATA[0]]>
          <graphics count="0"/>
        </attribute>
        <attribute name="Comment" id="3883" net="1">
          <![CDATA[]]>
          <graphics count="1">
            <graphic yoff="40.00" x="780.00" y="1960.00" id="3884" net="1" show="0" grparent="3885" state="1" pen="0,0,0" brush="255,255,255" thickness="1"/>
          </graphics>
        </attribute>
        <graphics count="1">
          <graphic x="780.00" y="1920.00" id="3885" net="1" show="1" w="20.00" h="20.00" state="1" pen="0,0,0" brush="255,255,255" thickness="1"/>
        </graphics>
      </node>
      <node id="3886" net="1">
        <attribute name="Name" id="3887" net="1">
          <![CDATA[complex_DNA_1ntgap_FEN1_polBETA]]>
          <graphics count="1">
            <graphic yoff="20.00" x="1120.00" y="1960.00" id="3888" net="1" show="0" grparent="3896" state="1" pen="0,0,0" brush="255,255,255" thickness="1"/>
          </graphics>
        </attribute>
        <attribute name="ID" id="3889" net="1">
          <![CDATA[99]]>
          <graphics count="1">
            <graphic xoff="25.00" yoff="20.00" x="1145.00" y="1960.00" id="3890" net="1" show="1" grparent="3896" state="1" pen="0,0,0" brush="255,255,255" thickness="1"/>
          </graphics>
        </attribute>
        <attribute name="Marking" id="3891" net="1">
          <![CDATA[0]]>
          <graphics count="1">
            <graphic x="1120.00" y="1940.00" id="3892" net="1" show="1" grparent="3896" state="1" pen="0,0,0" brush="255,255,255" thickness="1"/>
          </graphics>
        </attribute>
        <attribute name="Logic" id="3893" net="1">
          <![CDATA[0]]>
          <graphics count="0"/>
        </attribute>
        <attribute name="Comment" id="3894" net="1">
          <![CDATA[]]>
          <graphics count="1">
            <graphic yoff="40.00" x="1120.00" y="1980.00" id="3895" net="1" show="0" grparent="3896" state="1" pen="0,0,0" brush="255,255,255" thickness="1"/>
          </graphics>
        </attribute>
        <graphics count="1">
          <graphic x="1120.00" y="1940.00" id="3896" net="1" show="1" w="20.00" h="20.00" state="1" pen="0,0,0" brush="255,255,255" thickness="1"/>
        </graphics>
      </node>
      <node id="3897" net="1">
        <attribute name="Name" id="3898" net="1">
          <![CDATA[complex_DNA_unligated_APE_polBETA_FEN1]]>
          <graphics count="1">
            <graphic yoff="20.00" x="780.00" y="2100.00" id="3899" net="1" show="0" grparent="3907" state="1" pen="0,0,0" brush="255,255,255" thickness="1"/>
          </graphics>
        </attribute>
        <attribute name="ID" id="3900" net="1">
          <![CDATA[100]]>
          <graphics count="1">
            <graphic xoff="25.00" yoff="20.00" x="805.00" y="2100.00" id="3901" net="1" show="1" grparent="3907" state="1" pen="0,0,0" brush="255,255,255" thickness="1"/>
          </graphics>
        </attribute>
        <attribute name="Marking" id="3902" net="1">
          <![CDATA[0]]>
          <graphics count="1">
            <graphic x="780.00" y="2080.00" id="3903" net="1" show="1" grparent="3907" state="1" pen="0,0,0" brush="255,255,255" thickness="1"/>
          </graphics>
        </attribute>
        <attribute name="Logic" id="3904" net="1">
          <![CDATA[0]]>
          <graphics count="0"/>
        </attribute>
        <attribute name="Comment" id="3905" net="1">
          <![CDATA[]]>
          <graphics count="1">
            <graphic yoff="40.00" x="780.00" y="2120.00" id="3906" net="1" show="0" grparent="3907" state="1" pen="0,0,0" brush="255,255,255" thickness="1"/>
          </graphics>
        </attribute>
        <graphics count="1">
          <graphic x="780.00" y="2080.00" id="3907" net="1" show="1" w="20.00" h="20.00" state="1" pen="0,0,0" brush="255,255,255" thickness="1"/>
        </graphics>
      </node>
      <node id="3908" net="1">
        <attribute name="Name" id="3909" net="1">
          <![CDATA[complex_DNAligated_polBETA_FEN1_LIG1]]>
          <graphics count="1">
            <graphic yoff="20.00" x="980.00" y="2220.00" id="3910" net="1" show="0" grparent="3918" state="1" pen="0,0,0" brush="255,255,255" thickness="1"/>
          </graphics>
        </attribute>
        <attribute name="ID" id="3911" net="1">
          <![CDATA[101]]>
          <graphics count="1">
            <graphic xoff="25.00" yoff="20.00" x="1005.00" y="2220.00" id="3912" net="1" show="1" grparent="3918" state="1" pen="0,0,0" brush="255,255,255" thickness="1"/>
          </graphics>
        </attribute>
        <attribute name="Marking" id="3913" net="1">
          <![CDATA[0]]>
          <graphics count="1">
            <graphic x="980.00" y="2200.00" id="3914" net="1" show="1" grparent="3918" state="1" pen="0,0,0" brush="255,255,255" thickness="1"/>
          </graphics>
        </attribute>
        <attribute name="Logic" id="3915" net="1">
          <![CDATA[0]]>
          <graphics count="0"/>
        </attribute>
        <attribute name="Comment" id="3916" net="1">
          <![CDATA[]]>
          <graphics count="1">
            <graphic yoff="40.00" x="980.00" y="2240.00" id="3917" net="1" show="0" grparent="3918" state="1" pen="0,0,0" brush="255,255,255" thickness="1"/>
          </graphics>
        </attribute>
        <graphics count="1">
          <graphic x="980.00" y="2200.00" id="3918" net="1" show="1" w="20.00" h="20.00" state="1" pen="0,0,0" brush="255,255,255" thickness="1"/>
        </graphics>
      </node>
      <node id="3919" net="1">
        <attribute name="Name" id="3920" net="1">
          <![CDATA[complex_DNAunligated_polBETA_FEN1]]>
          <graphics count="1">
            <graphic yoff="20.00" x="940.00" y="2180.00" id="3921" net="1" show="0" grparent="3929" state="1" pen="0,0,0" brush="255,255,255" thickness="1"/>
          </graphics>
        </attribute>
        <attribute name="ID" id="3922" net="1">
          <![CDATA[102]]>
          <graphics count="1">
            <graphic xoff="25.00" yoff="20.00" x="965.00" y="2180.00" id="3923" net="1" show="1" grparent="3929" state="1" pen="0,0,0" brush="255,255,255" thickness="1"/>
          </graphics>
        </attribute>
        <attribute name="Marking" id="3924" net="1">
          <![CDATA[0]]>
          <graphics count="1">
            <graphic x="940.00" y="2160.00" id="3925" net="1" show="1" grparent="3929" state="1" pen="0,0,0" brush="255,255,255" thickness="1"/>
          </graphics>
        </attribute>
        <attribute name="Logic" id="3926" net="1">
          <![CDATA[0]]>
          <graphics count="0"/>
        </attribute>
        <attribute name="Comment" id="3927" net="1">
          <![CDATA[]]>
          <graphics count="1">
            <graphic yoff="40.00" x="940.00" y="2200.00" id="3928" net="1" show="0" grparent="3929" state="1" pen="0,0,0" brush="255,255,255" thickness="1"/>
          </graphics>
        </attribute>
        <graphics count="1">
          <graphic x="940.00" y="2160.00" id="3929" net="1" show="1" w="20.00" h="20.00" state="1" pen="0,0,0" brush="255,255,255" thickness="1"/>
        </graphics>
      </node>
      <node id="3930" net="1" logic="1">
        <attribute name="Name" id="3931" net="1">
          <![CDATA[g2_UA_UssDNA]]>
          <graphics count="3">
            <graphic yoff="20.00" x="1500.00" y="2600.00" id="3932" net="1" show="0" grparent="3940" state="1" pen="0,0,0" brush="255,255,255" thickness="1"/>
            <graphic yoff="20.00" x="4180.00" y="2120.00" id="3972" net="1" show="0" grparent="3976" state="1" pen="0,0,0" brush="255,255,255" thickness="1"/>
            <graphic yoff="20.00" x="2540.00" y="2080.00" id="3983" net="1" show="0" grparent="3987" state="1" pen="0,0,0" brush="255,255,255" thickness="1"/>
          </graphics>
        </attribute>
        <attribute name="ID" id="3933" net="1">
          <![CDATA[103]]>
          <graphics count="3">
            <graphic xoff="25.00" yoff="20.00" x="1525.00" y="2600.00" id="3934" net="1" show="1" grparent="3940" state="1" pen="0,0,0" brush="255,255,255" thickness="1"/>
            <graphic xoff="25.00" yoff="20.00" x="4205.00" y="2120.00" id="3973" net="1" show="1" grparent="3976" state="1" pen="0,0,0" brush="255,255,255" thickness="1"/>
            <graphic xoff="25.00" yoff="20.00" x="2565.00" y="2080.00" id="3984" net="1" show="1" grparent="3987" state="1" pen="0,0,0" brush="255,255,255" thickness="1"/>
          </graphics>
        </attribute>
        <attribute name="Marking" id="3935" net="1">
          <![CDATA[0]]>
          <graphics count="3">
            <graphic x="1500.00" y="2580.00" id="3936" net="1" show="1" grparent="3940" state="1" pen="0,0,0" brush="255,255,255" thickness="1"/>
            <graphic x="4180.00" y="2100.00" id="3974" net="1" show="1" grparent="3976" state="1" pen="0,0,0" brush="255,255,255" thickness="1"/>
            <graphic x="2540.00" y="2060.00" id="3985" net="1" show="1" grparent="3987" state="1" pen="0,0,0" brush="255,255,255" thickness="1"/>
          </graphics>
        </attribute>
        <attribute name="Logic" id="3937" net="1">
          <![CDATA[1]]>
          <graphics count="0"/>
        </attribute>
        <attribute name="Comment" id="3938" net="1">
          <![CDATA[group 2: U:A and U ssDNAdamages:U from ssDNAU from U:Arecognition:UNGSMUG1]]>
          <graphics count="3">
            <graphic yoff="40.00" x="1500.00" y="2620.00" id="3939" net="1" show="0" grparent="3940" state="1" pen="0,0,0" brush="255,255,255" thickness="1"/>
            <graphic yoff="40.00" x="4180.00" y="2140.00" id="3975" net="1" show="0" grparent="3976" state="1" pen="0,0,0" brush="255,255,255" thickness="1"/>
            <graphic yoff="40.00" x="2540.00" y="2100.00" id="3986" net="1" show="0" grparent="3987" state="1" pen="0,0,0" brush="255,255,255" thickness="1"/>
          </graphics>
        </attribute>
        <graphics count="3">
          <graphic x="1500.00" y="2580.00" id="3940" net="1" show="1" w="20.00" h="20.00" state="1" pen="0,0,0" brush="255,255,255" thickness="1"/>
          <graphic x="4180.00" y="2100.00" id="3976" net="1" show="1" w="20.00" h="20.00" state="1" pen="0,0,0" brush="255,255,255" thickness="1"/>
          <graphic x="2540.00" y="2060.00" id="3987" net="1" show="1" w="20.00" h="20.00" state="1" pen="0,0,0" brush="255,255,255" thickness="1"/>
        </graphics>
      </node>
      <node id="4000" net="1" logic="1">
        <attribute name="Name" id="4001" net="1">
          <![CDATA[g3_5hmU_G]]>
          <graphics count="4">
            <graphic yoff="20.00" x="1500.00" y="2660.00" id="4002" net="1" show="0" grparent="4010" state="1" pen="0,0,0" brush="255,255,255" thickness="1"/>
            <graphic yoff="20.00" x="2840.00" y="2100.00" id="4042" net="1" show="0" grparent="4046" state="1" pen="0,0,0" brush="255,255,255" thickness="1"/>
            <graphic yoff="20.00" x="3420.00" y="1160.00" id="4053" net="1" show="0" grparent="4057" state="1" pen="0,0,0" brush="255,255,255" thickness="1"/>
            <graphic yoff="20.00" x="3460.00" y="1940.00" id="4064" net="1" show="0" grparent="4068" state="1" pen="0,0,0" brush="255,255,255" thickness="1"/>
          </graphics>
        </attribute>
        <attribute name="ID" id="4003" net="1">
          <![CDATA[104]]>
          <graphics count="4">
            <graphic xoff="25.00" yoff="20.00" x="1525.00" y="2660.00" id="4004" net="1" show="1" grparent="4010" state="1" pen="0,0,0" brush="255,255,255" thickness="1"/>
            <graphic xoff="25.00" yoff="20.00" x="2865.00" y="2100.00" id="4043" net="1" show="1" grparent="4046" state="1" pen="0,0,0" brush="255,255,255" thickness="1"/>
            <graphic xoff="25.00" yoff="20.00" x="3445.00" y="1160.00" id="4054" net="1" show="1" grparent="4057" state="1" pen="0,0,0" brush="255,255,255" thickness="1"/>
            <graphic xoff="25.00" yoff="20.00" x="3485.00" y="1940.00" id="4065" net="1" show="1" grparent="4068" state="1" pen="0,0,0" brush="255,255,255" thickness="1"/>
          </graphics>
        </attribute>
        <attribute name="Marking" id="4005" net="1">
          <![CDATA[0]]>
          <graphics count="4">
            <graphic x="1500.00" y="2640.00" id="4006" net="1" show="1" grparent="4010" state="1" pen="0,0,0" brush="255,255,255" thickness="1"/>
            <graphic x="2840.00" y="2080.00" id="4044" net="1" show="1" grparent="4046" state="1" pen="0,0,0" brush="255,255,255" thickness="1"/>
            <graphic x="3420.00" y="1140.00" id="4055" net="1" show="1" grparent="4057" state="1" pen="0,0,0" brush="255,255,255" thickness="1"/>
            <graphic x="3460.00" y="1920.00" id="4066" net="1" show="1" grparent="4068" state="1" pen="0,0,0" brush="255,255,255" thickness="1"/>
          </graphics>
        </attribute>
        <attribute name="Logic" id="4007" net="1">
          <![CDATA[1]]>
          <graphics count="0"/>
        </attribute>
        <attribute name="Comment" id="4008" net="1">
          <![CDATA[group 3: 5-hmU:Gdamage:5-hydroxymethylU from U:Grecognition:SMUG1TDG]]>
          <graphics count="4">
            <graphic yoff="40.00" x="1500.00" y="2680.00" id="4009" net="1" show="0" grparent="4010" state="1" pen="0,0,0" brush="255,255,255" thickness="1"/>
            <graphic yoff="40.00" x="2840.00" y="2120.00" id="4045" net="1" show="0" grparent="4046" state="1" pen="0,0,0" brush="255,255,255" thickness="1"/>
            <graphic yoff="40.00" x="3420.00" y="1180.00" id="4056" net="1" show="0" grparent="4057" state="1" pen="0,0,0" brush="255,255,255" thickness="1"/>
            <graphic yoff="40.00" x="3460.00" y="1960.00" id="4067" net="1" show="0" grparent="4068" state="1" pen="0,0,0" brush="255,255,255" thickness="1"/>
          </graphics>
        </attribute>
        <graphics count="4">
          <graphic x="1500.00" y="2640.00" id="4010" net="1" show="1" w="20.00" h="20.00" state="1" pen="0,0,0" brush="255,255,255" thickness="1"/>
          <graphic x="2840.00" y="2080.00" id="4046" net="1" show="1" w="20.00" h="20.00" state="1" pen="0,0,0" brush="255,255,255" thickness="1"/>
          <graphic x="3420.00" y="1140.00" id="4057" net="1" show="1" w="20.00" h="20.00" state="1" pen="0,0,0" brush="255,255,255" thickness="1"/>
          <graphic x="3460.00" y="1920.00" id="4068" net="1" show="1" w="20.00" h="20.00" state="1" pen="0,0,0" brush="255,255,255" thickness="1"/>
        </graphics>
      </node>
      <node id="4081" net="1" logic="1">
        <attribute name="Name" id="4082" net="1">
          <![CDATA[g5_5OHU_ssDNA]]>
          <graphics count="5">
            <graphic yoff="20.00" x="1500.00" y="2780.00" id="4083" net="1" show="0" grparent="4091" state="1" pen="0,0,0" brush="255,255,255" thickness="1"/>
            <graphic yoff="20.00" x="2960.00" y="220.00" id="4123" net="1" show="0" grparent="4127" state="1" pen="0,0,0" brush="255,255,255" thickness="1"/>
            <graphic yoff="20.00" x="3080.00" y="2180.00" id="4134" net="1" show="0" grparent="4138" state="1" pen="0,0,0" brush="255,255,255" thickness="1"/>
            <graphic yoff="20.00" x="4520.00" y="140.00" id="4145" net="1" show="0" grparent="4149" state="1" pen="0,0,0" brush="255,255,255" thickness="1"/>
            <graphic yoff="20.00" x="1820.00" y="160.00" id="4156" net="1" show="0" grparent="4160" state="1" pen="0,0,0" brush="255,255,255" thickness="1"/>
          </graphics>
        </attribute>
        <attribute name="ID" id="4084" net="1">
          <![CDATA[105]]>
          <graphics count="5">
            <graphic xoff="25.00" yoff="20.00" x="1525.00" y="2780.00" id="4085" net="1" show="1" grparent="4091" state="1" pen="0,0,0" brush="255,255,255" thickness="1"/>
            <graphic xoff="25.00" yoff="20.00" x="2985.00" y="220.00" id="4124" net="1" show="1" grparent="4127" state="1" pen="0,0,0" brush="255,255,255" thickness="1"/>
            <graphic xoff="25.00" yoff="20.00" x="3105.00" y="2180.00" id="4135" net="1" show="1" grparent="4138" state="1" pen="0,0,0" brush="255,255,255" thickness="1"/>
            <graphic xoff="25.00" yoff="20.00" x="4545.00" y="140.00" id="4146" net="1" show="1" grparent="4149" state="1" pen="0,0,0" brush="255,255,255" thickness="1"/>
            <graphic xoff="25.00" yoff="20.00" x="1845.00" y="160.00" id="4157" net="1" show="1" grparent="4160" state="1" pen="0,0,0" brush="255,255,255" thickness="1"/>
          </graphics>
        </attribute>
        <attribute name="Marking" id="4086" net="1">
          <![CDATA[0]]>
          <graphics count="5">
            <graphic x="1500.00" y="2760.00" id="4087" net="1" show="1" grparent="4091" state="1" pen="0,0,0" brush="255,255,255" thickness="1"/>
            <graphic x="2960.00" y="200.00" id="4125" net="1" show="1" grparent="4127" state="1" pen="0,0,0" brush="255,255,255" thickness="1"/>
            <graphic x="3080.00" y="2160.00" id="4136" net="1" show="1" grparent="4138" state="1" pen="0,0,0" brush="255,255,255" thickness="1"/>
            <graphic x="4520.00" y="120.00" id="4147" net="1" show="1" grparent="4149" state="1" pen="0,0,0" brush="255,255,255" thickness="1"/>
            <graphic x="1820.00" y="140.00" id="4158" net="1" show="1" grparent="4160" state="1" pen="0,0,0" brush="255,255,255" thickness="1"/>
          </graphics>
        </attribute>
        <attribute name="Logic" id="4088" net="1">
          <![CDATA[1]]>
          <graphics count="0"/>
        </attribute>
        <attribute name="Comment" id="4089" net="1">
          <![CDATA[group 4: 5-hU ssDNAdamage:5-hydroxyU ssDNArecognition:SMUG1NEIL1NEIL2NEIL3]]>
          <graphics count="5">
            <graphic yoff="40.00" x="1500.00" y="2800.00" id="4090" net="1" show="0" grparent="4091" state="1" pen="0,0,0" brush="255,255,255" thickness="1"/>
            <graphic yoff="40.00" x="2960.00" y="240.00" id="4126" net="1" show="0" grparent="4127" state="1" pen="0,0,0" brush="255,255,255" thickness="1"/>
            <graphic yoff="40.00" x="3080.00" y="2200.00" id="4137" net="1" show="0" grparent="4138" state="1" pen="0,0,0" brush="255,255,255" thickness="1"/>
            <graphic yoff="40.00" x="4520.00" y="160.00" id="4148" net="1" show="0" grparent="4149" state="1" pen="0,0,0" brush="255,255,255" thickness="1"/>
            <graphic yoff="40.00" x="1820.00" y="180.00" id="4159" net="1" show="0" grparent="4160" state="1" pen="0,0,0" brush="255,255,255" thickness="1"/>
          </graphics>
        </attribute>
        <graphics count="5">
          <graphic x="1500.00" y="2760.00" id="4091" net="1" show="1" w="20.00" h="20.00" state="1" pen="0,0,0" brush="255,255,255" thickness="1"/>
          <graphic x="2960.00" y="200.00" id="4127" net="1" show="1" w="20.00" h="20.00" state="1" pen="0,0,0" brush="255,255,255" thickness="1"/>
          <graphic x="3080.00" y="2160.00" id="4138" net="1" show="1" w="20.00" h="20.00" state="1" pen="0,0,0" brush="255,255,255" thickness="1"/>
          <graphic x="4520.00" y="120.00" id="4149" net="1" show="1" w="20.00" h="20.00" state="1" pen="0,0,0" brush="255,255,255" thickness="1"/>
          <graphic x="1820.00" y="140.00" id="4160" net="1" show="1" w="20.00" h="20.00" state="1" pen="0,0,0" brush="255,255,255" thickness="1"/>
        </graphics>
      </node>
      <node id="4173" net="1" logic="1">
        <attribute name="Name" id="4174" net="1">
          <![CDATA[g6_other5OHU]]>
          <graphics count="2">
            <graphic yoff="20.00" x="1500.00" y="2840.00" id="4175" net="1" show="0" grparent="4183" state="1" pen="0,0,0" brush="255,255,255" thickness="1"/>
            <graphic yoff="20.00" x="3320.00" y="2220.00" id="4215" net="1" show="0" grparent="4219" state="1" pen="0,0,0" brush="255,255,255" thickness="1"/>
          </graphics>
        </attribute>
        <attribute name="ID" id="4176" net="1">
          <![CDATA[106]]>
          <graphics count="2">
            <graphic xoff="25.00" yoff="20.00" x="1525.00" y="2840.00" id="4177" net="1" show="1" grparent="4183" state="1" pen="0,0,0" brush="255,255,255" thickness="1"/>
            <graphic xoff="25.00" yoff="20.00" x="3345.00" y="2220.00" id="4216" net="1" show="1" grparent="4219" state="1" pen="0,0,0" brush="255,255,255" thickness="1"/>
          </graphics>
        </attribute>
        <attribute name="Marking" id="4178" net="1">
          <![CDATA[0]]>
          <graphics count="2">
            <graphic x="1500.00" y="2820.00" id="4179" net="1" show="1" grparent="4183" state="1" pen="0,0,0" brush="255,255,255" thickness="1"/>
            <graphic x="3320.00" y="2200.00" id="4217" net="1" show="1" grparent="4219" state="1" pen="0,0,0" brush="255,255,255" thickness="1"/>
          </graphics>
        </attribute>
        <attribute name="Logic" id="4180" net="1">
          <![CDATA[1]]>
          <graphics count="0"/>
        </attribute>
        <attribute name="Comment" id="4181" net="1">
          <![CDATA[group 6: other 5-hU and 5-hmUdamages:5-hydroxyU from U:G5-hydroxyU from U:A5-hydroxymethylU ssDNA5-hydroxymethylU from U:Arecognition:SMUG1]]>
          <graphics count="2">
            <graphic yoff="40.00" x="1500.00" y="2860.00" id="4182" net="1" show="0" grparent="4183" state="1" pen="0,0,0" brush="255,255,255" thickness="1"/>
            <graphic yoff="40.00" x="3320.00" y="2240.00" id="4218" net="1" show="0" grparent="4219" state="1" pen="0,0,0" brush="255,255,255" thickness="1"/>
          </graphics>
        </attribute>
        <graphics count="2">
          <graphic x="1500.00" y="2820.00" id="4183" net="1" show="1" w="20.00" h="20.00" state="1" pen="0,0,0" brush="255,255,255" thickness="1"/>
          <graphic x="3320.00" y="2200.00" id="4219" net="1" show="1" w="20.00" h="20.00" state="1" pen="0,0,0" brush="255,255,255" thickness="1"/>
        </graphics>
      </node>
      <node id="4232" net="1">
        <attribute name="Name" id="4233" net="1">
          <![CDATA[complex_DNA_NEIL2_8oxoA_TG]]>
          <graphics count="1">
            <graphic yoff="20.00" x="3540.00" y="440.00" id="4234" net="1" show="0" grparent="4242" state="1" pen="0,0,0" brush="255,255,255" thickness="1"/>
          </graphics>
        </attribute>
        <attribute name="ID" id="4235" net="1">
          <![CDATA[107]]>
          <graphics count="1">
            <graphic xoff="25.00" yoff="20.00" x="3565.00" y="440.00" id="4236" net="1" show="1" grparent="4242" state="1" pen="0,0,0" brush="255,255,255" thickness="1"/>
          </graphics>
        </attribute>
        <attribute name="Marking" id="4237" net="1">
          <![CDATA[0]]>
          <graphics count="1">
            <graphic x="3540.00" y="420.00" id="4238" net="1" show="1" grparent="4242" state="1" pen="0,0,0" brush="255,255,255" thickness="1"/>
          </graphics>
        </attribute>
        <attribute name="Logic" id="4239" net="1">
          <![CDATA[0]]>
          <graphics count="0"/>
        </attribute>
        <attribute name="Comment" id="4240" net="1">
          <![CDATA[]]>
          <graphics count="1">
            <graphic yoff="40.00" x="3540.00" y="460.00" id="4241" net="1" show="0" grparent="4242" state="1" pen="0,0,0" brush="255,255,255" thickness="1"/>
          </graphics>
        </attribute>
        <graphics count="1">
          <graphic x="3540.00" y="420.00" id="4242" net="1" show="1" w="20.00" h="20.00" state="1" pen="0,0,0" brush="255,255,255" thickness="1"/>
        </graphics>
      </node>
      <node id="4243" net="1" logic="1">
        <attribute name="Name" id="4244" net="1">
          <![CDATA[gr7_TU_CpG]]>
          <graphics count="2">
            <graphic yoff="20.00" x="1500.00" y="2900.00" id="4245" net="1" show="0" grparent="4253" state="1" pen="0,0,0" brush="255,255,255" thickness="1"/>
            <graphic yoff="20.00" x="3620.00" y="2060.00" id="4285" net="1" show="0" grparent="4289" state="1" pen="0,0,0" brush="255,255,255" thickness="1"/>
          </graphics>
        </attribute>
        <attribute name="ID" id="4246" net="1">
          <![CDATA[108]]>
          <graphics count="2">
            <graphic xoff="25.00" yoff="20.00" x="1525.00" y="2900.00" id="4247" net="1" show="1" grparent="4253" state="1" pen="0,0,0" brush="255,255,255" thickness="1"/>
            <graphic xoff="25.00" yoff="20.00" x="3645.00" y="2060.00" id="4286" net="1" show="1" grparent="4289" state="1" pen="0,0,0" brush="255,255,255" thickness="1"/>
          </graphics>
        </attribute>
        <attribute name="Marking" id="4248" net="1">
          <![CDATA[0]]>
          <graphics count="2">
            <graphic x="1500.00" y="2880.00" id="4249" net="1" show="1" grparent="4253" state="1" pen="0,0,0" brush="255,255,255" thickness="1"/>
            <graphic x="3620.00" y="2040.00" id="4287" net="1" show="1" grparent="4289" state="1" pen="0,0,0" brush="255,255,255" thickness="1"/>
          </graphics>
        </attribute>
        <attribute name="Logic" id="4250" net="1">
          <![CDATA[1]]>
          <graphics count="0"/>
        </attribute>
        <attribute name="Comment" id="4251" net="1">
          <![CDATA[group 7: T/U:CpGdamages:U from U:G in CpG sitesT from T:G in CpG sitesrecognition:MBD4]]>
          <graphics count="2">
            <graphic yoff="40.00" x="1500.00" y="2920.00" id="4252" net="1" show="0" grparent="4253" state="1" pen="0,0,0" brush="255,255,255" thickness="1"/>
            <graphic yoff="40.00" x="3620.00" y="2080.00" id="4288" net="1" show="0" grparent="4289" state="1" pen="0,0,0" brush="255,255,255" thickness="1"/>
          </graphics>
        </attribute>
        <graphics count="2">
          <graphic x="1500.00" y="2880.00" id="4253" net="1" show="1" w="20.00" h="20.00" state="1" pen="0,0,0" brush="255,255,255" thickness="1"/>
          <graphic x="3620.00" y="2040.00" id="4289" net="1" show="1" w="20.00" h="20.00" state="1" pen="0,0,0" brush="255,255,255" thickness="1"/>
        </graphics>
      </node>
      <node id="4302" net="1" logic="1">
        <attribute name="Name" id="4303" net="1">
          <![CDATA[g10_8oxoA_TG]]>
          <graphics count="3">
            <graphic yoff="20.00" x="1500.00" y="3080.00" id="4304" net="1" show="0" grparent="4312" state="1" pen="0,0,0" brush="255,255,255" thickness="1"/>
            <graphic yoff="20.00" x="3580.00" y="1200.00" id="4344" net="1" show="0" grparent="4348" state="1" pen="0,0,0" brush="255,255,255" thickness="1"/>
            <graphic yoff="20.00" x="3540.00" y="120.00" id="4355" net="1" show="0" grparent="4359" state="1" pen="0,0,0" brush="255,255,255" thickness="1"/>
          </graphics>
        </attribute>
        <attribute name="ID" id="4305" net="1">
          <![CDATA[109]]>
          <graphics count="3">
            <graphic xoff="25.00" yoff="20.00" x="1525.00" y="3080.00" id="4306" net="1" show="1" grparent="4312" state="1" pen="0,0,0" brush="255,255,255" thickness="1"/>
            <graphic xoff="25.00" yoff="20.00" x="3605.00" y="1200.00" id="4345" net="1" show="1" grparent="4348" state="1" pen="0,0,0" brush="255,255,255" thickness="1"/>
            <graphic xoff="25.00" yoff="20.00" x="3565.00" y="120.00" id="4356" net="1" show="1" grparent="4359" state="1" pen="0,0,0" brush="255,255,255" thickness="1"/>
          </graphics>
        </attribute>
        <attribute name="Marking" id="4307" net="1">
          <![CDATA[0]]>
          <graphics count="3">
            <graphic x="1500.00" y="3060.00" id="4308" net="1" show="1" grparent="4312" state="1" pen="0,0,0" brush="255,255,255" thickness="1"/>
            <graphic x="3580.00" y="1180.00" id="4346" net="1" show="1" grparent="4348" state="1" pen="0,0,0" brush="255,255,255" thickness="1"/>
            <graphic x="3540.00" y="100.00" id="4357" net="1" show="1" grparent="4359" state="1" pen="0,0,0" brush="255,255,255" thickness="1"/>
          </graphics>
        </attribute>
        <attribute name="Logic" id="4309" net="1">
          <![CDATA[1]]>
          <graphics count="0"/>
        </attribute>
        <attribute name="Comment" id="4310" net="1">
          <![CDATA[group 8: T paired with T/C/G/O6-meG, 5-formylC, 5-carboxyC  paired with T and 8oxoA paired with T/Gdamages:T from T:TT from T:C5-formylC from C:G5-carboxyC from C:GT from T:GT from T:O6-meG8-oxoA from A:T8-oxoA from A:Grecognition:TDG]]>
          <graphics count="3">
            <graphic yoff="40.00" x="1500.00" y="3100.00" id="4311" net="1" show="0" grparent="4312" state="1" pen="0,0,0" brush="255,255,255" thickness="1"/>
            <graphic yoff="40.00" x="3580.00" y="1220.00" id="4347" net="1" show="0" grparent="4348" state="1" pen="0,0,0" brush="255,255,255" thickness="1"/>
            <graphic yoff="40.00" x="3540.00" y="140.00" id="4358" net="1" show="0" grparent="4359" state="1" pen="0,0,0" brush="255,255,255" thickness="1"/>
          </graphics>
        </attribute>
        <graphics count="3">
          <graphic x="1500.00" y="3060.00" id="4312" net="1" show="1" w="20.00" h="20.00" state="1" pen="0,0,0" brush="255,255,255" thickness="1"/>
          <graphic x="3580.00" y="1180.00" id="4348" net="1" show="1" w="20.00" h="20.00" state="1" pen="0,0,0" brush="255,255,255" thickness="1"/>
          <graphic x="3540.00" y="100.00" id="4359" net="1" show="1" w="20.00" h="20.00" state="1" pen="0,0,0" brush="255,255,255" thickness="1"/>
        </graphics>
      </node>
      <node id="4372" net="1" logic="1">
        <attribute name="Name" id="4373" net="1">
          <![CDATA[g11_T_TCG_O6_5fC_5caC]]>
          <graphics count="2">
            <graphic yoff="20.00" x="1500.00" y="3140.00" id="4374" net="1" show="0" grparent="4382" state="1" pen="0,0,0" brush="255,255,255" thickness="1"/>
            <graphic yoff="20.00" x="4520.00" y="1160.00" id="4414" net="1" show="0" grparent="4418" state="1" pen="0,0,0" brush="255,255,255" thickness="1"/>
          </graphics>
        </attribute>
        <attribute name="ID" id="4375" net="1">
          <![CDATA[110]]>
          <graphics count="2">
            <graphic xoff="25.00" yoff="20.00" x="1525.00" y="3140.00" id="4376" net="1" show="1" grparent="4382" state="1" pen="0,0,0" brush="255,255,255" thickness="1"/>
            <graphic xoff="25.00" yoff="20.00" x="4545.00" y="1160.00" id="4415" net="1" show="1" grparent="4418" state="1" pen="0,0,0" brush="255,255,255" thickness="1"/>
          </graphics>
        </attribute>
        <attribute name="Marking" id="4377" net="1">
          <![CDATA[0]]>
          <graphics count="2">
            <graphic x="1500.00" y="3120.00" id="4378" net="1" show="1" grparent="4382" state="1" pen="0,0,0" brush="255,255,255" thickness="1"/>
            <graphic x="4520.00" y="1140.00" id="4416" net="1" show="1" grparent="4418" state="1" pen="0,0,0" brush="255,255,255" thickness="1"/>
          </graphics>
        </attribute>
        <attribute name="Logic" id="4379" net="1">
          <![CDATA[1]]>
          <graphics count="0"/>
        </attribute>
        <attribute name="Comment" id="4380" net="1">
          <![CDATA[]]>
          <graphics count="2">
            <graphic yoff="40.00" x="1500.00" y="3160.00" id="4381" net="1" show="0" grparent="4382" state="1" pen="0,0,0" brush="255,255,255" thickness="1"/>
            <graphic yoff="40.00" x="4520.00" y="1180.00" id="4417" net="1" show="0" grparent="4418" state="1" pen="0,0,0" brush="255,255,255" thickness="1"/>
          </graphics>
        </attribute>
        <graphics count="2">
          <graphic x="1500.00" y="3120.00" id="4382" net="1" show="1" w="20.00" h="20.00" state="1" pen="0,0,0" brush="255,255,255" thickness="1"/>
          <graphic x="4520.00" y="1140.00" id="4418" net="1" show="1" w="20.00" h="20.00" state="1" pen="0,0,0" brush="255,255,255" thickness="1"/>
        </graphics>
      </node>
      <node id="4431" net="1" logic="1">
        <attribute name="Name" id="4432" net="1">
          <![CDATA[g8_8oxoA_C]]>
          <graphics count="4">
            <graphic yoff="20.00" x="1500.00" y="2960.00" id="4433" net="1" show="0" grparent="4441" state="1" pen="0,0,0" brush="255,255,255" thickness="1"/>
            <graphic yoff="20.00" x="3800.00" y="1200.00" id="4473" net="1" show="0" grparent="4477" state="1" pen="0,0,0" brush="255,255,255" thickness="1"/>
            <graphic yoff="20.00" x="240.00" y="180.00" id="4484" net="1" show="0" grparent="4488" state="1" pen="0,0,0" brush="255,255,255" thickness="1"/>
            <graphic yoff="20.00" x="2420.00" y="60.00" id="4495" net="1" show="0" grparent="4499" state="1" pen="0,0,0" brush="255,255,255" thickness="1"/>
          </graphics>
        </attribute>
        <attribute name="ID" id="4434" net="1">
          <![CDATA[111]]>
          <graphics count="4">
            <graphic xoff="25.00" yoff="20.00" x="1525.00" y="2960.00" id="4435" net="1" show="1" grparent="4441" state="1" pen="0,0,0" brush="255,255,255" thickness="1"/>
            <graphic xoff="25.00" yoff="20.00" x="3825.00" y="1200.00" id="4474" net="1" show="1" grparent="4477" state="1" pen="0,0,0" brush="255,255,255" thickness="1"/>
            <graphic xoff="25.00" yoff="35.00" x="265.00" y="195.00" id="4485" net="1" show="1" grparent="4488" state="1" pen="0,0,0" brush="255,255,255" thickness="1"/>
            <graphic xoff="25.00" yoff="20.00" x="2445.00" y="60.00" id="4496" net="1" show="1" grparent="4499" state="1" pen="0,0,0" brush="255,255,255" thickness="1"/>
          </graphics>
        </attribute>
        <attribute name="Marking" id="4436" net="1">
          <![CDATA[0]]>
          <graphics count="4">
            <graphic x="1500.00" y="2940.00" id="4437" net="1" show="1" grparent="4441" state="1" pen="0,0,0" brush="255,255,255" thickness="1"/>
            <graphic x="3800.00" y="1180.00" id="4475" net="1" show="1" grparent="4477" state="1" pen="0,0,0" brush="255,255,255" thickness="1"/>
            <graphic x="240.00" y="160.00" id="4486" net="1" show="1" grparent="4488" state="1" pen="0,0,0" brush="255,255,255" thickness="1"/>
            <graphic x="2420.00" y="40.00" id="4497" net="1" show="1" grparent="4499" state="1" pen="0,0,0" brush="255,255,255" thickness="1"/>
          </graphics>
        </attribute>
        <attribute name="Logic" id="4438" net="1">
          <![CDATA[1]]>
          <graphics count="0"/>
        </attribute>
        <attribute name="Comment" id="4439" net="1">
          <![CDATA[group 8: 8-oxoA:Cdamage:8-oxoA from A:Crecognition:TDGOGG1NEIL1]]>
          <graphics count="4">
            <graphic yoff="40.00" x="1500.00" y="2980.00" id="4440" net="1" show="0" grparent="4441" state="1" pen="0,0,0" brush="255,255,255" thickness="1"/>
            <graphic yoff="40.00" x="3800.00" y="1220.00" id="4476" net="1" show="0" grparent="4477" state="1" pen="0,0,0" brush="255,255,255" thickness="1"/>
            <graphic yoff="40.00" x="240.00" y="200.00" id="4487" net="1" show="0" grparent="4488" state="1" pen="0,0,0" brush="255,255,255" thickness="1"/>
            <graphic yoff="40.00" x="2420.00" y="80.00" id="4498" net="1" show="0" grparent="4499" state="1" pen="0,0,0" brush="255,255,255" thickness="1"/>
          </graphics>
        </attribute>
        <graphics count="4">
          <graphic x="1500.00" y="2940.00" id="4441" net="1" show="1" w="20.00" h="20.00" state="1" pen="0,0,0" brush="255,255,255" thickness="1"/>
          <graphic x="3800.00" y="1180.00" id="4477" net="1" show="1" w="20.00" h="20.00" state="1" pen="0,0,0" brush="255,255,255" thickness="1"/>
          <graphic x="240.00" y="160.00" id="4488" net="1" show="1" w="20.00" h="20.00" state="1" pen="0,0,0" brush="255,255,255" thickness="1"/>
          <graphic x="2420.00" y="40.00" id="4499" net="1" show="1" w="20.00" h="20.00" state="1" pen="0,0,0" brush="255,255,255" thickness="1"/>
        </graphics>
      </node>
      <node id="4512" net="1" logic="1">
        <attribute name="Name" id="4513" net="1">
          <![CDATA[g12_FaPyG_C]]>
          <graphics count="4">
            <graphic yoff="20.00" x="1500.00" y="3200.00" id="4514" net="1" show="0" grparent="4522" state="1" pen="0,0,0" brush="255,255,255" thickness="1"/>
            <graphic yoff="20.00" x="340.00" y="240.00" id="4554" net="1" show="0" grparent="4558" state="1" pen="0,0,0" brush="255,255,255" thickness="1"/>
            <graphic yoff="20.00" x="2120.00" y="180.00" id="4565" net="1" show="0" grparent="4569" state="1" pen="0,0,0" brush="255,255,255" thickness="1"/>
            <graphic yoff="20.00" x="2760.00" y="1200.00" id="4576" net="1" show="0" grparent="4580" state="1" pen="0,0,0" brush="255,255,255" thickness="1"/>
          </graphics>
        </attribute>
        <attribute name="ID" id="4515" net="1">
          <![CDATA[112]]>
          <graphics count="4">
            <graphic xoff="25.00" yoff="20.00" x="1525.00" y="3200.00" id="4516" net="1" show="1" grparent="4522" state="1" pen="0,0,0" brush="255,255,255" thickness="1"/>
            <graphic xoff="25.00" yoff="20.00" x="365.00" y="240.00" id="4555" net="1" show="1" grparent="4558" state="1" pen="0,0,0" brush="255,255,255" thickness="1"/>
            <graphic xoff="25.00" yoff="20.00" x="2145.00" y="180.00" id="4566" net="1" show="1" grparent="4569" state="1" pen="0,0,0" brush="255,255,255" thickness="1"/>
            <graphic xoff="25.00" yoff="20.00" x="2785.00" y="1200.00" id="4577" net="1" show="1" grparent="4580" state="1" pen="0,0,0" brush="255,255,255" thickness="1"/>
          </graphics>
        </attribute>
        <attribute name="Marking" id="4517" net="1">
          <![CDATA[0]]>
          <graphics count="4">
            <graphic x="1500.00" y="3180.00" id="4518" net="1" show="1" grparent="4522" state="1" pen="0,0,0" brush="255,255,255" thickness="1"/>
            <graphic x="340.00" y="220.00" id="4556" net="1" show="1" grparent="4558" state="1" pen="0,0,0" brush="255,255,255" thickness="1"/>
            <graphic x="2120.00" y="160.00" id="4567" net="1" show="1" grparent="4569" state="1" pen="0,0,0" brush="255,255,255" thickness="1"/>
            <graphic x="2760.00" y="1180.00" id="4578" net="1" show="1" grparent="4580" state="1" pen="0,0,0" brush="255,255,255" thickness="1"/>
          </graphics>
        </attribute>
        <attribute name="Logic" id="4519" net="1">
          <![CDATA[1]]>
          <graphics count="0"/>
        </attribute>
        <attribute name="Comment" id="4520" net="1">
          <![CDATA[group 12: FapyG:Cdamage:FapyG from FapyG:Crecognition:OGG1NEIL1hNTH1]]>
          <graphics count="4">
            <graphic yoff="40.00" x="1500.00" y="3220.00" id="4521" net="1" show="0" grparent="4522" state="1" pen="0,0,0" brush="255,255,255" thickness="1"/>
            <graphic yoff="40.00" x="340.00" y="260.00" id="4557" net="1" show="0" grparent="4558" state="1" pen="0,0,0" brush="255,255,255" thickness="1"/>
            <graphic yoff="40.00" x="2120.00" y="200.00" id="4568" net="1" show="0" grparent="4569" state="1" pen="0,0,0" brush="255,255,255" thickness="1"/>
            <graphic yoff="40.00" x="2760.00" y="1220.00" id="4579" net="1" show="0" grparent="4580" state="1" pen="0,0,0" brush="255,255,255" thickness="1"/>
          </graphics>
        </attribute>
        <graphics count="4">
          <graphic x="1500.00" y="3180.00" id="4522" net="1" show="1" w="20.00" h="20.00" state="1" pen="0,0,0" brush="255,255,255" thickness="1"/>
          <graphic x="340.00" y="220.00" id="4558" net="1" show="1" w="20.00" h="20.00" state="1" pen="0,0,0" brush="255,255,255" thickness="1"/>
          <graphic x="2120.00" y="160.00" id="4569" net="1" show="1" w="20.00" h="20.00" state="1" pen="0,0,0" brush="255,255,255" thickness="1"/>
          <graphic x="2760.00" y="1180.00" id="4580" net="1" show="1" w="20.00" h="20.00" state="1" pen="0,0,0" brush="255,255,255" thickness="1"/>
        </graphics>
      </node>
      <node id="4593" net="1" logic="1">
        <attribute name="Name" id="4594" net="1">
          <![CDATA[g18_8oxoG_with_C_T_G]]>
          <graphics count="3">
            <graphic yoff="20.00" x="600.00" y="2780.00" id="4595" net="1" show="0" grparent="4603" state="1" pen="0,0,0" brush="255,255,255" thickness="1"/>
            <graphic yoff="20.00" x="580.00" y="200.00" id="4635" net="1" show="0" grparent="4639" state="1" pen="0,0,0" brush="255,255,255" thickness="1"/>
            <graphic yoff="20.00" x="1540.00" y="140.00" id="4646" net="1" show="0" grparent="4650" state="1" pen="0,0,0" brush="255,255,255" thickness="1"/>
          </graphics>
        </attribute>
        <attribute name="ID" id="4596" net="1">
          <![CDATA[113]]>
          <graphics count="3">
            <graphic xoff="25.00" yoff="20.00" x="625.00" y="2780.00" id="4597" net="1" show="1" grparent="4603" state="1" pen="0,0,0" brush="255,255,255" thickness="1"/>
            <graphic xoff="25.00" yoff="20.00" x="605.00" y="200.00" id="4636" net="1" show="1" grparent="4639" state="1" pen="0,0,0" brush="255,255,255" thickness="1"/>
            <graphic xoff="25.00" yoff="20.00" x="1565.00" y="140.00" id="4647" net="1" show="1" grparent="4650" state="1" pen="0,0,0" brush="255,255,255" thickness="1"/>
          </graphics>
        </attribute>
        <attribute name="Marking" id="4598" net="1">
          <![CDATA[0]]>
          <graphics count="3">
            <graphic x="600.00" y="2760.00" id="4599" net="1" show="1" grparent="4603" state="1" pen="0,0,0" brush="255,255,255" thickness="1"/>
            <graphic x="580.00" y="180.00" id="4637" net="1" show="1" grparent="4639" state="1" pen="0,0,0" brush="255,255,255" thickness="1"/>
            <graphic x="1540.00" y="120.00" id="4648" net="1" show="1" grparent="4650" state="1" pen="0,0,0" brush="255,255,255" thickness="1"/>
          </graphics>
        </attribute>
        <attribute name="Logic" id="4600" net="1">
          <![CDATA[1]]>
          <graphics count="0"/>
        </attribute>
        <attribute name="Comment" id="4601" net="1">
          <![CDATA[group 18: 8oxoG paired with C/G/Tdamages:8-oxoG from 8-oxoG:C8-oxoG from 8-oxoG:G8-oxoG from 8-oxoG:Trecognition:OGG1NEIL1]]>
          <graphics count="3">
            <graphic yoff="40.00" x="600.00" y="2800.00" id="4602" net="1" show="0" grparent="4603" state="1" pen="0,0,0" brush="255,255,255" thickness="1"/>
            <graphic yoff="40.00" x="580.00" y="220.00" id="4638" net="1" show="0" grparent="4639" state="1" pen="0,0,0" brush="255,255,255" thickness="1"/>
            <graphic yoff="40.00" x="1540.00" y="160.00" id="4649" net="1" show="0" grparent="4650" state="1" pen="0,0,0" brush="255,255,255" thickness="1"/>
          </graphics>
        </attribute>
        <graphics count="3">
          <graphic x="600.00" y="2760.00" id="4603" net="1" show="1" w="20.00" h="20.00" state="1" pen="0,0,0" brush="255,255,255" thickness="1"/>
          <graphic x="580.00" y="180.00" id="4639" net="1" show="1" w="20.00" h="20.00" state="1" pen="0,0,0" brush="255,255,255" thickness="1"/>
          <graphic x="1540.00" y="120.00" id="4650" net="1" show="1" w="20.00" h="20.00" state="1" pen="0,0,0" brush="255,255,255" thickness="1"/>
        </graphics>
      </node>
      <node id="4663" net="1" logic="1">
        <attribute name="Name" id="4664" net="1">
          <![CDATA[g13_A_8_8oxoG_C_hydroxA]]>
          <graphics count="2">
            <graphic yoff="20.00" x="1500.00" y="3260.00" id="4665" net="1" show="0" grparent="4673" state="1" pen="0,0,0" brush="255,255,255" thickness="1"/>
            <graphic yoff="20.00" x="3060.00" y="1180.00" id="4705" net="1" show="0" grparent="4709" state="1" pen="0,0,0" brush="255,255,255" thickness="1"/>
          </graphics>
        </attribute>
        <attribute name="ID" id="4666" net="1">
          <![CDATA[114]]>
          <graphics count="2">
            <graphic xoff="25.00" yoff="20.00" x="1525.00" y="3260.00" id="4667" net="1" show="1" grparent="4673" state="1" pen="0,0,0" brush="255,255,255" thickness="1"/>
            <graphic xoff="25.00" yoff="20.00" x="3085.00" y="1180.00" id="4706" net="1" show="1" grparent="4709" state="1" pen="0,0,0" brush="255,255,255" thickness="1"/>
          </graphics>
        </attribute>
        <attribute name="Marking" id="4668" net="1">
          <![CDATA[0]]>
          <graphics count="2">
            <graphic x="1500.00" y="3240.00" id="4669" net="1" show="1" grparent="4673" state="1" pen="0,0,0" brush="255,255,255" thickness="1"/>
            <graphic x="3060.00" y="1160.00" id="4707" net="1" show="1" grparent="4709" state="1" pen="0,0,0" brush="255,255,255" thickness="1"/>
          </graphics>
        </attribute>
        <attribute name="Logic" id="4670" net="1">
          <![CDATA[1]]>
          <graphics count="0"/>
        </attribute>
        <attribute name="Comment" id="4671" net="1">
          <![CDATA[group 13: A paired with G/8oxoG/C and 2-hydroxy/oxoA paired with T or Gdamages:A from A:GA from A:8-oxoGA from A:C2-hydroxyA from A:G2-oxoA from A:G2-hydroxyA2-oxoArecognition:MYH (MUTYH)]]>
          <graphics count="2">
            <graphic yoff="40.00" x="1500.00" y="3280.00" id="4672" net="1" show="0" grparent="4673" state="1" pen="0,0,0" brush="255,255,255" thickness="1"/>
            <graphic yoff="40.00" x="3060.00" y="1200.00" id="4708" net="1" show="0" grparent="4709" state="1" pen="0,0,0" brush="255,255,255" thickness="1"/>
          </graphics>
        </attribute>
        <graphics count="2">
          <graphic x="1500.00" y="3240.00" id="4673" net="1" show="1" w="20.00" h="20.00" state="1" pen="0,0,0" brush="255,255,255" thickness="1"/>
          <graphic x="3060.00" y="1160.00" id="4709" net="1" show="1" w="20.00" h="20.00" state="1" pen="0,0,0" brush="255,255,255" thickness="1"/>
        </graphics>
      </node>
      <node id="4722" net="1" logic="1">
        <attribute name="Name" id="4723" net="1">
          <![CDATA[g14_137_MeAGC_ethenoA_m6A_hypoxanth]]>
          <graphics count="2">
            <graphic yoff="20.00" x="600.00" y="2540.00" id="4724" net="1" show="0" grparent="4732" state="1" pen="0,0,0" brush="255,255,255" thickness="1"/>
            <graphic yoff="20.00" x="3240.00" y="1120.00" id="4764" net="1" show="0" grparent="4768" state="1" pen="0,0,0" brush="255,255,255" thickness="1"/>
          </graphics>
        </attribute>
        <attribute name="ID" id="4725" net="1">
          <![CDATA[115]]>
          <graphics count="2">
            <graphic xoff="25.00" yoff="20.00" x="625.00" y="2540.00" id="4726" net="1" show="1" grparent="4732" state="1" pen="0,0,0" brush="255,255,255" thickness="1"/>
            <graphic xoff="25.00" yoff="20.00" x="3265.00" y="1120.00" id="4765" net="1" show="1" grparent="4768" state="1" pen="0,0,0" brush="255,255,255" thickness="1"/>
          </graphics>
        </attribute>
        <attribute name="Marking" id="4727" net="1">
          <![CDATA[0]]>
          <graphics count="2">
            <graphic x="600.00" y="2520.00" id="4728" net="1" show="1" grparent="4732" state="1" pen="0,0,0" brush="255,255,255" thickness="1"/>
            <graphic x="3240.00" y="1100.00" id="4766" net="1" show="1" grparent="4768" state="1" pen="0,0,0" brush="255,255,255" thickness="1"/>
          </graphics>
        </attribute>
        <attribute name="Logic" id="4729" net="1">
          <![CDATA[1]]>
          <graphics count="0"/>
        </attribute>
        <attribute name="Comment" id="4730" net="1">
          <![CDATA[group 14: 1/3/7-MeA, 3/7-MeG, 3-MeC, ethenoA, m6A, hypoxanthinedamages:1-MeA3-MeA7-MeA3-MeG7-MeG3-MeCethenoAm6Ahypoxanthinerecognition:MPG]]>
          <graphics count="2">
            <graphic yoff="40.00" x="600.00" y="2560.00" id="4731" net="1" show="0" grparent="4732" state="1" pen="0,0,0" brush="255,255,255" thickness="1"/>
            <graphic yoff="40.00" x="3240.00" y="1140.00" id="4767" net="1" show="0" grparent="4768" state="1" pen="0,0,0" brush="255,255,255" thickness="1"/>
          </graphics>
        </attribute>
        <graphics count="2">
          <graphic x="600.00" y="2520.00" id="4732" net="1" show="1" w="20.00" h="20.00" state="1" pen="0,0,0" brush="255,255,255" thickness="1"/>
          <graphic x="3240.00" y="1100.00" id="4768" net="1" show="1" w="20.00" h="20.00" state="1" pen="0,0,0" brush="255,255,255" thickness="1"/>
        </graphics>
      </node>
      <node id="4781" net="1" logic="1">
        <attribute name="Name" id="4782" net="1">
          <![CDATA[gr9_5OHC_dsDNA]]>
          <graphics count="5">
            <graphic yoff="20.00" x="1500.00" y="3020.00" id="4783" net="1" show="0" grparent="4791" state="1" pen="0,0,0" brush="255,255,255" thickness="1"/>
            <graphic yoff="20.00" x="2040.00" y="1160.00" id="4823" net="1" show="0" grparent="4827" state="1" pen="0,0,0" brush="255,255,255" thickness="1"/>
            <graphic yoff="20.00" x="1960.00" y="140.00" id="4834" net="1" show="0" grparent="4838" state="1" pen="0,0,0" brush="255,255,255" thickness="1"/>
            <graphic yoff="20.00" x="3140.00" y="240.00" id="4845" net="1" show="0" grparent="4849" state="1" pen="0,0,0" brush="255,255,255" thickness="1"/>
            <graphic yoff="20.00" x="3920.00" y="1180.00" id="4856" net="1" show="0" grparent="4860" state="1" pen="0,0,0" brush="255,255,255" thickness="1"/>
          </graphics>
        </attribute>
        <attribute name="ID" id="4784" net="1">
          <![CDATA[116]]>
          <graphics count="5">
            <graphic xoff="25.00" yoff="20.00" x="1525.00" y="3020.00" id="4785" net="1" show="1" grparent="4791" state="1" pen="0,0,0" brush="255,255,255" thickness="1"/>
            <graphic xoff="25.00" yoff="20.00" x="2065.00" y="1160.00" id="4824" net="1" show="1" grparent="4827" state="1" pen="0,0,0" brush="255,255,255" thickness="1"/>
            <graphic xoff="25.00" yoff="20.00" x="1985.00" y="140.00" id="4835" net="1" show="1" grparent="4838" state="1" pen="0,0,0" brush="255,255,255" thickness="1"/>
            <graphic xoff="25.00" yoff="20.00" x="3165.00" y="240.00" id="4846" net="1" show="1" grparent="4849" state="1" pen="0,0,0" brush="255,255,255" thickness="1"/>
            <graphic xoff="25.00" yoff="20.00" x="3945.00" y="1180.00" id="4857" net="1" show="1" grparent="4860" state="1" pen="0,0,0" brush="255,255,255" thickness="1"/>
          </graphics>
        </attribute>
        <attribute name="Marking" id="4786" net="1">
          <![CDATA[0]]>
          <graphics count="5">
            <graphic x="1500.00" y="3000.00" id="4787" net="1" show="1" grparent="4791" state="1" pen="0,0,0" brush="255,255,255" thickness="1"/>
            <graphic x="2040.00" y="1140.00" id="4825" net="1" show="1" grparent="4827" state="1" pen="0,0,0" brush="255,255,255" thickness="1"/>
            <graphic x="1960.00" y="120.00" id="4836" net="1" show="1" grparent="4838" state="1" pen="0,0,0" brush="255,255,255" thickness="1"/>
            <graphic x="3140.00" y="220.00" id="4847" net="1" show="1" grparent="4849" state="1" pen="0,0,0" brush="255,255,255" thickness="1"/>
            <graphic x="3920.00" y="1160.00" id="4858" net="1" show="1" grparent="4860" state="1" pen="0,0,0" brush="255,255,255" thickness="1"/>
          </graphics>
        </attribute>
        <attribute name="Logic" id="4788" net="1">
          <![CDATA[1]]>
          <graphics count="0"/>
        </attribute>
        <attribute name="Comment" id="4789" net="1">
          <![CDATA[group 15: 5-hydroxyC/U in dsDNA and 5,6-dihydro T/U, 5,6-dihydroxy U, FapyAdamages:5-hydroxyU dsDNA5-hydroxyC dsDNA5,6-dihydro T5,6-dihydro U5,6-dihydroxy UFapyArecognition:NTHL1NEIL1NEIL2]]>
          <graphics count="5">
            <graphic yoff="40.00" x="1500.00" y="3040.00" id="4790" net="1" show="0" grparent="4791" state="1" pen="0,0,0" brush="255,255,255" thickness="1"/>
            <graphic yoff="40.00" x="2040.00" y="1180.00" id="4826" net="1" show="0" grparent="4827" state="1" pen="0,0,0" brush="255,255,255" thickness="1"/>
            <graphic yoff="40.00" x="1960.00" y="160.00" id="4837" net="1" show="0" grparent="4838" state="1" pen="0,0,0" brush="255,255,255" thickness="1"/>
            <graphic yoff="40.00" x="3140.00" y="260.00" id="4848" net="1" show="0" grparent="4849" state="1" pen="0,0,0" brush="255,255,255" thickness="1"/>
            <graphic yoff="40.00" x="3920.00" y="1200.00" id="4859" net="1" show="0" grparent="4860" state="1" pen="0,0,0" brush="255,255,255" thickness="1"/>
          </graphics>
        </attribute>
        <graphics count="5">
          <graphic x="1500.00" y="3000.00" id="4791" net="1" show="1" w="20.00" h="20.00" state="1" pen="0,0,0" brush="255,255,255" thickness="1"/>
          <graphic x="2040.00" y="1140.00" id="4827" net="1" show="1" w="20.00" h="20.00" state="1" pen="0,0,0" brush="255,255,255" thickness="1"/>
          <graphic x="1960.00" y="120.00" id="4838" net="1" show="1" w="20.00" h="20.00" state="1" pen="0,0,0" brush="255,255,255" thickness="1"/>
          <graphic x="3140.00" y="220.00" id="4849" net="1" show="1" w="20.00" h="20.00" state="1" pen="0,0,0" brush="255,255,255" thickness="1"/>
          <graphic x="3920.00" y="1160.00" id="4860" net="1" show="1" w="20.00" h="20.00" state="1" pen="0,0,0" brush="255,255,255" thickness="1"/>
        </graphics>
      </node>
      <node id="4873" net="1" logic="1">
        <attribute name="Name" id="4874" net="1">
          <![CDATA[g16_thymineGlycol_ex_TgG]]>
          <graphics count="5">
            <graphic yoff="20.00" x="600.00" y="2660.00" id="4875" net="1" show="0" grparent="4883" state="1" pen="0,0,0" brush="255,255,255" thickness="1"/>
            <graphic yoff="20.00" x="2320.00" y="1140.00" id="4915" net="1" show="0" grparent="4919" state="1" pen="0,0,0" brush="255,255,255" thickness="1"/>
            <graphic yoff="20.00" x="920.00" y="120.00" id="4926" net="1" show="0" grparent="4930" state="1" pen="0,0,0" brush="255,255,255" thickness="1"/>
            <graphic yoff="20.00" x="4340.00" y="1180.00" id="4937" net="1" show="0" grparent="4941" state="1" pen="0,0,0" brush="255,255,255" thickness="1"/>
            <graphic yoff="20.00" x="3940.00" y="2000.00" id="4948" net="1" show="0" grparent="4952" state="1" pen="0,0,0" brush="255,255,255" thickness="1"/>
          </graphics>
        </attribute>
        <attribute name="ID" id="4876" net="1">
          <![CDATA[117]]>
          <graphics count="5">
            <graphic xoff="25.00" yoff="20.00" x="625.00" y="2660.00" id="4877" net="1" show="1" grparent="4883" state="1" pen="0,0,0" brush="255,255,255" thickness="1"/>
            <graphic xoff="25.00" yoff="20.00" x="2345.00" y="1140.00" id="4916" net="1" show="1" grparent="4919" state="1" pen="0,0,0" brush="255,255,255" thickness="1"/>
            <graphic xoff="25.00" yoff="20.00" x="945.00" y="120.00" id="4927" net="1" show="1" grparent="4930" state="1" pen="0,0,0" brush="255,255,255" thickness="1"/>
            <graphic xoff="25.00" yoff="20.00" x="4365.00" y="1180.00" id="4938" net="1" show="1" grparent="4941" state="1" pen="0,0,0" brush="255,255,255" thickness="1"/>
            <graphic xoff="25.00" yoff="20.00" x="3965.00" y="2000.00" id="4949" net="1" show="1" grparent="4952" state="1" pen="0,0,0" brush="255,255,255" thickness="1"/>
          </graphics>
        </attribute>
        <attribute name="Marking" id="4878" net="1">
          <![CDATA[0]]>
          <graphics count="5">
            <graphic x="600.00" y="2640.00" id="4879" net="1" show="1" grparent="4883" state="1" pen="0,0,0" brush="255,255,255" thickness="1"/>
            <graphic x="2320.00" y="1120.00" id="4917" net="1" show="1" grparent="4919" state="1" pen="0,0,0" brush="255,255,255" thickness="1"/>
            <graphic x="920.00" y="100.00" id="4928" net="1" show="1" grparent="4930" state="1" pen="0,0,0" brush="255,255,255" thickness="1"/>
            <graphic x="4340.00" y="1160.00" id="4939" net="1" show="1" grparent="4941" state="1" pen="0,0,0" brush="255,255,255" thickness="1"/>
            <graphic x="3940.00" y="1980.00" id="4950" net="1" show="1" grparent="4952" state="1" pen="0,0,0" brush="255,255,255" thickness="1"/>
          </graphics>
        </attribute>
        <attribute name="Logic" id="4880" net="1">
          <![CDATA[1]]>
          <graphics count="0"/>
        </attribute>
        <attribute name="Comment" id="4881" net="1">
          <![CDATA[group 16: thymine glycol paired with Gdamages:thymine glycol from Tg:Grecognition:NTHL1NEIL1MBD4TDG]]>
          <graphics count="5">
            <graphic yoff="40.00" x="600.00" y="2680.00" id="4882" net="1" show="0" grparent="4883" state="1" pen="0,0,0" brush="255,255,255" thickness="1"/>
            <graphic yoff="40.00" x="2320.00" y="1160.00" id="4918" net="1" show="0" grparent="4919" state="1" pen="0,0,0" brush="255,255,255" thickness="1"/>
            <graphic yoff="40.00" x="920.00" y="140.00" id="4929" net="1" show="0" grparent="4930" state="1" pen="0,0,0" brush="255,255,255" thickness="1"/>
            <graphic yoff="40.00" x="4340.00" y="1200.00" id="4940" net="1" show="0" grparent="4941" state="1" pen="0,0,0" brush="255,255,255" thickness="1"/>
            <graphic yoff="40.00" x="3940.00" y="2020.00" id="4951" net="1" show="0" grparent="4952" state="1" pen="0,0,0" brush="255,255,255" thickness="1"/>
          </graphics>
        </attribute>
        <graphics count="5">
          <graphic x="600.00" y="2640.00" id="4883" net="1" show="1" w="20.00" h="20.00" state="1" pen="0,0,0" brush="255,255,255" thickness="1"/>
          <graphic x="2320.00" y="1120.00" id="4919" net="1" show="1" w="20.00" h="20.00" state="1" pen="0,0,0" brush="255,255,255" thickness="1"/>
          <graphic x="920.00" y="100.00" id="4930" net="1" show="1" w="20.00" h="20.00" state="1" pen="0,0,0" brush="255,255,255" thickness="1"/>
          <graphic x="4340.00" y="1160.00" id="4941" net="1" show="1" w="20.00" h="20.00" state="1" pen="0,0,0" brush="255,255,255" thickness="1"/>
          <graphic x="3940.00" y="1980.00" id="4952" net="1" show="1" w="20.00" h="20.00" state="1" pen="0,0,0" brush="255,255,255" thickness="1"/>
        </graphics>
      </node>
      <node id="4965" net="1" logic="1">
        <attribute name="Name" id="4966" net="1">
          <![CDATA[gr23_cytosineGlycol_dsDNA_5hydroxy6hydroT]]>
          <graphics count="2">
            <graphic yoff="20.00" x="600.00" y="3080.00" id="4967" net="1" show="0" grparent="4975" state="1" pen="0,0,0" brush="255,255,255" thickness="1"/>
            <graphic yoff="20.00" x="1840.00" y="1140.00" id="5007" net="1" show="0" grparent="5011" state="1" pen="0,0,0" brush="255,255,255" thickness="1"/>
          </graphics>
        </attribute>
        <attribute name="ID" id="4968" net="1">
          <![CDATA[118]]>
          <graphics count="2">
            <graphic xoff="25.00" yoff="20.00" x="625.00" y="3080.00" id="4969" net="1" show="1" grparent="4975" state="1" pen="0,0,0" brush="255,255,255" thickness="1"/>
            <graphic xoff="25.00" yoff="20.00" x="1865.00" y="1140.00" id="5008" net="1" show="1" grparent="5011" state="1" pen="0,0,0" brush="255,255,255" thickness="1"/>
          </graphics>
        </attribute>
        <attribute name="Marking" id="4970" net="1">
          <![CDATA[0]]>
          <graphics count="2">
            <graphic x="600.00" y="3060.00" id="4971" net="1" show="1" grparent="4975" state="1" pen="0,0,0" brush="255,255,255" thickness="1"/>
            <graphic x="1840.00" y="1120.00" id="5009" net="1" show="1" grparent="5011" state="1" pen="0,0,0" brush="255,255,255" thickness="1"/>
          </graphics>
        </attribute>
        <attribute name="Logic" id="4972" net="1">
          <![CDATA[1]]>
          <graphics count="0"/>
        </attribute>
        <attribute name="Comment" id="4973" net="1">
          <![CDATA[group 23: cytosine glycol from dsDNA and 5-hydroxy-6-hydro Tdamage:cytosine glycol from dsDNA5-hydroxy-6-hydro Trecognition:NTHL1]]>
          <graphics count="2">
            <graphic yoff="40.00" x="600.00" y="3100.00" id="4974" net="1" show="0" grparent="4975" state="1" pen="0,0,0" brush="255,255,255" thickness="1"/>
            <graphic yoff="40.00" x="1840.00" y="1160.00" id="5010" net="1" show="0" grparent="5011" state="1" pen="0,0,0" brush="255,255,255" thickness="1"/>
          </graphics>
        </attribute>
        <graphics count="2">
          <graphic x="600.00" y="3060.00" id="4975" net="1" show="1" w="20.00" h="20.00" state="1" pen="0,0,0" brush="255,255,255" thickness="1"/>
          <graphic x="1840.00" y="1120.00" id="5011" net="1" show="1" w="20.00" h="20.00" state="1" pen="0,0,0" brush="255,255,255" thickness="1"/>
        </graphics>
      </node>
      <node id="5024" net="1" logic="1">
        <attribute name="Name" id="5025" net="1">
          <![CDATA[g19_5OHC_ssDNA]]>
          <graphics count="4">
            <graphic yoff="20.00" x="600.00" y="2840.00" id="5026" net="1" show="0" grparent="5034" state="1" pen="0,0,0" brush="255,255,255" thickness="1"/>
            <graphic yoff="20.00" x="1400.00" y="100.00" id="5066" net="1" show="0" grparent="5070" state="1" pen="0,0,0" brush="255,255,255" thickness="1"/>
            <graphic yoff="20.00" x="3260.00" y="240.00" id="5077" net="1" show="0" grparent="5081" state="1" pen="0,0,0" brush="255,255,255" thickness="1"/>
            <graphic yoff="20.00" x="4100.00" y="160.00" id="5088" net="1" show="0" grparent="5092" state="1" pen="0,0,0" brush="255,255,255" thickness="1"/>
          </graphics>
        </attribute>
        <attribute name="ID" id="5027" net="1">
          <![CDATA[119]]>
          <graphics count="4">
            <graphic xoff="25.00" yoff="20.00" x="625.00" y="2840.00" id="5028" net="1" show="1" grparent="5034" state="1" pen="0,0,0" brush="255,255,255" thickness="1"/>
            <graphic xoff="25.00" yoff="20.00" x="1425.00" y="100.00" id="5067" net="1" show="1" grparent="5070" state="1" pen="0,0,0" brush="255,255,255" thickness="1"/>
            <graphic xoff="25.00" yoff="20.00" x="3285.00" y="240.00" id="5078" net="1" show="1" grparent="5081" state="1" pen="0,0,0" brush="255,255,255" thickness="1"/>
            <graphic xoff="25.00" yoff="20.00" x="4125.00" y="160.00" id="5089" net="1" show="1" grparent="5092" state="1" pen="0,0,0" brush="255,255,255" thickness="1"/>
          </graphics>
        </attribute>
        <attribute name="Marking" id="5029" net="1">
          <![CDATA[0]]>
          <graphics count="4">
            <graphic x="600.00" y="2820.00" id="5030" net="1" show="1" grparent="5034" state="1" pen="0,0,0" brush="255,255,255" thickness="1"/>
            <graphic x="1400.00" y="80.00" id="5068" net="1" show="1" grparent="5070" state="1" pen="0,0,0" brush="255,255,255" thickness="1"/>
            <graphic x="3260.00" y="220.00" id="5079" net="1" show="1" grparent="5081" state="1" pen="0,0,0" brush="255,255,255" thickness="1"/>
            <graphic x="4100.00" y="140.00" id="5090" net="1" show="1" grparent="5092" state="1" pen="0,0,0" brush="255,255,255" thickness="1"/>
          </graphics>
        </attribute>
        <attribute name="Logic" id="5031" net="1">
          <![CDATA[1]]>
          <graphics count="0"/>
        </attribute>
        <attribute name="Comment" id="5032" net="1">
          <![CDATA[group 19: 5-hydroxyC ssDNAdamage:5-hydroxyC ssDNArecognition:NEIL1NEIL2NEIL3]]>
          <graphics count="4">
            <graphic yoff="40.00" x="600.00" y="2860.00" id="5033" net="1" show="0" grparent="5034" state="1" pen="0,0,0" brush="255,255,255" thickness="1"/>
            <graphic yoff="40.00" x="1400.00" y="120.00" id="5069" net="1" show="0" grparent="5070" state="1" pen="0,0,0" brush="255,255,255" thickness="1"/>
            <graphic yoff="40.00" x="3260.00" y="260.00" id="5080" net="1" show="0" grparent="5081" state="1" pen="0,0,0" brush="255,255,255" thickness="1"/>
            <graphic yoff="40.00" x="4100.00" y="180.00" id="5091" net="1" show="0" grparent="5092" state="1" pen="0,0,0" brush="255,255,255" thickness="1"/>
          </graphics>
        </attribute>
        <graphics count="4">
          <graphic x="600.00" y="2820.00" id="5034" net="1" show="1" w="20.00" h="20.00" state="1" pen="0,0,0" brush="255,255,255" thickness="1"/>
          <graphic x="1400.00" y="80.00" id="5070" net="1" show="1" w="20.00" h="20.00" state="1" pen="0,0,0" brush="255,255,255" thickness="1"/>
          <graphic x="3260.00" y="220.00" id="5081" net="1" show="1" w="20.00" h="20.00" state="1" pen="0,0,0" brush="255,255,255" thickness="1"/>
          <graphic x="4100.00" y="140.00" id="5092" net="1" show="1" w="20.00" h="20.00" state="1" pen="0,0,0" brush="255,255,255" thickness="1"/>
        </graphics>
      </node>
      <node id="5105" net="1" logic="1">
        <attribute name="Name" id="5106" net="1">
          <![CDATA[gr20_Tg_in_ssDNA]]>
          <graphics count="3">
            <graphic yoff="20.00" x="600.00" y="2900.00" id="5107" net="1" show="0" grparent="5115" state="1" pen="0,0,0" brush="255,255,255" thickness="1"/>
            <graphic yoff="20.00" x="1080.00" y="180.00" id="5147" net="1" show="0" grparent="5151" state="1" pen="0,0,0" brush="255,255,255" thickness="1"/>
            <graphic yoff="20.00" x="3960.00" y="140.00" id="5158" net="1" show="0" grparent="5162" state="1" pen="0,0,0" brush="255,255,255" thickness="1"/>
          </graphics>
        </attribute>
        <attribute name="ID" id="5108" net="1">
          <![CDATA[120]]>
          <graphics count="3">
            <graphic xoff="25.00" yoff="20.00" x="625.00" y="2900.00" id="5109" net="1" show="1" grparent="5115" state="1" pen="0,0,0" brush="255,255,255" thickness="1"/>
            <graphic xoff="25.00" yoff="20.00" x="1105.00" y="180.00" id="5148" net="1" show="1" grparent="5151" state="1" pen="0,0,0" brush="255,255,255" thickness="1"/>
            <graphic xoff="25.00" yoff="20.00" x="3985.00" y="140.00" id="5159" net="1" show="1" grparent="5162" state="1" pen="0,0,0" brush="255,255,255" thickness="1"/>
          </graphics>
        </attribute>
        <attribute name="Marking" id="5110" net="1">
          <![CDATA[0]]>
          <graphics count="3">
            <graphic x="600.00" y="2880.00" id="5111" net="1" show="1" grparent="5115" state="1" pen="0,0,0" brush="255,255,255" thickness="1"/>
            <graphic x="1080.00" y="160.00" id="5149" net="1" show="1" grparent="5151" state="1" pen="0,0,0" brush="255,255,255" thickness="1"/>
            <graphic x="3960.00" y="120.00" id="5160" net="1" show="1" grparent="5162" state="1" pen="0,0,0" brush="255,255,255" thickness="1"/>
          </graphics>
        </attribute>
        <attribute name="Logic" id="5112" net="1">
          <![CDATA[1]]>
          <graphics count="0"/>
        </attribute>
        <attribute name="Comment" id="5113" net="1">
          <![CDATA[group 20: thymine glycol in ssDNAdamage:thymine glycol in ssDNArecognition:NEIL1]]>
          <graphics count="3">
            <graphic yoff="40.00" x="600.00" y="2920.00" id="5114" net="1" show="0" grparent="5115" state="1" pen="0,0,0" brush="255,255,255" thickness="1"/>
            <graphic yoff="40.00" x="1080.00" y="200.00" id="5150" net="1" show="0" grparent="5151" state="1" pen="0,0,0" brush="255,255,255" thickness="1"/>
            <graphic yoff="40.00" x="3960.00" y="160.00" id="5161" net="1" show="0" grparent="5162" state="1" pen="0,0,0" brush="255,255,255" thickness="1"/>
          </graphics>
        </attribute>
        <graphics count="3">
          <graphic x="600.00" y="2880.00" id="5115" net="1" show="1" w="20.00" h="20.00" state="1" pen="0,0,0" brush="255,255,255" thickness="1"/>
          <graphic x="1080.00" y="160.00" id="5151" net="1" show="1" w="20.00" h="20.00" state="1" pen="0,0,0" brush="255,255,255" thickness="1"/>
          <graphic x="3960.00" y="120.00" id="5162" net="1" show="1" w="20.00" h="20.00" state="1" pen="0,0,0" brush="255,255,255" thickness="1"/>
        </graphics>
      </node>
      <node id="5175" net="1" logic="1">
        <attribute name="Name" id="5176" net="1">
          <![CDATA[gr21_Tg_in_dsDNA]]>
          <graphics count="4">
            <graphic yoff="20.00" x="600.00" y="2960.00" id="5177" net="1" show="0" grparent="5185" state="1" pen="0,0,0" brush="255,255,255" thickness="1"/>
            <graphic yoff="20.00" x="1300.00" y="120.00" id="5217" net="1" show="0" grparent="5221" state="1" pen="0,0,0" brush="255,255,255" thickness="1"/>
            <graphic yoff="20.00" x="2620.00" y="1160.00" id="5228" net="1" show="0" grparent="5232" state="1" pen="0,0,0" brush="255,255,255" thickness="1"/>
            <graphic yoff="20.00" x="3860.00" y="180.00" id="5239" net="1" show="0" grparent="5243" state="1" pen="0,0,0" brush="255,255,255" thickness="1"/>
          </graphics>
        </attribute>
        <attribute name="ID" id="5178" net="1">
          <![CDATA[121]]>
          <graphics count="4">
            <graphic xoff="25.00" yoff="20.00" x="625.00" y="2960.00" id="5179" net="1" show="1" grparent="5185" state="1" pen="0,0,0" brush="255,255,255" thickness="1"/>
            <graphic xoff="25.00" yoff="20.00" x="1325.00" y="120.00" id="5218" net="1" show="1" grparent="5221" state="1" pen="0,0,0" brush="255,255,255" thickness="1"/>
            <graphic xoff="25.00" yoff="20.00" x="2645.00" y="1160.00" id="5229" net="1" show="1" grparent="5232" state="1" pen="0,0,0" brush="255,255,255" thickness="1"/>
            <graphic xoff="25.00" yoff="20.00" x="3885.00" y="180.00" id="5240" net="1" show="1" grparent="5243" state="1" pen="0,0,0" brush="255,255,255" thickness="1"/>
          </graphics>
        </attribute>
        <attribute name="Marking" id="5180" net="1">
          <![CDATA[0]]>
          <graphics count="4">
            <graphic x="600.00" y="2940.00" id="5181" net="1" show="1" grparent="5185" state="1" pen="0,0,0" brush="255,255,255" thickness="1"/>
            <graphic x="1300.00" y="100.00" id="5219" net="1" show="1" grparent="5221" state="1" pen="0,0,0" brush="255,255,255" thickness="1"/>
            <graphic x="2620.00" y="1140.00" id="5230" net="1" show="1" grparent="5232" state="1" pen="0,0,0" brush="255,255,255" thickness="1"/>
            <graphic x="3860.00" y="160.00" id="5241" net="1" show="1" grparent="5243" state="1" pen="0,0,0" brush="255,255,255" thickness="1"/>
          </graphics>
        </attribute>
        <attribute name="Logic" id="5182" net="1">
          <![CDATA[1]]>
          <graphics count="0"/>
        </attribute>
        <attribute name="Comment" id="5183" net="1">
          <![CDATA[group 21: thymine glycol paired with A, thymine glycol in dsDNAdamage:thymine glycol in dsDNAthymine glycol paired with Arecognition:NEIL1hNTH1]]>
          <graphics count="4">
            <graphic yoff="40.00" x="600.00" y="2980.00" id="5184" net="1" show="0" grparent="5185" state="1" pen="0,0,0" brush="255,255,255" thickness="1"/>
            <graphic yoff="40.00" x="1300.00" y="140.00" id="5220" net="1" show="0" grparent="5221" state="1" pen="0,0,0" brush="255,255,255" thickness="1"/>
            <graphic yoff="40.00" x="2620.00" y="1180.00" id="5231" net="1" show="0" grparent="5232" state="1" pen="0,0,0" brush="255,255,255" thickness="1"/>
            <graphic yoff="40.00" x="3860.00" y="200.00" id="5242" net="1" show="0" grparent="5243" state="1" pen="0,0,0" brush="255,255,255" thickness="1"/>
          </graphics>
        </attribute>
        <graphics count="4">
          <graphic x="600.00" y="2940.00" id="5185" net="1" show="1" w="20.00" h="20.00" state="1" pen="0,0,0" brush="255,255,255" thickness="1"/>
          <graphic x="1300.00" y="100.00" id="5221" net="1" show="1" w="20.00" h="20.00" state="1" pen="0,0,0" brush="255,255,255" thickness="1"/>
          <graphic x="2620.00" y="1140.00" id="5232" net="1" show="1" w="20.00" h="20.00" state="1" pen="0,0,0" brush="255,255,255" thickness="1"/>
          <graphic x="3860.00" y="160.00" id="5243" net="1" show="1" w="20.00" h="20.00" state="1" pen="0,0,0" brush="255,255,255" thickness="1"/>
        </graphics>
      </node>
      <node id="5256" net="1" logic="1">
        <attribute name="Name" id="5257" net="1">
          <![CDATA[gr22_FaPyA_FaPyG_other]]>
          <graphics count="2">
            <graphic yoff="20.00" x="600.00" y="3020.00" id="5258" net="1" show="0" grparent="5266" state="1" pen="0,0,0" brush="255,255,255" thickness="1"/>
            <graphic yoff="20.00" x="4280.00" y="140.00" id="5298" net="1" show="0" grparent="5302" state="1" pen="0,0,0" brush="255,255,255" thickness="1"/>
          </graphics>
        </attribute>
        <attribute name="ID" id="5259" net="1">
          <![CDATA[122]]>
          <graphics count="2">
            <graphic xoff="25.00" yoff="20.00" x="625.00" y="3020.00" id="5260" net="1" show="1" grparent="5266" state="1" pen="0,0,0" brush="255,255,255" thickness="1"/>
            <graphic xoff="25.00" yoff="20.00" x="4305.00" y="140.00" id="5299" net="1" show="1" grparent="5302" state="1" pen="0,0,0" brush="255,255,255" thickness="1"/>
          </graphics>
        </attribute>
        <attribute name="Marking" id="5261" net="1">
          <![CDATA[0]]>
          <graphics count="2">
            <graphic x="600.00" y="3000.00" id="5262" net="1" show="1" grparent="5266" state="1" pen="0,0,0" brush="255,255,255" thickness="1"/>
            <graphic x="4280.00" y="120.00" id="5300" net="1" show="1" grparent="5302" state="1" pen="0,0,0" brush="255,255,255" thickness="1"/>
          </graphics>
        </attribute>
        <attribute name="Logic" id="5263" net="1">
          <![CDATA[1]]>
          <graphics count="0"/>
        </attribute>
        <attribute name="Comment" id="5264" net="1">
          <![CDATA[group 22: FapyA, FapyG, spiroiminodihydantoin, guanidinohydantoin from ssDNAdamages:FapyG ssDNAFapyA ssDNAspiroiminodihydantoin from ssDNAguanidinohydantoin from ssDNArecognition:NEIL3]]>
          <graphics count="2">
            <graphic yoff="40.00" x="600.00" y="3040.00" id="5265" net="1" show="0" grparent="5266" state="1" pen="0,0,0" brush="255,255,255" thickness="1"/>
            <graphic yoff="40.00" x="4280.00" y="160.00" id="5301" net="1" show="0" grparent="5302" state="1" pen="0,0,0" brush="255,255,255" thickness="1"/>
          </graphics>
        </attribute>
        <graphics count="2">
          <graphic x="600.00" y="3000.00" id="5266" net="1" show="1" w="20.00" h="20.00" state="1" pen="0,0,0" brush="255,255,255" thickness="1"/>
          <graphic x="4280.00" y="120.00" id="5302" net="1" show="1" w="20.00" h="20.00" state="1" pen="0,0,0" brush="255,255,255" thickness="1"/>
        </graphics>
      </node>
      <node id="5315" net="1">
        <attribute name="Name" id="5316" net="1">
          <![CDATA[complexDNA_hSMUG1_g3_5hmU_G]]>
          <graphics count="1">
            <graphic yoff="20.00" x="2780.00" y="2300.00" id="5317" net="1" show="0" grparent="5325" state="1" pen="0,0,0" brush="255,255,255" thickness="1"/>
          </graphics>
        </attribute>
        <attribute name="ID" id="5318" net="1">
          <![CDATA[123]]>
          <graphics count="1">
            <graphic xoff="25.00" yoff="20.00" x="2805.00" y="2300.00" id="5319" net="1" show="1" grparent="5325" state="1" pen="0,0,0" brush="255,255,255" thickness="1"/>
          </graphics>
        </attribute>
        <attribute name="Marking" id="5320" net="1">
          <![CDATA[0]]>
          <graphics count="1">
            <graphic x="2780.00" y="2280.00" id="5321" net="1" show="1" grparent="5325" state="1" pen="0,0,0" brush="255,255,255" thickness="1"/>
          </graphics>
        </attribute>
        <attribute name="Logic" id="5322" net="1">
          <![CDATA[0]]>
          <graphics count="0"/>
        </attribute>
        <attribute name="Comment" id="5323" net="1">
          <![CDATA[]]>
          <graphics count="1">
            <graphic yoff="40.00" x="2780.00" y="2320.00" id="5324" net="1" show="0" grparent="5325" state="1" pen="0,0,0" brush="255,255,255" thickness="1"/>
          </graphics>
        </attribute>
        <graphics count="1">
          <graphic x="2780.00" y="2280.00" id="5325" net="1" show="1" w="20.00" h="20.00" state="1" pen="0,0,0" brush="255,255,255" thickness="1"/>
        </graphics>
      </node>
      <node id="5326" net="1">
        <attribute name="Name" id="5327" net="1">
          <![CDATA[complexDNA_TDG_5methUrac]]>
          <graphics count="1">
            <graphic yoff="20.00" x="3460.00" y="1340.00" id="5328" net="1" show="0" grparent="5336" state="1" pen="0,0,0" brush="255,255,255" thickness="1"/>
          </graphics>
        </attribute>
        <attribute name="ID" id="5329" net="1">
          <![CDATA[124]]>
          <graphics count="1">
            <graphic xoff="25.00" yoff="20.00" x="3485.00" y="1340.00" id="5330" net="1" show="1" grparent="5336" state="1" pen="0,0,0" brush="255,255,255" thickness="1"/>
          </graphics>
        </attribute>
        <attribute name="Marking" id="5331" net="1">
          <![CDATA[0]]>
          <graphics count="1">
            <graphic x="3460.00" y="1320.00" id="5332" net="1" show="1" grparent="5336" state="1" pen="0,0,0" brush="255,255,255" thickness="1"/>
          </graphics>
        </attribute>
        <attribute name="Logic" id="5333" net="1">
          <![CDATA[0]]>
          <graphics count="0"/>
        </attribute>
        <attribute name="Comment" id="5334" net="1">
          <![CDATA[]]>
          <graphics count="1">
            <graphic yoff="40.00" x="3460.00" y="1360.00" id="5335" net="1" show="0" grparent="5336" state="1" pen="0,0,0" brush="255,255,255" thickness="1"/>
          </graphics>
        </attribute>
        <graphics count="1">
          <graphic x="3460.00" y="1320.00" id="5336" net="1" show="1" w="20.00" h="20.00" state="1" pen="0,0,0" brush="255,255,255" thickness="1"/>
        </graphics>
      </node>
      <node id="5337" net="1">
        <attribute name="Name" id="5338" net="1">
          <![CDATA[complexDNA_hSMUG1_5hydroxyU]]>
          <graphics count="1">
            <graphic yoff="20.00" x="3020.00" y="2340.00" id="5339" net="1" show="0" grparent="5347" state="1" pen="0,0,0" brush="255,255,255" thickness="1"/>
          </graphics>
        </attribute>
        <attribute name="ID" id="5340" net="1">
          <![CDATA[125]]>
          <graphics count="1">
            <graphic xoff="25.00" yoff="20.00" x="3045.00" y="2340.00" id="5341" net="1" show="1" grparent="5347" state="1" pen="0,0,0" brush="255,255,255" thickness="1"/>
          </graphics>
        </attribute>
        <attribute name="Marking" id="5342" net="1">
          <![CDATA[0]]>
          <graphics count="1">
            <graphic x="3020.00" y="2320.00" id="5343" net="1" show="1" grparent="5347" state="1" pen="0,0,0" brush="255,255,255" thickness="1"/>
          </graphics>
        </attribute>
        <attribute name="Logic" id="5344" net="1">
          <![CDATA[0]]>
          <graphics count="0"/>
        </attribute>
        <attribute name="Comment" id="5345" net="1">
          <![CDATA[]]>
          <graphics count="1">
            <graphic yoff="40.00" x="3020.00" y="2360.00" id="5346" net="1" show="0" grparent="5347" state="1" pen="0,0,0" brush="255,255,255" thickness="1"/>
          </graphics>
        </attribute>
        <graphics count="1">
          <graphic x="3020.00" y="2320.00" id="5347" net="1" show="1" w="20.00" h="20.00" state="1" pen="0,0,0" brush="255,255,255" thickness="1"/>
        </graphics>
      </node>
      <node id="5348" net="1">
        <attribute name="Name" id="5349" net="1">
          <![CDATA[complexDNA_hSMUG1_otherUrac]]>
          <graphics count="1">
            <graphic yoff="20.00" x="3220.00" y="2400.00" id="5350" net="1" show="0" grparent="5358" state="1" pen="0,0,0" brush="255,255,255" thickness="1"/>
          </graphics>
        </attribute>
        <attribute name="ID" id="5351" net="1">
          <![CDATA[126]]>
          <graphics count="1">
            <graphic xoff="25.00" yoff="20.00" x="3245.00" y="2400.00" id="5352" net="1" show="1" grparent="5358" state="1" pen="0,0,0" brush="255,255,255" thickness="1"/>
          </graphics>
        </attribute>
        <attribute name="Marking" id="5353" net="1">
          <![CDATA[0]]>
          <graphics count="1">
            <graphic x="3220.00" y="2380.00" id="5354" net="1" show="1" grparent="5358" state="1" pen="0,0,0" brush="255,255,255" thickness="1"/>
          </graphics>
        </attribute>
        <attribute name="Logic" id="5355" net="1">
          <![CDATA[0]]>
          <graphics count="0"/>
        </attribute>
        <attribute name="Comment" id="5356" net="1">
          <![CDATA[]]>
          <graphics count="1">
            <graphic yoff="40.00" x="3220.00" y="2420.00" id="5357" net="1" show="0" grparent="5358" state="1" pen="0,0,0" brush="255,255,255" thickness="1"/>
          </graphics>
        </attribute>
        <graphics count="1">
          <graphic x="3220.00" y="2380.00" id="5358" net="1" show="1" w="20.00" h="20.00" state="1" pen="0,0,0" brush="255,255,255" thickness="1"/>
        </graphics>
      </node>
      <node id="5359" net="1">
        <attribute name="Name" id="5360" net="1">
          <![CDATA[complexDNA_TDG_8oxoA_TG]]>
          <graphics count="1">
            <graphic yoff="20.00" x="3640.00" y="1360.00" id="5361" net="1" show="0" grparent="5369" state="1" pen="0,0,0" brush="255,255,255" thickness="1"/>
          </graphics>
        </attribute>
        <attribute name="ID" id="5362" net="1">
          <![CDATA[127]]>
          <graphics count="1">
            <graphic xoff="25.00" yoff="20.00" x="3665.00" y="1360.00" id="5363" net="1" show="1" grparent="5369" state="1" pen="0,0,0" brush="255,255,255" thickness="1"/>
          </graphics>
        </attribute>
        <attribute name="Marking" id="5364" net="1">
          <![CDATA[0]]>
          <graphics count="1">
            <graphic x="3640.00" y="1340.00" id="5365" net="1" show="1" grparent="5369" state="1" pen="0,0,0" brush="255,255,255" thickness="1"/>
          </graphics>
        </attribute>
        <attribute name="Logic" id="5366" net="1">
          <![CDATA[0]]>
          <graphics count="0"/>
        </attribute>
        <attribute name="Comment" id="5367" net="1">
          <![CDATA[]]>
          <graphics count="1">
            <graphic yoff="40.00" x="3640.00" y="1380.00" id="5368" net="1" show="0" grparent="5369" state="1" pen="0,0,0" brush="255,255,255" thickness="1"/>
          </graphics>
        </attribute>
        <graphics count="1">
          <graphic x="3640.00" y="1340.00" id="5369" net="1" show="1" w="20.00" h="20.00" state="1" pen="0,0,0" brush="255,255,255" thickness="1"/>
        </graphics>
      </node>
      <node id="5370" net="1" logic="1">
        <attribute name="Name" id="5371" net="1">
          <![CDATA[_8oxoA_TG]]>
          <graphics count="3">
            <graphic yoff="20.00" x="3540.00" y="1420.00" id="5372" net="1" show="0" grparent="5380" state="1" pen="0,0,0" brush="255,255,255" thickness="1"/>
            <graphic yoff="20.00" x="100.00" y="2400.00" id="5412" net="1" show="0" grparent="5416" state="1" pen="0,0,0" brush="255,255,255" thickness="1"/>
            <graphic yoff="20.00" x="3620.00" y="640.00" id="5423" net="1" show="0" grparent="5427" state="1" pen="0,0,0" brush="255,255,255" thickness="1"/>
          </graphics>
        </attribute>
        <attribute name="ID" id="5373" net="1">
          <![CDATA[128]]>
          <graphics count="3">
            <graphic xoff="25.00" yoff="20.00" x="3565.00" y="1420.00" id="5374" net="1" show="1" grparent="5380" state="1" pen="0,0,0" brush="255,255,255" thickness="1"/>
            <graphic xoff="25.00" yoff="20.00" x="125.00" y="2400.00" id="5413" net="1" show="1" grparent="5416" state="1" pen="0,0,0" brush="255,255,255" thickness="1"/>
            <graphic xoff="25.00" yoff="20.00" x="3645.00" y="640.00" id="5424" net="1" show="1" grparent="5427" state="1" pen="0,0,0" brush="255,255,255" thickness="1"/>
          </graphics>
        </attribute>
        <attribute name="Marking" id="5375" net="1">
          <![CDATA[0]]>
          <graphics count="3">
            <graphic x="3540.00" y="1400.00" id="5376" net="1" show="1" grparent="5380" state="1" pen="0,0,0" brush="255,255,255" thickness="1"/>
            <graphic x="100.00" y="2380.00" id="5414" net="1" show="1" grparent="5416" state="1" pen="0,0,0" brush="255,255,255" thickness="1"/>
            <graphic x="3620.00" y="620.00" id="5425" net="1" show="1" grparent="5427" state="1" pen="0,0,0" brush="255,255,255" thickness="1"/>
          </graphics>
        </attribute>
        <attribute name="Logic" id="5377" net="1">
          <![CDATA[1]]>
          <graphics count="0"/>
        </attribute>
        <attribute name="Comment" id="5378" net="1">
          <![CDATA[]]>
          <graphics count="3">
            <graphic yoff="40.00" x="3540.00" y="1440.00" id="5379" net="1" show="0" grparent="5380" state="1" pen="0,0,0" brush="255,255,255" thickness="1"/>
            <graphic yoff="40.00" x="100.00" y="2420.00" id="5415" net="1" show="0" grparent="5416" state="1" pen="0,0,0" brush="255,255,255" thickness="1"/>
            <graphic yoff="40.00" x="3620.00" y="660.00" id="5426" net="1" show="0" grparent="5427" state="1" pen="0,0,0" brush="255,255,255" thickness="1"/>
          </graphics>
        </attribute>
        <graphics count="3">
          <graphic x="3540.00" y="1400.00" id="5380" net="1" show="1" w="20.00" h="20.00" state="1" pen="0,0,0" brush="255,255,255" thickness="1"/>
          <graphic x="100.00" y="2380.00" id="5416" net="1" show="1" w="20.00" h="20.00" state="1" pen="0,0,0" brush="255,255,255" thickness="1"/>
          <graphic x="3620.00" y="620.00" id="5427" net="1" show="1" w="20.00" h="20.00" state="1" pen="0,0,0" brush="255,255,255" thickness="1"/>
        </graphics>
      </node>
      <node id="5440" net="1">
        <attribute name="Name" id="5441" net="1">
          <![CDATA[complex_DNA_NEIL3_5OHC_ssDNA]]>
          <graphics count="1">
            <graphic yoff="20.00" x="4160.00" y="320.00" id="5442" net="1" show="0" grparent="5450" state="1" pen="0,0,0" brush="255,255,255" thickness="1"/>
          </graphics>
        </attribute>
        <attribute name="ID" id="5443" net="1">
          <![CDATA[129]]>
          <graphics count="1">
            <graphic xoff="25.00" yoff="20.00" x="4185.00" y="320.00" id="5444" net="1" show="1" grparent="5450" state="1" pen="0,0,0" brush="255,255,255" thickness="1"/>
          </graphics>
        </attribute>
        <attribute name="Marking" id="5445" net="1">
          <![CDATA[0]]>
          <graphics count="1">
            <graphic x="4160.00" y="300.00" id="5446" net="1" show="1" grparent="5450" state="1" pen="0,0,0" brush="255,255,255" thickness="1"/>
          </graphics>
        </attribute>
        <attribute name="Logic" id="5447" net="1">
          <![CDATA[0]]>
          <graphics count="0"/>
        </attribute>
        <attribute name="Comment" id="5448" net="1">
          <![CDATA[]]>
          <graphics count="1">
            <graphic yoff="40.00" x="4160.00" y="340.00" id="5449" net="1" show="0" grparent="5450" state="1" pen="0,0,0" brush="255,255,255" thickness="1"/>
          </graphics>
        </attribute>
        <graphics count="1">
          <graphic x="4160.00" y="300.00" id="5450" net="1" show="1" w="20.00" h="20.00" state="1" pen="0,0,0" brush="255,255,255" thickness="1"/>
        </graphics>
      </node>
      <node id="5451" net="1">
        <attribute name="Name" id="5452" net="1">
          <![CDATA[complex_DNA_8oxoG_CTG]]>
          <graphics count="1">
            <graphic yoff="20.00" x="580.00" y="380.00" id="5453" net="1" show="0" grparent="5461" state="1" pen="0,0,0" brush="255,255,255" thickness="1"/>
          </graphics>
        </attribute>
        <attribute name="ID" id="5454" net="1">
          <![CDATA[130]]>
          <graphics count="1">
            <graphic xoff="25.00" yoff="20.00" x="605.00" y="380.00" id="5455" net="1" show="1" grparent="5461" state="1" pen="0,0,0" brush="255,255,255" thickness="1"/>
          </graphics>
        </attribute>
        <attribute name="Marking" id="5456" net="1">
          <![CDATA[0]]>
          <graphics count="1">
            <graphic x="580.00" y="360.00" id="5457" net="1" show="1" grparent="5461" state="1" pen="0,0,0" brush="255,255,255" thickness="1"/>
          </graphics>
        </attribute>
        <attribute name="Logic" id="5458" net="1">
          <![CDATA[0]]>
          <graphics count="0"/>
        </attribute>
        <attribute name="Comment" id="5459" net="1">
          <![CDATA[]]>
          <graphics count="1">
            <graphic yoff="40.00" x="580.00" y="400.00" id="5460" net="1" show="0" grparent="5461" state="1" pen="0,0,0" brush="255,255,255" thickness="1"/>
          </graphics>
        </attribute>
        <graphics count="1">
          <graphic x="580.00" y="360.00" id="5461" net="1" show="1" w="20.00" h="20.00" state="1" pen="0,0,0" brush="255,255,255" thickness="1"/>
        </graphics>
      </node>
      <node id="5462" net="1">
        <attribute name="Name" id="5463" net="1">
          <![CDATA[complex_DNA_NEIL2_5OHC_dsDNA]]>
          <graphics count="1">
            <graphic yoff="20.00" x="3220.00" y="420.00" id="5464" net="1" show="0" grparent="5472" state="1" pen="0,0,0" brush="255,255,255" thickness="1"/>
          </graphics>
        </attribute>
        <attribute name="ID" id="5465" net="1">
          <![CDATA[131]]>
          <graphics count="1">
            <graphic xoff="25.00" yoff="20.00" x="3245.00" y="420.00" id="5466" net="1" show="1" grparent="5472" state="1" pen="0,0,0" brush="255,255,255" thickness="1"/>
          </graphics>
        </attribute>
        <attribute name="Marking" id="5467" net="1">
          <![CDATA[0]]>
          <graphics count="1">
            <graphic x="3220.00" y="400.00" id="5468" net="1" show="1" grparent="5472" state="1" pen="0,0,0" brush="255,255,255" thickness="1"/>
          </graphics>
        </attribute>
        <attribute name="Logic" id="5469" net="1">
          <![CDATA[0]]>
          <graphics count="0"/>
        </attribute>
        <attribute name="Comment" id="5470" net="1">
          <![CDATA[]]>
          <graphics count="1">
            <graphic yoff="40.00" x="3220.00" y="440.00" id="5471" net="1" show="0" grparent="5472" state="1" pen="0,0,0" brush="255,255,255" thickness="1"/>
          </graphics>
        </attribute>
        <graphics count="1">
          <graphic x="3220.00" y="400.00" id="5472" net="1" show="1" w="20.00" h="20.00" state="1" pen="0,0,0" brush="255,255,255" thickness="1"/>
        </graphics>
      </node>
      <node id="5473" net="1">
        <attribute name="Name" id="5474" net="1">
          <![CDATA[complex_DNA_NEIL2_5OHC_ssDNA]]>
          <graphics count="1">
            <graphic yoff="20.00" x="3400.00" y="400.00" id="5475" net="1" show="0" grparent="5483" state="1" pen="0,0,0" brush="255,255,255" thickness="1"/>
          </graphics>
        </attribute>
        <attribute name="ID" id="5476" net="1">
          <![CDATA[132]]>
          <graphics count="1">
            <graphic xoff="25.00" yoff="20.00" x="3425.00" y="400.00" id="5477" net="1" show="1" grparent="5483" state="1" pen="0,0,0" brush="255,255,255" thickness="1"/>
          </graphics>
        </attribute>
        <attribute name="Marking" id="5478" net="1">
          <![CDATA[0]]>
          <graphics count="1">
            <graphic x="3400.00" y="380.00" id="5479" net="1" show="1" grparent="5483" state="1" pen="0,0,0" brush="255,255,255" thickness="1"/>
          </graphics>
        </attribute>
        <attribute name="Logic" id="5480" net="1">
          <![CDATA[0]]>
          <graphics count="0"/>
        </attribute>
        <attribute name="Comment" id="5481" net="1">
          <![CDATA[]]>
          <graphics count="1">
            <graphic yoff="40.00" x="3400.00" y="420.00" id="5482" net="1" show="0" grparent="5483" state="1" pen="0,0,0" brush="255,255,255" thickness="1"/>
          </graphics>
        </attribute>
        <graphics count="1">
          <graphic x="3400.00" y="380.00" id="5483" net="1" show="1" w="20.00" h="20.00" state="1" pen="0,0,0" brush="255,255,255" thickness="1"/>
        </graphics>
      </node>
      <node id="5484" net="1">
        <attribute name="Name" id="5485" net="1">
          <![CDATA[complex_DNA_NEIL1_thymGlyc_dsDNA]]>
          <graphics count="1">
            <graphic yoff="20.00" x="1280.00" y="280.00" id="5486" net="1" show="0" grparent="5494" state="1" pen="0,0,0" brush="255,255,255" thickness="1"/>
          </graphics>
        </attribute>
        <attribute name="ID" id="5487" net="1">
          <![CDATA[133]]>
          <graphics count="1">
            <graphic xoff="25.00" yoff="20.00" x="1305.00" y="280.00" id="5488" net="1" show="1" grparent="5494" state="1" pen="0,0,0" brush="255,255,255" thickness="1"/>
          </graphics>
        </attribute>
        <attribute name="Marking" id="5489" net="1">
          <![CDATA[0]]>
          <graphics count="1">
            <graphic x="1280.00" y="260.00" id="5490" net="1" show="1" grparent="5494" state="1" pen="0,0,0" brush="255,255,255" thickness="1"/>
          </graphics>
        </attribute>
        <attribute name="Logic" id="5491" net="1">
          <![CDATA[0]]>
          <graphics count="0"/>
        </attribute>
        <attribute name="Comment" id="5492" net="1">
          <![CDATA[]]>
          <graphics count="1">
            <graphic yoff="40.00" x="1280.00" y="300.00" id="5493" net="1" show="0" grparent="5494" state="1" pen="0,0,0" brush="255,255,255" thickness="1"/>
          </graphics>
        </attribute>
        <graphics count="1">
          <graphic x="1280.00" y="260.00" id="5494" net="1" show="1" w="20.00" h="20.00" state="1" pen="0,0,0" brush="255,255,255" thickness="1"/>
        </graphics>
      </node>
      <node id="5495" net="1">
        <attribute name="Name" id="5496" net="1">
          <![CDATA[complex_DNA_NEIL1_5OHC_ssDNA]]>
          <graphics count="1">
            <graphic yoff="20.00" x="1420.00" y="260.00" id="5497" net="1" show="0" grparent="5505" state="1" pen="0,0,0" brush="255,255,255" thickness="1"/>
          </graphics>
        </attribute>
        <attribute name="ID" id="5498" net="1">
          <![CDATA[134]]>
          <graphics count="1">
            <graphic xoff="25.00" yoff="20.00" x="1445.00" y="260.00" id="5499" net="1" show="1" grparent="5505" state="1" pen="0,0,0" brush="255,255,255" thickness="1"/>
          </graphics>
        </attribute>
        <attribute name="Marking" id="5500" net="1">
          <![CDATA[0]]>
          <graphics count="1">
            <graphic x="1420.00" y="240.00" id="5501" net="1" show="1" grparent="5505" state="1" pen="0,0,0" brush="255,255,255" thickness="1"/>
          </graphics>
        </attribute>
        <attribute name="Logic" id="5502" net="1">
          <![CDATA[0]]>
          <graphics count="0"/>
        </attribute>
        <attribute name="Comment" id="5503" net="1">
          <![CDATA[]]>
          <graphics count="1">
            <graphic yoff="40.00" x="1420.00" y="280.00" id="5504" net="1" show="0" grparent="5505" state="1" pen="0,0,0" brush="255,255,255" thickness="1"/>
          </graphics>
        </attribute>
        <graphics count="1">
          <graphic x="1420.00" y="240.00" id="5505" net="1" show="1" w="20.00" h="20.00" state="1" pen="0,0,0" brush="255,255,255" thickness="1"/>
        </graphics>
      </node>
      <node id="5506" net="1">
        <attribute name="Name" id="5507" net="1">
          <![CDATA[complex_DNA_NEIL1_5OHC_dsDNA]]>
          <graphics count="1">
            <graphic yoff="20.00" x="2000.00" y="300.00" id="5508" net="1" show="0" grparent="5516" state="1" pen="0,0,0" brush="255,255,255" thickness="1"/>
          </graphics>
        </attribute>
        <attribute name="ID" id="5509" net="1">
          <![CDATA[135]]>
          <graphics count="1">
            <graphic xoff="25.00" yoff="20.00" x="2025.00" y="300.00" id="5510" net="1" show="1" grparent="5516" state="1" pen="0,0,0" brush="255,255,255" thickness="1"/>
          </graphics>
        </attribute>
        <attribute name="Marking" id="5511" net="1">
          <![CDATA[0]]>
          <graphics count="1">
            <graphic x="2000.00" y="280.00" id="5512" net="1" show="1" grparent="5516" state="1" pen="0,0,0" brush="255,255,255" thickness="1"/>
          </graphics>
        </attribute>
        <attribute name="Logic" id="5513" net="1">
          <![CDATA[0]]>
          <graphics count="0"/>
        </attribute>
        <attribute name="Comment" id="5514" net="1">
          <![CDATA[]]>
          <graphics count="1">
            <graphic yoff="40.00" x="2000.00" y="320.00" id="5515" net="1" show="0" grparent="5516" state="1" pen="0,0,0" brush="255,255,255" thickness="1"/>
          </graphics>
        </attribute>
        <graphics count="1">
          <graphic x="2000.00" y="280.00" id="5516" net="1" show="1" w="20.00" h="20.00" state="1" pen="0,0,0" brush="255,255,255" thickness="1"/>
        </graphics>
      </node>
      <node id="5517" net="1">
        <attribute name="Name" id="5518" net="1">
          <![CDATA[complex_DNA_NEIL1_thymGlyc_ssDNA]]>
          <graphics count="1">
            <graphic yoff="20.00" x="1140.00" y="300.00" id="5519" net="1" show="0" grparent="5527" state="1" pen="0,0,0" brush="255,255,255" thickness="1"/>
          </graphics>
        </attribute>
        <attribute name="ID" id="5520" net="1">
          <![CDATA[136]]>
          <graphics count="1">
            <graphic xoff="25.00" yoff="20.00" x="1165.00" y="300.00" id="5521" net="1" show="1" grparent="5527" state="1" pen="0,0,0" brush="255,255,255" thickness="1"/>
          </graphics>
        </attribute>
        <attribute name="Marking" id="5522" net="1">
          <![CDATA[0]]>
          <graphics count="1">
            <graphic x="1140.00" y="280.00" id="5523" net="1" show="1" grparent="5527" state="1" pen="0,0,0" brush="255,255,255" thickness="1"/>
          </graphics>
        </attribute>
        <attribute name="Logic" id="5524" net="1">
          <![CDATA[0]]>
          <graphics count="0"/>
        </attribute>
        <attribute name="Comment" id="5525" net="1">
          <![CDATA[]]>
          <graphics count="1">
            <graphic yoff="40.00" x="1140.00" y="320.00" id="5526" net="1" show="0" grparent="5527" state="1" pen="0,0,0" brush="255,255,255" thickness="1"/>
          </graphics>
        </attribute>
        <graphics count="1">
          <graphic x="1140.00" y="280.00" id="5527" net="1" show="1" w="20.00" h="20.00" state="1" pen="0,0,0" brush="255,255,255" thickness="1"/>
        </graphics>
      </node>
      <node id="5528" net="1">
        <attribute name="Name" id="5529" net="1">
          <![CDATA[complex_DNA_OGG1_T_TCG_O6_5fC_5caC]]>
          <graphics count="1">
            <graphic yoff="20.00" x="4520.00" y="1420.00" id="5530" net="1" show="0" grparent="5538" state="1" pen="0,0,0" brush="255,255,255" thickness="1"/>
          </graphics>
        </attribute>
        <attribute name="ID" id="5531" net="1">
          <![CDATA[137]]>
          <graphics count="1">
            <graphic xoff="25.00" yoff="20.00" x="4545.00" y="1420.00" id="5532" net="1" show="1" grparent="5538" state="1" pen="0,0,0" brush="255,255,255" thickness="1"/>
          </graphics>
        </attribute>
        <attribute name="Marking" id="5533" net="1">
          <![CDATA[0]]>
          <graphics count="1">
            <graphic x="4520.00" y="1400.00" id="5534" net="1" show="1" grparent="5538" state="1" pen="0,0,0" brush="255,255,255" thickness="1"/>
          </graphics>
        </attribute>
        <attribute name="Logic" id="5535" net="1">
          <![CDATA[0]]>
          <graphics count="0"/>
        </attribute>
        <attribute name="Comment" id="5536" net="1">
          <![CDATA[]]>
          <graphics count="1">
            <graphic yoff="40.00" x="4520.00" y="1440.00" id="5537" net="1" show="0" grparent="5538" state="1" pen="0,0,0" brush="255,255,255" thickness="1"/>
          </graphics>
        </attribute>
        <graphics count="1">
          <graphic x="4520.00" y="1400.00" id="5538" net="1" show="1" w="20.00" h="20.00" state="1" pen="0,0,0" brush="255,255,255" thickness="1"/>
        </graphics>
      </node>
      <node id="5539" net="1" logic="1">
        <attribute name="Name" id="5540" net="1">
          <![CDATA[_8oxoG]]>
          <graphics count="3">
            <graphic yoff="20.00" x="1520.00" y="380.00" id="5541" net="1" show="0" grparent="5549" state="1" pen="0,0,0" brush="255,255,255" thickness="1"/>
            <graphic yoff="20.00" x="100.00" y="2520.00" id="5581" net="1" show="0" grparent="5585" state="1" pen="0,0,0" brush="255,255,255" thickness="1"/>
            <graphic yoff="20.00" x="540.00" y="460.00" id="5592" net="1" show="0" grparent="5596" state="1" pen="0,0,0" brush="255,255,255" thickness="1"/>
          </graphics>
        </attribute>
        <attribute name="ID" id="5542" net="1">
          <![CDATA[138]]>
          <graphics count="3">
            <graphic xoff="25.00" yoff="20.00" x="1545.00" y="380.00" id="5543" net="1" show="1" grparent="5549" state="1" pen="0,0,0" brush="255,255,255" thickness="1"/>
            <graphic xoff="25.00" yoff="20.00" x="125.00" y="2520.00" id="5582" net="1" show="1" grparent="5585" state="1" pen="0,0,0" brush="255,255,255" thickness="1"/>
            <graphic xoff="25.00" yoff="20.00" x="565.00" y="460.00" id="5593" net="1" show="1" grparent="5596" state="1" pen="0,0,0" brush="255,255,255" thickness="1"/>
          </graphics>
        </attribute>
        <attribute name="Marking" id="5544" net="1">
          <![CDATA[0]]>
          <graphics count="3">
            <graphic x="1520.00" y="360.00" id="5545" net="1" show="1" grparent="5549" state="1" pen="0,0,0" brush="255,255,255" thickness="1"/>
            <graphic x="100.00" y="2500.00" id="5583" net="1" show="1" grparent="5585" state="1" pen="0,0,0" brush="255,255,255" thickness="1"/>
            <graphic x="540.00" y="440.00" id="5594" net="1" show="1" grparent="5596" state="1" pen="0,0,0" brush="255,255,255" thickness="1"/>
          </graphics>
        </attribute>
        <attribute name="Logic" id="5546" net="1">
          <![CDATA[1]]>
          <graphics count="0"/>
        </attribute>
        <attribute name="Comment" id="5547" net="1">
          <![CDATA[removed from reaction:NEIL1 (gr11)OGG1 (gr11, gr12)MYH (gr13)]]>
          <graphics count="3">
            <graphic yoff="40.00" x="1520.00" y="400.00" id="5548" net="1" show="0" grparent="5549" state="1" pen="0,0,0" brush="255,255,255" thickness="1"/>
            <graphic yoff="40.00" x="100.00" y="2540.00" id="5584" net="1" show="0" grparent="5585" state="1" pen="0,0,0" brush="255,255,255" thickness="1"/>
            <graphic yoff="40.00" x="540.00" y="480.00" id="5595" net="1" show="0" grparent="5596" state="1" pen="0,0,0" brush="255,255,255" thickness="1"/>
          </graphics>
        </attribute>
        <graphics count="3">
          <graphic x="1520.00" y="360.00" id="5549" net="1" show="1" w="20.00" h="20.00" state="1" pen="0,0,0" brush="255,255,255" thickness="1"/>
          <graphic x="100.00" y="2500.00" id="5585" net="1" show="1" w="20.00" h="20.00" state="1" pen="0,0,0" brush="255,255,255" thickness="1"/>
          <graphic x="540.00" y="440.00" id="5596" net="1" show="1" w="20.00" h="20.00" state="1" pen="0,0,0" brush="255,255,255" thickness="1"/>
        </graphics>
      </node>
      <node id="5609" net="1" logic="1">
        <attribute name="Name" id="5610" net="1">
          <![CDATA[_FaPyA_FaPyG_other]]>
          <graphics count="2">
            <graphic yoff="20.00" x="4420.00" y="420.00" id="5611" net="1" show="0" grparent="5619" state="1" pen="0,0,0" brush="255,255,255" thickness="1"/>
            <graphic yoff="20.00" x="100.00" y="2880.00" id="5651" net="1" show="0" grparent="5655" state="1" pen="0,0,0" brush="255,255,255" thickness="1"/>
          </graphics>
        </attribute>
        <attribute name="ID" id="5612" net="1">
          <![CDATA[139]]>
          <graphics count="2">
            <graphic xoff="25.00" yoff="20.00" x="4445.00" y="420.00" id="5613" net="1" show="1" grparent="5619" state="1" pen="0,0,0" brush="255,255,255" thickness="1"/>
            <graphic xoff="25.00" yoff="20.00" x="125.00" y="2880.00" id="5652" net="1" show="1" grparent="5655" state="1" pen="0,0,0" brush="255,255,255" thickness="1"/>
          </graphics>
        </attribute>
        <attribute name="Marking" id="5614" net="1">
          <![CDATA[0]]>
          <graphics count="2">
            <graphic x="4420.00" y="400.00" id="5615" net="1" show="1" grparent="5619" state="1" pen="0,0,0" brush="255,255,255" thickness="1"/>
            <graphic x="100.00" y="2860.00" id="5653" net="1" show="1" grparent="5655" state="1" pen="0,0,0" brush="255,255,255" thickness="1"/>
          </graphics>
        </attribute>
        <attribute name="Logic" id="5616" net="1">
          <![CDATA[1]]>
          <graphics count="0"/>
        </attribute>
        <attribute name="Comment" id="5617" net="1">
          <![CDATA[removed from reaction:NTHL3 (gr23)]]>
          <graphics count="2">
            <graphic yoff="40.00" x="4420.00" y="440.00" id="5618" net="1" show="0" grparent="5619" state="1" pen="0,0,0" brush="255,255,255" thickness="1"/>
            <graphic yoff="40.00" x="100.00" y="2900.00" id="5654" net="1" show="0" grparent="5655" state="1" pen="0,0,0" brush="255,255,255" thickness="1"/>
          </graphics>
        </attribute>
        <graphics count="2">
          <graphic x="4420.00" y="400.00" id="5619" net="1" show="1" w="20.00" h="20.00" state="1" pen="0,0,0" brush="255,255,255" thickness="1"/>
          <graphic x="100.00" y="2860.00" id="5655" net="1" show="1" w="20.00" h="20.00" state="1" pen="0,0,0" brush="255,255,255" thickness="1"/>
        </graphics>
      </node>
      <node id="5668" net="1">
        <attribute name="Name" id="5669" net="1">
          <![CDATA[intact_DNA_low_level]]>
          <graphics count="1">
            <graphic yoff="20.00" x="1120.00" y="3120.00" id="5670" net="1" show="0" grparent="5678" state="1" pen="0,0,0" brush="255,255,255" thickness="1"/>
          </graphics>
        </attribute>
        <attribute name="ID" id="5671" net="1">
          <![CDATA[140]]>
          <graphics count="1">
            <graphic xoff="25.00" yoff="20.00" x="1145.00" y="3120.00" id="5672" net="1" show="1" grparent="5678" state="1" pen="0,0,0" brush="255,255,255" thickness="1"/>
          </graphics>
        </attribute>
        <attribute name="Marking" id="5673" net="1">
          <![CDATA[0]]>
          <graphics count="1">
            <graphic x="1120.00" y="3100.00" id="5674" net="1" show="1" grparent="5678" state="1" pen="0,0,0" brush="255,255,255" thickness="1"/>
          </graphics>
        </attribute>
        <attribute name="Logic" id="5675" net="1">
          <![CDATA[0]]>
          <graphics count="0"/>
        </attribute>
        <attribute name="Comment" id="5676" net="1">
          <![CDATA[]]>
          <graphics count="1">
            <graphic yoff="40.00" x="1120.00" y="3140.00" id="5677" net="1" show="0" grparent="5678" state="1" pen="0,0,0" brush="255,255,255" thickness="1"/>
          </graphics>
        </attribute>
        <graphics count="1">
          <graphic x="1120.00" y="3100.00" id="5678" net="1" show="1" w="20.00" h="20.00" state="1" pen="0,0,0" brush="255,255,255" thickness="1"/>
        </graphics>
      </node>
      <node id="5679" net="1">
        <attribute name="Name" id="5680" net="1">
          <![CDATA[repaired_DNA_after_damage]]>
          <graphics count="1">
            <graphic yoff="20.00" x="980.00" y="2480.00" id="5681" net="1" show="0" grparent="5689" state="1" pen="0,0,0" brush="255,255,255" thickness="1"/>
          </graphics>
        </attribute>
        <attribute name="ID" id="5682" net="1">
          <![CDATA[141]]>
          <graphics count="1">
            <graphic xoff="25.00" yoff="20.00" x="1005.00" y="2480.00" id="5683" net="1" show="1" grparent="5689" state="1" pen="0,0,0" brush="255,255,255" thickness="1"/>
          </graphics>
        </attribute>
        <attribute name="Marking" id="5684" net="1">
          <![CDATA[0]]>
          <graphics count="1">
            <graphic x="980.00" y="2460.00" id="5685" net="1" show="1" grparent="5689" state="1" pen="0,0,0" brush="255,255,255" thickness="1"/>
          </graphics>
        </attribute>
        <attribute name="Logic" id="5686" net="1">
          <![CDATA[0]]>
          <graphics count="0"/>
        </attribute>
        <attribute name="Comment" id="5687" net="1">
          <![CDATA[]]>
          <graphics count="1">
            <graphic yoff="40.00" x="980.00" y="2500.00" id="5688" net="1" show="0" grparent="5689" state="1" pen="0,0,0" brush="255,255,255" thickness="1"/>
          </graphics>
        </attribute>
        <graphics count="1">
          <graphic x="980.00" y="2460.00" id="5689" net="1" show="1" w="20.00" h="20.00" state="1" pen="0,0,0" brush="255,255,255" thickness="1"/>
        </graphics>
      </node>
      <node id="5690" net="1">
        <attribute name="Name" id="5691" net="1">
          <![CDATA[DNA_high_level]]>
          <graphics count="1">
            <graphic yoff="20.00" x="980.00" y="3160.00" id="5692" net="1" show="0" grparent="5700" state="1" pen="0,0,0" brush="255,255,255" thickness="1"/>
          </graphics>
        </attribute>
        <attribute name="ID" id="5693" net="1">
          <![CDATA[142]]>
          <graphics count="1">
            <graphic xoff="25.00" yoff="20.00" x="1005.00" y="3160.00" id="5694" net="1" show="1" grparent="5700" state="1" pen="0,0,0" brush="255,255,255" thickness="1"/>
          </graphics>
        </attribute>
        <attribute name="Marking" id="5695" net="1">
          <![CDATA[1]]>
          <graphics count="1">
            <graphic x="980.00" y="3140.00" id="5696" net="1" show="1" grparent="5700" state="1" pen="0,0,0" brush="255,255,255" thickness="1"/>
          </graphics>
        </attribute>
        <attribute name="Logic" id="5697" net="1">
          <![CDATA[0]]>
          <graphics count="0"/>
        </attribute>
        <attribute name="Comment" id="5698" net="1">
          <![CDATA[]]>
          <graphics count="1">
            <graphic yoff="40.00" x="980.00" y="3180.00" id="5699" net="1" show="0" grparent="5700" state="1" pen="0,0,0" brush="255,255,255" thickness="1"/>
          </graphics>
        </attribute>
        <graphics count="1">
          <graphic x="980.00" y="3140.00" id="5700" net="1" show="1" w="20.00" h="20.00" state="1" pen="0,0,0" brush="255,255,255" thickness="1"/>
        </graphics>
      </node>
      <node id="5701" net="1" logic="1">
        <attribute name="Name" id="5702" net="1">
          <![CDATA[gr4_5hmU_ssDNA_5fU]]>
          <graphics count="3">
            <graphic yoff="20.00" x="1500.00" y="2720.00" id="5703" net="1" show="0" grparent="5711" state="1" pen="0,0,0" brush="255,255,255" thickness="1"/>
            <graphic yoff="20.00" x="2160.00" y="2100.00" id="5743" net="1" show="0" grparent="5747" state="1" pen="0,0,0" brush="255,255,255" thickness="1"/>
            <graphic yoff="20.00" x="3320.00" y="1960.00" id="5754" net="1" show="0" grparent="5758" state="1" pen="0,0,0" brush="255,255,255" thickness="1"/>
          </graphics>
        </attribute>
        <attribute name="ID" id="5704" net="1">
          <![CDATA[143]]>
          <graphics count="3">
            <graphic xoff="25.00" yoff="20.00" x="1525.00" y="2720.00" id="5705" net="1" show="1" grparent="5711" state="1" pen="0,0,0" brush="255,255,255" thickness="1"/>
            <graphic xoff="25.00" yoff="20.00" x="2185.00" y="2100.00" id="5744" net="1" show="1" grparent="5747" state="1" pen="0,0,0" brush="255,255,255" thickness="1"/>
            <graphic xoff="25.00" yoff="20.00" x="3345.00" y="1960.00" id="5755" net="1" show="1" grparent="5758" state="1" pen="0,0,0" brush="255,255,255" thickness="1"/>
          </graphics>
        </attribute>
        <attribute name="Marking" id="5706" net="1">
          <![CDATA[0]]>
          <graphics count="3">
            <graphic x="1500.00" y="2700.00" id="5707" net="1" show="1" grparent="5711" state="1" pen="0,0,0" brush="255,255,255" thickness="1"/>
            <graphic x="2160.00" y="2080.00" id="5745" net="1" show="1" grparent="5747" state="1" pen="0,0,0" brush="255,255,255" thickness="1"/>
            <graphic x="3320.00" y="1940.00" id="5756" net="1" show="1" grparent="5758" state="1" pen="0,0,0" brush="255,255,255" thickness="1"/>
          </graphics>
        </attribute>
        <attribute name="Logic" id="5708" net="1">
          <![CDATA[1]]>
          <graphics count="0"/>
        </attribute>
        <attribute name="Comment" id="5709" net="1">
          <![CDATA[group 23: 5-formyl Udamages:5-formyl Urecognition:SMUG1MBD4TDGhNTH1]]>
          <graphics count="3">
            <graphic yoff="40.00" x="1500.00" y="2740.00" id="5710" net="1" show="0" grparent="5711" state="1" pen="0,0,0" brush="255,255,255" thickness="1"/>
            <graphic yoff="40.00" x="2160.00" y="2120.00" id="5746" net="1" show="0" grparent="5747" state="1" pen="0,0,0" brush="255,255,255" thickness="1"/>
            <graphic yoff="40.00" x="3320.00" y="1980.00" id="5757" net="1" show="0" grparent="5758" state="1" pen="0,0,0" brush="255,255,255" thickness="1"/>
          </graphics>
        </attribute>
        <graphics count="3">
          <graphic x="1500.00" y="2700.00" id="5711" net="1" show="1" w="20.00" h="20.00" state="1" pen="0,0,0" brush="255,255,255" thickness="1"/>
          <graphic x="2160.00" y="2080.00" id="5747" net="1" show="1" w="20.00" h="20.00" state="1" pen="0,0,0" brush="255,255,255" thickness="1"/>
          <graphic x="3320.00" y="1940.00" id="5758" net="1" show="1" w="20.00" h="20.00" state="1" pen="0,0,0" brush="255,255,255" thickness="1"/>
        </graphics>
      </node>
      <node id="5771" net="1">
        <attribute name="Name" id="5772" net="1">
          <![CDATA[complexDNA_NEIL3_Tg_in_ssDNA]]>
          <graphics count="1">
            <graphic yoff="20.00" x="3980.00" y="340.00" id="5773" net="1" show="0" grparent="5781" state="1" pen="0,0,0" brush="255,255,255" thickness="1"/>
          </graphics>
        </attribute>
        <attribute name="ID" id="5774" net="1">
          <![CDATA[144]]>
          <graphics count="1">
            <graphic xoff="25.00" yoff="20.00" x="4005.00" y="340.00" id="5775" net="1" show="1" grparent="5781" state="1" pen="0,0,0" brush="255,255,255" thickness="1"/>
          </graphics>
        </attribute>
        <attribute name="Marking" id="5776" net="1">
          <![CDATA[0]]>
          <graphics count="1">
            <graphic x="3980.00" y="320.00" id="5777" net="1" show="1" grparent="5781" state="1" pen="0,0,0" brush="255,255,255" thickness="1"/>
          </graphics>
        </attribute>
        <attribute name="Logic" id="5778" net="1">
          <![CDATA[0]]>
          <graphics count="0"/>
        </attribute>
        <attribute name="Comment" id="5779" net="1">
          <![CDATA[]]>
          <graphics count="1">
            <graphic yoff="40.00" x="3980.00" y="360.00" id="5780" net="1" show="0" grparent="5781" state="1" pen="0,0,0" brush="255,255,255" thickness="1"/>
          </graphics>
        </attribute>
        <graphics count="1">
          <graphic x="3980.00" y="320.00" id="5781" net="1" show="1" w="20.00" h="20.00" state="1" pen="0,0,0" brush="255,255,255" thickness="1"/>
        </graphics>
      </node>
      <node id="5782" net="1" logic="1">
        <attribute name="Name" id="5783" net="1">
          <![CDATA[NEIL2]]>
          <graphics count="4">
            <graphic yoff="20.00" x="160.00" y="60.00" id="5784" net="1" show="0" grparent="5792" state="1" pen="0,0,0" brush="255,255,255" thickness="1"/>
            <graphic yoff="20.00" x="3160.00" y="120.00" id="5824" net="1" show="0" grparent="5828" state="1" pen="0,0,0" brush="255,255,255" thickness="1"/>
            <graphic yoff="20.00" x="2540.00" y="740.00" id="5835" net="1" show="0" grparent="5839" state="1" pen="0,0,0" brush="255,255,255" thickness="1"/>
            <graphic yoff="20.00" x="2180.00" y="2920.00" id="5846" net="1" show="0" grparent="5850" state="1" pen="0,0,0" brush="255,255,255" thickness="1"/>
          </graphics>
        </attribute>
        <attribute name="ID" id="5785" net="1">
          <![CDATA[145]]>
          <graphics count="4">
            <graphic xoff="25.00" yoff="20.00" x="185.00" y="60.00" id="5786" net="1" show="1" grparent="5792" state="1" pen="0,0,0" brush="255,255,255" thickness="1"/>
            <graphic xoff="25.00" yoff="20.00" x="3185.00" y="120.00" id="5825" net="1" show="1" grparent="5828" state="1" pen="0,0,0" brush="255,255,255" thickness="1"/>
            <graphic xoff="25.00" yoff="20.00" x="2565.00" y="740.00" id="5836" net="1" show="1" grparent="5839" state="1" pen="0,0,0" brush="255,255,255" thickness="1"/>
            <graphic xoff="25.00" yoff="20.00" x="2205.00" y="2920.00" id="5847" net="1" show="1" grparent="5850" state="1" pen="0,0,0" brush="255,255,255" thickness="1"/>
          </graphics>
        </attribute>
        <attribute name="Marking" id="5787" net="1">
          <![CDATA[0]]>
          <graphics count="4">
            <graphic x="160.00" y="40.00" id="5788" net="1" show="1" grparent="5792" state="1" pen="0,0,0" brush="255,255,255" thickness="1"/>
            <graphic x="3160.00" y="100.00" id="5826" net="1" show="1" grparent="5828" state="1" pen="0,0,0" brush="255,255,255" thickness="1"/>
            <graphic x="2540.00" y="720.00" id="5837" net="1" show="1" grparent="5839" state="1" pen="0,0,0" brush="255,255,255" thickness="1"/>
            <graphic x="2180.00" y="2900.00" id="5848" net="1" show="1" grparent="5850" state="1" pen="0,0,0" brush="255,255,255" thickness="1"/>
          </graphics>
        </attribute>
        <attribute name="Logic" id="5789" net="1">
          <![CDATA[1]]>
          <graphics count="0"/>
        </attribute>
        <attribute name="Comment" id="5790" net="1">
          <![CDATA[]]>
          <graphics count="4">
            <graphic yoff="40.00" x="160.00" y="80.00" id="5791" net="1" show="0" grparent="5792" state="1" pen="0,0,0" brush="255,255,255" thickness="1"/>
            <graphic yoff="40.00" x="3160.00" y="140.00" id="5827" net="1" show="0" grparent="5828" state="1" pen="0,0,0" brush="255,255,255" thickness="1"/>
            <graphic yoff="40.00" x="2540.00" y="760.00" id="5838" net="1" show="0" grparent="5839" state="1" pen="0,0,0" brush="255,255,255" thickness="1"/>
            <graphic yoff="40.00" x="2180.00" y="2940.00" id="5849" net="1" show="0" grparent="5850" state="1" pen="0,0,0" brush="255,255,255" thickness="1"/>
          </graphics>
        </attribute>
        <graphics count="4">
          <graphic x="160.00" y="40.00" id="5792" net="1" show="1" w="20.00" h="20.00" state="1" pen="0,0,0" brush="255,255,255" thickness="1"/>
          <graphic x="3160.00" y="100.00" id="5828" net="1" show="1" w="20.00" h="20.00" state="1" pen="0,0,0" brush="255,255,255" thickness="1"/>
          <graphic x="2540.00" y="720.00" id="5839" net="1" show="1" w="20.00" h="20.00" state="1" pen="0,0,0" brush="255,255,255" thickness="1"/>
          <graphic x="2180.00" y="2900.00" id="5850" net="1" show="1" w="20.00" h="20.00" state="1" pen="0,0,0" brush="255,255,255" thickness="1"/>
        </graphics>
      </node>
      <node id="5863" net="1" logic="1">
        <attribute name="Name" id="5864" net="1">
          <![CDATA[complexDNA_3dRP_NEIL1]]>
          <graphics count="2">
            <graphic yoff="20.00" x="1300.00" y="680.00" id="5865" net="1" show="0" grparent="5873" state="1" pen="0,0,0" brush="255,255,255" thickness="1"/>
            <graphic yoff="20.00" x="200.00" y="840.00" id="5905" net="1" show="0" grparent="5909" state="1" pen="0,0,0" brush="255,255,255" thickness="1"/>
          </graphics>
        </attribute>
        <attribute name="ID" id="5866" net="1">
          <![CDATA[146]]>
          <graphics count="2">
            <graphic xoff="25.00" yoff="20.00" x="1325.00" y="680.00" id="5867" net="1" show="1" grparent="5873" state="1" pen="0,0,0" brush="255,255,255" thickness="1"/>
            <graphic xoff="25.00" yoff="20.00" x="225.00" y="840.00" id="5906" net="1" show="1" grparent="5909" state="1" pen="0,0,0" brush="255,255,255" thickness="1"/>
          </graphics>
        </attribute>
        <attribute name="Marking" id="5868" net="1">
          <![CDATA[0]]>
          <graphics count="2">
            <graphic x="1300.00" y="660.00" id="5869" net="1" show="1" grparent="5873" state="1" pen="0,0,0" brush="255,255,255" thickness="1"/>
            <graphic x="200.00" y="820.00" id="5907" net="1" show="1" grparent="5909" state="1" pen="0,0,0" brush="255,255,255" thickness="1"/>
          </graphics>
        </attribute>
        <attribute name="Logic" id="5870" net="1">
          <![CDATA[1]]>
          <graphics count="0"/>
        </attribute>
        <attribute name="Comment" id="5871" net="1">
          <![CDATA[miejsce łączące OGG1 i NTH1 z NEIL1]]>
          <graphics count="2">
            <graphic yoff="40.00" x="1300.00" y="700.00" id="5872" net="1" show="0" grparent="5873" state="1" pen="0,0,0" brush="255,255,255" thickness="1"/>
            <graphic yoff="40.00" x="200.00" y="860.00" id="5908" net="1" show="0" grparent="5909" state="1" pen="0,0,0" brush="255,255,255" thickness="1"/>
          </graphics>
        </attribute>
        <graphics count="2">
          <graphic x="1300.00" y="660.00" id="5873" net="1" show="1" w="20.00" h="20.00" state="1" pen="0,0,0" brush="255,255,255" thickness="1"/>
          <graphic x="200.00" y="820.00" id="5909" net="1" show="1" w="20.00" h="20.00" state="1" pen="0,0,0" brush="255,255,255" thickness="1"/>
        </graphics>
      </node>
      <node id="5922" net="1">
        <attribute name="Name" id="5923" net="1">
          <![CDATA[complex_DNA_NEIL1_8oxoAC]]>
          <graphics count="1">
            <graphic yoff="20.00" x="2280.00" y="320.00" id="5924" net="1" show="0" grparent="5932" state="1" pen="0,0,0" brush="255,255,255" thickness="1"/>
          </graphics>
        </attribute>
        <attribute name="ID" id="5925" net="1">
          <![CDATA[147]]>
          <graphics count="1">
            <graphic xoff="25.00" yoff="20.00" x="2305.00" y="320.00" id="5926" net="1" show="1" grparent="5932" state="1" pen="0,0,0" brush="255,255,255" thickness="1"/>
          </graphics>
        </attribute>
        <attribute name="Marking" id="5927" net="1">
          <![CDATA[0]]>
          <graphics count="1">
            <graphic x="2280.00" y="300.00" id="5928" net="1" show="1" grparent="5932" state="1" pen="0,0,0" brush="255,255,255" thickness="1"/>
          </graphics>
        </attribute>
        <attribute name="Logic" id="5929" net="1">
          <![CDATA[0]]>
          <graphics count="0"/>
        </attribute>
        <attribute name="Comment" id="5930" net="1">
          <![CDATA[]]>
          <graphics count="1">
            <graphic yoff="40.00" x="2280.00" y="340.00" id="5931" net="1" show="0" grparent="5932" state="1" pen="0,0,0" brush="255,255,255" thickness="1"/>
          </graphics>
        </attribute>
        <graphics count="1">
          <graphic x="2280.00" y="300.00" id="5932" net="1" show="1" w="20.00" h="20.00" state="1" pen="0,0,0" brush="255,255,255" thickness="1"/>
        </graphics>
      </node>
      <node id="5933" net="1">
        <attribute name="Name" id="5934" net="1">
          <![CDATA[complexDNA_hNTH1_FapyGC]]>
          <graphics count="1">
            <graphic yoff="20.00" x="2700.00" y="1380.00" id="5935" net="1" show="0" grparent="5943" state="1" pen="0,0,0" brush="255,255,255" thickness="1"/>
          </graphics>
        </attribute>
        <attribute name="ID" id="5936" net="1">
          <![CDATA[148]]>
          <graphics count="1">
            <graphic xoff="25.00" yoff="20.00" x="2725.00" y="1380.00" id="5937" net="1" show="1" grparent="5943" state="1" pen="0,0,0" brush="255,255,255" thickness="1"/>
          </graphics>
        </attribute>
        <attribute name="Marking" id="5938" net="1">
          <![CDATA[0]]>
          <graphics count="1">
            <graphic x="2700.00" y="1360.00" id="5939" net="1" show="1" grparent="5943" state="1" pen="0,0,0" brush="255,255,255" thickness="1"/>
          </graphics>
        </attribute>
        <attribute name="Logic" id="5940" net="1">
          <![CDATA[0]]>
          <graphics count="0"/>
        </attribute>
        <attribute name="Comment" id="5941" net="1">
          <![CDATA[]]>
          <graphics count="1">
            <graphic yoff="40.00" x="2700.00" y="1400.00" id="5942" net="1" show="0" grparent="5943" state="1" pen="0,0,0" brush="255,255,255" thickness="1"/>
          </graphics>
        </attribute>
        <graphics count="1">
          <graphic x="2700.00" y="1360.00" id="5943" net="1" show="1" w="20.00" h="20.00" state="1" pen="0,0,0" brush="255,255,255" thickness="1"/>
        </graphics>
      </node>
      <node id="5944" net="1" logic="1">
        <attribute name="Name" id="5945" net="1">
          <![CDATA[FaPyG]]>
          <graphics count="3">
            <graphic yoff="20.00" x="100.00" y="2940.00" id="5946" net="1" show="0" grparent="5954" state="1" pen="0,0,0" brush="255,255,255" thickness="1"/>
            <graphic yoff="20.00" x="2500.00" y="1420.00" id="5986" net="1" show="0" grparent="5990" state="1" pen="0,0,0" brush="255,255,255" thickness="1"/>
            <graphic yoff="20.00" x="100.00" y="460.00" id="5997" net="1" show="0" grparent="6001" state="1" pen="0,0,0" brush="255,255,255" thickness="1"/>
          </graphics>
        </attribute>
        <attribute name="ID" id="5947" net="1">
          <![CDATA[149]]>
          <graphics count="3">
            <graphic xoff="25.00" yoff="20.00" x="125.00" y="2940.00" id="5948" net="1" show="1" grparent="5954" state="1" pen="0,0,0" brush="255,255,255" thickness="1"/>
            <graphic xoff="25.00" yoff="20.00" x="2525.00" y="1420.00" id="5987" net="1" show="1" grparent="5990" state="1" pen="0,0,0" brush="255,255,255" thickness="1"/>
            <graphic xoff="25.00" yoff="20.00" x="125.00" y="460.00" id="5998" net="1" show="1" grparent="6001" state="1" pen="0,0,0" brush="255,255,255" thickness="1"/>
          </graphics>
        </attribute>
        <attribute name="Marking" id="5949" net="1">
          <![CDATA[0]]>
          <graphics count="3">
            <graphic x="100.00" y="2920.00" id="5950" net="1" show="1" grparent="5954" state="1" pen="0,0,0" brush="255,255,255" thickness="1"/>
            <graphic x="2500.00" y="1400.00" id="5988" net="1" show="1" grparent="5990" state="1" pen="0,0,0" brush="255,255,255" thickness="1"/>
            <graphic x="100.00" y="440.00" id="5999" net="1" show="1" grparent="6001" state="1" pen="0,0,0" brush="255,255,255" thickness="1"/>
          </graphics>
        </attribute>
        <attribute name="Logic" id="5951" net="1">
          <![CDATA[1]]>
          <graphics count="0"/>
        </attribute>
        <attribute name="Comment" id="5952" net="1">
          <![CDATA[]]>
          <graphics count="3">
            <graphic yoff="40.00" x="100.00" y="2960.00" id="5953" net="1" show="0" grparent="5954" state="1" pen="0,0,0" brush="255,255,255" thickness="1"/>
            <graphic yoff="40.00" x="2500.00" y="1440.00" id="5989" net="1" show="0" grparent="5990" state="1" pen="0,0,0" brush="255,255,255" thickness="1"/>
            <graphic yoff="40.00" x="100.00" y="480.00" id="6000" net="1" show="0" grparent="6001" state="1" pen="0,0,0" brush="255,255,255" thickness="1"/>
          </graphics>
        </attribute>
        <graphics count="3">
          <graphic x="100.00" y="2920.00" id="5954" net="1" show="1" w="20.00" h="20.00" state="1" pen="0,0,0" brush="255,255,255" thickness="1"/>
          <graphic x="2500.00" y="1400.00" id="5990" net="1" show="1" w="20.00" h="20.00" state="1" pen="0,0,0" brush="255,255,255" thickness="1"/>
          <graphic x="100.00" y="440.00" id="6001" net="1" show="1" w="20.00" h="20.00" state="1" pen="0,0,0" brush="255,255,255" thickness="1"/>
        </graphics>
      </node>
      <node id="6014" net="1">
        <attribute name="Name" id="6015" net="1">
          <![CDATA[complexDNA_TDG_thymineGlycol]]>
          <graphics count="1">
            <graphic yoff="20.00" x="4360.00" y="1360.00" id="6016" net="1" show="0" grparent="6024" state="1" pen="0,0,0" brush="255,255,255" thickness="1"/>
          </graphics>
        </attribute>
        <attribute name="ID" id="6017" net="1">
          <![CDATA[150]]>
          <graphics count="1">
            <graphic xoff="25.00" yoff="20.00" x="4385.00" y="1360.00" id="6018" net="1" show="1" grparent="6024" state="1" pen="0,0,0" brush="255,255,255" thickness="1"/>
          </graphics>
        </attribute>
        <attribute name="Marking" id="6019" net="1">
          <![CDATA[0]]>
          <graphics count="1">
            <graphic x="4360.00" y="1340.00" id="6020" net="1" show="1" grparent="6024" state="1" pen="0,0,0" brush="255,255,255" thickness="1"/>
          </graphics>
        </attribute>
        <attribute name="Logic" id="6021" net="1">
          <![CDATA[0]]>
          <graphics count="0"/>
        </attribute>
        <attribute name="Comment" id="6022" net="1">
          <![CDATA[]]>
          <graphics count="1">
            <graphic yoff="40.00" x="4360.00" y="1380.00" id="6023" net="1" show="0" grparent="6024" state="1" pen="0,0,0" brush="255,255,255" thickness="1"/>
          </graphics>
        </attribute>
        <graphics count="1">
          <graphic x="4360.00" y="1340.00" id="6024" net="1" show="1" w="20.00" h="20.00" state="1" pen="0,0,0" brush="255,255,255" thickness="1"/>
        </graphics>
      </node>
      <node id="6025" net="1" logic="1">
        <attribute name="Name" id="6026" net="1">
          <![CDATA[thymineGlycol]]>
          <graphics count="7">
            <graphic yoff="20.00" x="4280.00" y="1460.00" id="6027" net="1" show="0" grparent="6035" state="1" pen="0,0,0" brush="255,255,255" thickness="1"/>
            <graphic yoff="20.00" x="3940.00" y="2240.00" id="6067" net="1" show="0" grparent="6071" state="1" pen="0,0,0" brush="255,255,255" thickness="1"/>
            <graphic yoff="20.00" x="1200.00" y="360.00" id="6078" net="1" show="0" grparent="6082" state="1" pen="0,0,0" brush="255,255,255" thickness="1"/>
            <graphic yoff="20.00" x="2380.00" y="1380.00" id="6089" net="1" show="0" grparent="6093" state="1" pen="0,0,0" brush="255,255,255" thickness="1"/>
            <graphic yoff="20.00" x="100.00" y="2760.00" id="6100" net="1" show="0" grparent="6104" state="1" pen="0,0,0" brush="255,255,255" thickness="1"/>
            <graphic yoff="20.00" x="2560.00" y="1400.00" id="6111" net="1" show="0" grparent="6115" state="1" pen="0,0,0" brush="255,255,255" thickness="1"/>
            <graphic yoff="20.00" x="3960.00" y="460.00" id="6122" net="1" show="0" grparent="6126" state="1" pen="0,0,0" brush="255,255,255" thickness="1"/>
          </graphics>
        </attribute>
        <attribute name="ID" id="6028" net="1">
          <![CDATA[151]]>
          <graphics count="7">
            <graphic xoff="25.00" yoff="20.00" x="4305.00" y="1460.00" id="6029" net="1" show="1" grparent="6035" state="1" pen="0,0,0" brush="255,255,255" thickness="1"/>
            <graphic xoff="25.00" yoff="20.00" x="3965.00" y="2240.00" id="6068" net="1" show="1" grparent="6071" state="1" pen="0,0,0" brush="255,255,255" thickness="1"/>
            <graphic xoff="25.00" yoff="20.00" x="1225.00" y="360.00" id="6079" net="1" show="1" grparent="6082" state="1" pen="0,0,0" brush="255,255,255" thickness="1"/>
            <graphic xoff="25.00" yoff="20.00" x="2405.00" y="1380.00" id="6090" net="1" show="1" grparent="6093" state="1" pen="0,0,0" brush="255,255,255" thickness="1"/>
            <graphic xoff="25.00" yoff="20.00" x="125.00" y="2760.00" id="6101" net="1" show="1" grparent="6104" state="1" pen="0,0,0" brush="255,255,255" thickness="1"/>
            <graphic xoff="25.00" yoff="20.00" x="2585.00" y="1400.00" id="6112" net="1" show="1" grparent="6115" state="1" pen="0,0,0" brush="255,255,255" thickness="1"/>
            <graphic xoff="25.00" yoff="20.00" x="3985.00" y="460.00" id="6123" net="1" show="1" grparent="6126" state="1" pen="0,0,0" brush="255,255,255" thickness="1"/>
          </graphics>
        </attribute>
        <attribute name="Marking" id="6030" net="1">
          <![CDATA[0]]>
          <graphics count="7">
            <graphic x="4280.00" y="1440.00" id="6031" net="1" show="1" grparent="6035" state="1" pen="0,0,0" brush="255,255,255" thickness="1"/>
            <graphic x="3940.00" y="2220.00" id="6069" net="1" show="1" grparent="6071" state="1" pen="0,0,0" brush="255,255,255" thickness="1"/>
            <graphic x="1200.00" y="340.00" id="6080" net="1" show="1" grparent="6082" state="1" pen="0,0,0" brush="255,255,255" thickness="1"/>
            <graphic x="2380.00" y="1360.00" id="6091" net="1" show="1" grparent="6093" state="1" pen="0,0,0" brush="255,255,255" thickness="1"/>
            <graphic x="100.00" y="2740.00" id="6102" net="1" show="1" grparent="6104" state="1" pen="0,0,0" brush="255,255,255" thickness="1"/>
            <graphic x="2560.00" y="1380.00" id="6113" net="1" show="1" grparent="6115" state="1" pen="0,0,0" brush="255,255,255" thickness="1"/>
            <graphic x="3960.00" y="440.00" id="6124" net="1" show="1" grparent="6126" state="1" pen="0,0,0" brush="255,255,255" thickness="1"/>
          </graphics>
        </attribute>
        <attribute name="Logic" id="6032" net="1">
          <![CDATA[1]]>
          <graphics count="0"/>
        </attribute>
        <attribute name="Comment" id="6033" net="1">
          <![CDATA[]]>
          <graphics count="7">
            <graphic yoff="40.00" x="4280.00" y="1480.00" id="6034" net="1" show="0" grparent="6035" state="1" pen="0,0,0" brush="255,255,255" thickness="1"/>
            <graphic yoff="40.00" x="3940.00" y="2260.00" id="6070" net="1" show="0" grparent="6071" state="1" pen="0,0,0" brush="255,255,255" thickness="1"/>
            <graphic yoff="40.00" x="1200.00" y="380.00" id="6081" net="1" show="0" grparent="6082" state="1" pen="0,0,0" brush="255,255,255" thickness="1"/>
            <graphic yoff="40.00" x="2380.00" y="1400.00" id="6092" net="1" show="0" grparent="6093" state="1" pen="0,0,0" brush="255,255,255" thickness="1"/>
            <graphic yoff="40.00" x="100.00" y="2780.00" id="6103" net="1" show="0" grparent="6104" state="1" pen="0,0,0" brush="255,255,255" thickness="1"/>
            <graphic yoff="40.00" x="2560.00" y="1420.00" id="6114" net="1" show="0" grparent="6115" state="1" pen="0,0,0" brush="255,255,255" thickness="1"/>
            <graphic yoff="40.00" x="3960.00" y="480.00" id="6125" net="1" show="0" grparent="6126" state="1" pen="0,0,0" brush="255,255,255" thickness="1"/>
          </graphics>
        </attribute>
        <graphics count="7">
          <graphic x="4280.00" y="1440.00" id="6035" net="1" show="1" w="20.00" h="20.00" state="1" pen="0,0,0" brush="255,255,255" thickness="1"/>
          <graphic x="3940.00" y="2220.00" id="6071" net="1" show="1" w="20.00" h="20.00" state="1" pen="0,0,0" brush="255,255,255" thickness="1"/>
          <graphic x="1200.00" y="340.00" id="6082" net="1" show="1" w="20.00" h="20.00" state="1" pen="0,0,0" brush="255,255,255" thickness="1"/>
          <graphic x="2380.00" y="1360.00" id="6093" net="1" show="1" w="20.00" h="20.00" state="1" pen="0,0,0" brush="255,255,255" thickness="1"/>
          <graphic x="100.00" y="2740.00" id="6104" net="1" show="1" w="20.00" h="20.00" state="1" pen="0,0,0" brush="255,255,255" thickness="1"/>
          <graphic x="2560.00" y="1380.00" id="6115" net="1" show="1" w="20.00" h="20.00" state="1" pen="0,0,0" brush="255,255,255" thickness="1"/>
          <graphic x="3960.00" y="440.00" id="6126" net="1" show="1" w="20.00" h="20.00" state="1" pen="0,0,0" brush="255,255,255" thickness="1"/>
        </graphics>
      </node>
      <node id="6139" net="1">
        <attribute name="Name" id="6140" net="1">
          <![CDATA[complexDNA_MBD4_thymineGlycol]]>
          <graphics count="1">
            <graphic yoff="20.00" x="3860.00" y="2140.00" id="6141" net="1" show="0" grparent="6149" state="1" pen="0,0,0" brush="255,255,255" thickness="1"/>
          </graphics>
        </attribute>
        <attribute name="ID" id="6142" net="1">
          <![CDATA[152]]>
          <graphics count="1">
            <graphic xoff="25.00" yoff="20.00" x="3885.00" y="2140.00" id="6143" net="1" show="1" grparent="6149" state="1" pen="0,0,0" brush="255,255,255" thickness="1"/>
          </graphics>
        </attribute>
        <attribute name="Marking" id="6144" net="1">
          <![CDATA[0]]>
          <graphics count="1">
            <graphic x="3860.00" y="2120.00" id="6145" net="1" show="1" grparent="6149" state="1" pen="0,0,0" brush="255,255,255" thickness="1"/>
          </graphics>
        </attribute>
        <attribute name="Logic" id="6146" net="1">
          <![CDATA[0]]>
          <graphics count="0"/>
        </attribute>
        <attribute name="Comment" id="6147" net="1">
          <![CDATA[]]>
          <graphics count="1">
            <graphic yoff="40.00" x="3860.00" y="2160.00" id="6148" net="1" show="0" grparent="6149" state="1" pen="0,0,0" brush="255,255,255" thickness="1"/>
          </graphics>
        </attribute>
        <graphics count="1">
          <graphic x="3860.00" y="2120.00" id="6149" net="1" show="1" w="20.00" h="20.00" state="1" pen="0,0,0" brush="255,255,255" thickness="1"/>
        </graphics>
      </node>
      <node id="6150" net="1">
        <attribute name="Name" id="6151" net="1">
          <![CDATA[complexDNA_hNTH1_thymGlyc_dsDNA]]>
          <graphics count="1">
            <graphic yoff="20.00" x="2580.00" y="1300.00" id="6152" net="1" show="0" grparent="6160" state="1" pen="0,0,0" brush="255,255,255" thickness="1"/>
          </graphics>
        </attribute>
        <attribute name="ID" id="6153" net="1">
          <![CDATA[153]]>
          <graphics count="1">
            <graphic xoff="25.00" yoff="20.00" x="2605.00" y="1300.00" id="6154" net="1" show="1" grparent="6160" state="1" pen="0,0,0" brush="255,255,255" thickness="1"/>
          </graphics>
        </attribute>
        <attribute name="Marking" id="6155" net="1">
          <![CDATA[0]]>
          <graphics count="1">
            <graphic x="2580.00" y="1280.00" id="6156" net="1" show="1" grparent="6160" state="1" pen="0,0,0" brush="255,255,255" thickness="1"/>
          </graphics>
        </attribute>
        <attribute name="Logic" id="6157" net="1">
          <![CDATA[0]]>
          <graphics count="0"/>
        </attribute>
        <attribute name="Comment" id="6158" net="1">
          <![CDATA[]]>
          <graphics count="1">
            <graphic yoff="40.00" x="2580.00" y="1320.00" id="6159" net="1" show="0" grparent="6160" state="1" pen="0,0,0" brush="255,255,255" thickness="1"/>
          </graphics>
        </attribute>
        <graphics count="1">
          <graphic x="2580.00" y="1280.00" id="6160" net="1" show="1" w="20.00" h="20.00" state="1" pen="0,0,0" brush="255,255,255" thickness="1"/>
        </graphics>
      </node>
      <node id="6161" net="1" logic="1">
        <attribute name="Name" id="6162" net="1">
          <![CDATA[g17_FapyG_with_A_G_T]]>
          <graphics count="3">
            <graphic yoff="20.00" x="80.00" y="220.00" id="6163" net="1" show="0" grparent="6171" state="1" pen="0,0,0" brush="255,255,255" thickness="1"/>
            <graphic yoff="20.00" x="600.00" y="2720.00" id="6203" net="1" show="0" grparent="6207" state="1" pen="0,0,0" brush="255,255,255" thickness="1"/>
            <graphic yoff="20.00" x="2420.00" y="1100.00" id="6214" net="1" show="0" grparent="6218" state="1" pen="0,0,0" brush="255,255,255" thickness="1"/>
          </graphics>
        </attribute>
        <attribute name="ID" id="6164" net="1">
          <![CDATA[154]]>
          <graphics count="3">
            <graphic xoff="25.00" yoff="20.00" x="105.00" y="220.00" id="6165" net="1" show="1" grparent="6171" state="1" pen="0,0,0" brush="255,255,255" thickness="1"/>
            <graphic xoff="25.00" yoff="20.00" x="625.00" y="2720.00" id="6204" net="1" show="1" grparent="6207" state="1" pen="0,0,0" brush="255,255,255" thickness="1"/>
            <graphic xoff="25.00" yoff="20.00" x="2445.00" y="1100.00" id="6215" net="1" show="1" grparent="6218" state="1" pen="0,0,0" brush="255,255,255" thickness="1"/>
          </graphics>
        </attribute>
        <attribute name="Marking" id="6166" net="1">
          <![CDATA[0]]>
          <graphics count="3">
            <graphic x="80.00" y="200.00" id="6167" net="1" show="1" grparent="6171" state="1" pen="0,0,0" brush="255,255,255" thickness="1"/>
            <graphic x="600.00" y="2700.00" id="6205" net="1" show="1" grparent="6207" state="1" pen="0,0,0" brush="255,255,255" thickness="1"/>
            <graphic x="2420.00" y="1080.00" id="6216" net="1" show="1" grparent="6218" state="1" pen="0,0,0" brush="255,255,255" thickness="1"/>
          </graphics>
        </attribute>
        <attribute name="Logic" id="6168" net="1">
          <![CDATA[1]]>
          <graphics count="0"/>
        </attribute>
        <attribute name="Comment" id="6169" net="1">
          <![CDATA[group 17: FapyG paired with A/G/Tdamages:FapyG from FapyG:AFapyG from FapyG:GFapyG from FapyG:Trecognition:OGG1hNTH1]]>
          <graphics count="3">
            <graphic yoff="40.00" x="80.00" y="240.00" id="6170" net="1" show="0" grparent="6171" state="1" pen="0,0,0" brush="255,255,255" thickness="1"/>
            <graphic yoff="40.00" x="600.00" y="2740.00" id="6206" net="1" show="0" grparent="6207" state="1" pen="0,0,0" brush="255,255,255" thickness="1"/>
            <graphic yoff="40.00" x="2420.00" y="1120.00" id="6217" net="1" show="0" grparent="6218" state="1" pen="0,0,0" brush="255,255,255" thickness="1"/>
          </graphics>
        </attribute>
        <graphics count="3">
          <graphic x="80.00" y="200.00" id="6171" net="1" show="1" w="20.00" h="20.00" state="1" pen="0,0,0" brush="255,255,255" thickness="1"/>
          <graphic x="600.00" y="2700.00" id="6207" net="1" show="1" w="20.00" h="20.00" state="1" pen="0,0,0" brush="255,255,255" thickness="1"/>
          <graphic x="2420.00" y="1080.00" id="6218" net="1" show="1" w="20.00" h="20.00" state="1" pen="0,0,0" brush="255,255,255" thickness="1"/>
        </graphics>
      </node>
      <node id="6231" net="1">
        <attribute name="Name" id="6232" net="1">
          <![CDATA[complex_DNA_OGG1_FapyG]]>
          <graphics count="1">
            <graphic yoff="20.00" x="60.00" y="360.00" id="6233" net="1" show="0" grparent="6241" state="1" pen="0,0,0" brush="255,255,255" thickness="1"/>
          </graphics>
        </attribute>
        <attribute name="ID" id="6234" net="1">
          <![CDATA[155]]>
          <graphics count="1">
            <graphic xoff="25.00" yoff="20.00" x="85.00" y="360.00" id="6235" net="1" show="1" grparent="6241" state="1" pen="0,0,0" brush="255,255,255" thickness="1"/>
          </graphics>
        </attribute>
        <attribute name="Marking" id="6236" net="1">
          <![CDATA[0]]>
          <graphics count="1">
            <graphic x="60.00" y="340.00" id="6237" net="1" show="1" grparent="6241" state="1" pen="0,0,0" brush="255,255,255" thickness="1"/>
          </graphics>
        </attribute>
        <attribute name="Logic" id="6238" net="1">
          <![CDATA[0]]>
          <graphics count="0"/>
        </attribute>
        <attribute name="Comment" id="6239" net="1">
          <![CDATA[]]>
          <graphics count="1">
            <graphic yoff="40.00" x="60.00" y="380.00" id="6240" net="1" show="0" grparent="6241" state="1" pen="0,0,0" brush="255,255,255" thickness="1"/>
          </graphics>
        </attribute>
        <graphics count="1">
          <graphic x="60.00" y="340.00" id="6241" net="1" show="1" w="20.00" h="20.00" state="1" pen="0,0,0" brush="255,255,255" thickness="1"/>
        </graphics>
      </node>
      <node id="6242" net="1" logic="1">
        <attribute name="Name" id="6243" net="1">
          <![CDATA[_5_OHC_dsDNA]]>
          <graphics count="5">
            <graphic yoff="20.00" x="2060.00" y="400.00" id="6244" net="1" show="0" grparent="6252" state="1" pen="0,0,0" brush="255,255,255" thickness="1"/>
            <graphic yoff="20.00" x="100.00" y="3000.00" id="6284" net="1" show="0" grparent="6288" state="1" pen="0,0,0" brush="255,255,255" thickness="1"/>
            <graphic yoff="20.00" x="3180.00" y="520.00" id="6295" net="1" show="0" grparent="6299" state="1" pen="0,0,0" brush="255,255,255" thickness="1"/>
            <graphic yoff="20.00" x="2120.00" y="1400.00" id="6306" net="1" show="0" grparent="6310" state="1" pen="0,0,0" brush="255,255,255" thickness="1"/>
            <graphic yoff="20.00" x="4040.00" y="1480.00" id="6317" net="1" show="0" grparent="6321" state="1" pen="0,0,0" brush="255,255,255" thickness="1"/>
          </graphics>
        </attribute>
        <attribute name="ID" id="6245" net="1">
          <![CDATA[156]]>
          <graphics count="5">
            <graphic xoff="25.00" yoff="20.00" x="2085.00" y="400.00" id="6246" net="1" show="1" grparent="6252" state="1" pen="0,0,0" brush="255,255,255" thickness="1"/>
            <graphic xoff="25.00" yoff="20.00" x="125.00" y="3000.00" id="6285" net="1" show="1" grparent="6288" state="1" pen="0,0,0" brush="255,255,255" thickness="1"/>
            <graphic xoff="25.00" yoff="20.00" x="3205.00" y="520.00" id="6296" net="1" show="1" grparent="6299" state="1" pen="0,0,0" brush="255,255,255" thickness="1"/>
            <graphic xoff="25.00" yoff="20.00" x="2145.00" y="1400.00" id="6307" net="1" show="1" grparent="6310" state="1" pen="0,0,0" brush="255,255,255" thickness="1"/>
            <graphic xoff="25.00" yoff="20.00" x="4065.00" y="1480.00" id="6318" net="1" show="1" grparent="6321" state="1" pen="0,0,0" brush="255,255,255" thickness="1"/>
          </graphics>
        </attribute>
        <attribute name="Marking" id="6247" net="1">
          <![CDATA[0]]>
          <graphics count="5">
            <graphic x="2060.00" y="380.00" id="6248" net="1" show="1" grparent="6252" state="1" pen="0,0,0" brush="255,255,255" thickness="1"/>
            <graphic x="100.00" y="2980.00" id="6286" net="1" show="1" grparent="6288" state="1" pen="0,0,0" brush="255,255,255" thickness="1"/>
            <graphic x="3180.00" y="500.00" id="6297" net="1" show="1" grparent="6299" state="1" pen="0,0,0" brush="255,255,255" thickness="1"/>
            <graphic x="2120.00" y="1380.00" id="6308" net="1" show="1" grparent="6310" state="1" pen="0,0,0" brush="255,255,255" thickness="1"/>
            <graphic x="4040.00" y="1460.00" id="6319" net="1" show="1" grparent="6321" state="1" pen="0,0,0" brush="255,255,255" thickness="1"/>
          </graphics>
        </attribute>
        <attribute name="Logic" id="6249" net="1">
          <![CDATA[1]]>
          <graphics count="0"/>
        </attribute>
        <attribute name="Comment" id="6250" net="1">
          <![CDATA[//old name:_5OHC_dsDNA]]>
          <graphics count="5">
            <graphic yoff="40.00" x="2060.00" y="420.00" id="6251" net="1" show="0" grparent="6252" state="1" pen="0,0,0" brush="255,255,255" thickness="1"/>
            <graphic yoff="40.00" x="100.00" y="3020.00" id="6287" net="1" show="0" grparent="6288" state="1" pen="0,0,0" brush="255,255,255" thickness="1"/>
            <graphic yoff="40.00" x="3180.00" y="540.00" id="6298" net="1" show="0" grparent="6299" state="1" pen="0,0,0" brush="255,255,255" thickness="1"/>
            <graphic yoff="40.00" x="2120.00" y="1420.00" id="6309" net="1" show="0" grparent="6310" state="1" pen="0,0,0" brush="255,255,255" thickness="1"/>
[truncated: 1,139,597 more chars]
