# Supplementary material for: Petri net–based model of the human DNA base excision repair pathway
Source: PLoS One. 2019 Sep 13;14(9):e0217913. doi: 10.1371/journal.pone.0217913 (PMC6743755; doi:10.1371/journal.pone.0217913)
Supplement: S2 File — (XML) [file pone.0217913.s004.xml]

<?xml version='1.0' encoding='UTF-8' standalone='no'?>
<sbml xmlns="http://www.sbml.org/sbml/level3/version1/core" level="3" version="1">
  <model id="net_supplementaryFile5">
    <listOfCompartments>
      <compartment constant="true" id="default_compartment" size="1" spatialDimensions="3"/>
    </listOfCompartments>
    <listOfSpecies>
      <species boundaryCondition="false" constant="false" hasOnlySubstanceUnits="true" initialAmount="0" compartment="default_compartment" name="APE" id="P0"/>
      <species boundaryCondition="false" constant="false" hasOnlySubstanceUnits="true" initialAmount="0" compartment="default_compartment" name="DNA_1nt_APE_polDELTA_PCNA" id="P1"/>
      <species boundaryCondition="false" constant="false" hasOnlySubstanceUnits="true" initialAmount="0" compartment="default_compartment" name="DNA_1nt_APE_polEPSILON_PCNA" id="P2"/>
      <species boundaryCondition="false" constant="false" hasOnlySubstanceUnits="true" initialAmount="0" compartment="default_compartment" name="DNA_APsite_with_APE" id="P3"/>
      <species boundaryCondition="false" constant="false" hasOnlySubstanceUnits="true" initialAmount="0" compartment="default_compartment" name="complex_DNA_break_APE_BETA" id="P4"/>
      <species boundaryCondition="false" constant="false" hasOnlySubstanceUnits="true" initialAmount="0" compartment="default_compartment" name="DNA_flap_APE_poEPSILON_PCNA" id="P5"/>
      <species boundaryCondition="false" constant="false" hasOnlySubstanceUnits="true" initialAmount="0" compartment="default_compartment" name="DNA_flap_APE_polDELTA_PCNA" id="P6"/>
      <species boundaryCondition="false" constant="false" hasOnlySubstanceUnits="true" initialAmount="0" compartment="default_compartment" name="complex_DNA_3dRP_NEIL3" id="P7"/>
      <species boundaryCondition="false" constant="false" hasOnlySubstanceUnits="true" initialAmount="0" compartment="default_compartment" name="complex_DNA_3dRP_hNTH1" id="P8"/>
      <species boundaryCondition="false" constant="false" hasOnlySubstanceUnits="true" initialAmount="0" compartment="default_compartment" name="DNA_ligated_APE_polDELTA_PCNA_LIG1" id="P9"/>
      <species boundaryCondition="false" constant="false" hasOnlySubstanceUnits="true" initialAmount="0" compartment="default_compartment" name="DNA_ligated_APE_polEPSILON_PCNA_LIG1" id="P10"/>
      <species boundaryCondition="false" constant="false" hasOnlySubstanceUnits="true" initialAmount="0" compartment="default_compartment" name="DNA_unligpatch_APE_pEPSILON_PCNA" id="P11"/>
      <species boundaryCondition="false" constant="false" hasOnlySubstanceUnits="true" initialAmount="0" compartment="default_compartment" name="DNA_unligpatch_APE_polDELTA_PCNA" id="P12"/>
      <species boundaryCondition="false" constant="false" hasOnlySubstanceUnits="true" initialAmount="0" compartment="default_compartment" name="complex_DNA_3dRP_OGG1" id="P13"/>
      <species boundaryCondition="false" constant="false" hasOnlySubstanceUnits="true" initialAmount="0" compartment="default_compartment" name="FEN1" id="P14"/>
      <species boundaryCondition="false" constant="false" hasOnlySubstanceUnits="true" initialAmount="0" compartment="default_compartment" name="LIG1" id="P15"/>
      <species boundaryCondition="false" constant="false" hasOnlySubstanceUnits="true" initialAmount="0" compartment="default_compartment" name="LIG3_XRCC1" id="P16"/>
      <species boundaryCondition="false" constant="false" hasOnlySubstanceUnits="true" initialAmount="0" compartment="default_compartment" name="MBD4" id="P17"/>
      <species boundaryCondition="false" constant="false" hasOnlySubstanceUnits="true" initialAmount="0" compartment="default_compartment" name="MPG" id="P18"/>
      <species boundaryCondition="false" constant="false" hasOnlySubstanceUnits="true" initialAmount="0" compartment="default_compartment" name="NEIL1" id="P19"/>
      <species boundaryCondition="false" constant="false" hasOnlySubstanceUnits="true" initialAmount="0" compartment="default_compartment" name="NEIL3" id="P20"/>
      <species boundaryCondition="false" constant="false" hasOnlySubstanceUnits="true" initialAmount="0" compartment="default_compartment" name="OGG1" id="P21"/>
      <species boundaryCondition="false" constant="false" hasOnlySubstanceUnits="true" initialAmount="0" compartment="default_compartment" name="PCNA" id="P22"/>
      <species boundaryCondition="false" constant="false" hasOnlySubstanceUnits="true" initialAmount="0" compartment="default_compartment" name="PCNA_high_level" id="P23"/>
      <species boundaryCondition="false" constant="false" hasOnlySubstanceUnits="true" initialAmount="0" compartment="default_compartment" name="PCNA_low_level" id="P24"/>
      <species boundaryCondition="false" constant="false" hasOnlySubstanceUnits="true" initialAmount="0" compartment="default_compartment" name="PNKP" id="P25"/>
      <species boundaryCondition="false" constant="false" hasOnlySubstanceUnits="true" initialAmount="0" compartment="default_compartment" name="PPi" id="P26"/>
      <species boundaryCondition="false" constant="false" hasOnlySubstanceUnits="true" initialAmount="0" compartment="default_compartment" name="TDG" id="P27"/>
      <species boundaryCondition="false" constant="false" hasOnlySubstanceUnits="true" initialAmount="0" compartment="default_compartment" name="UNG2" id="P28"/>
      <species boundaryCondition="false" constant="false" hasOnlySubstanceUnits="true" initialAmount="0" compartment="default_compartment" name="group14_waste" id="P29"/>
      <species boundaryCondition="false" constant="false" hasOnlySubstanceUnits="true" initialAmount="0" compartment="default_compartment" name="_8oxoAC" id="P30"/>
      <species boundaryCondition="false" constant="false" hasOnlySubstanceUnits="true" initialAmount="0" compartment="default_compartment" name="compleDNA_UNG2_5hydroUra" id="P31"/>
      <species boundaryCondition="false" constant="false" hasOnlySubstanceUnits="true" initialAmount="0" compartment="default_compartment" name="complexDNA_APs_MBD4" id="P32"/>
      <species boundaryCondition="false" constant="false" hasOnlySubstanceUnits="true" initialAmount="0" compartment="default_compartment" name="complexDNA_APs_UNG2" id="P33"/>
      <species boundaryCondition="false" constant="false" hasOnlySubstanceUnits="true" initialAmount="0" compartment="default_compartment" name="complexDNA_APs_hNTH1" id="P34"/>
      <species boundaryCondition="false" constant="false" hasOnlySubstanceUnits="true" initialAmount="0" compartment="default_compartment" name="complexDNA_APs_hSMUG1" id="P35"/>
      <species boundaryCondition="false" constant="false" hasOnlySubstanceUnits="true" initialAmount="0" compartment="default_compartment" name="complexDNA_MBD4_5hmU_ssDNA" id="P36"/>
      <species boundaryCondition="false" constant="false" hasOnlySubstanceUnits="true" initialAmount="0" compartment="default_compartment" name="complexDNA_MYH_gr13" id="P37"/>
      <species boundaryCondition="false" constant="false" hasOnlySubstanceUnits="true" initialAmount="0" compartment="default_compartment" name="complexDNA_TDG_5OHC_dsDNA" id="P38"/>
      <species boundaryCondition="false" constant="false" hasOnlySubstanceUnits="true" initialAmount="0" compartment="default_compartment" name="complexDNA_TDG_8oxoAC" id="P39"/>
      <species boundaryCondition="false" constant="false" hasOnlySubstanceUnits="true" initialAmount="0" compartment="default_compartment" name="complexDNA_TDG_uracil" id="P40"/>
      <species boundaryCondition="false" constant="false" hasOnlySubstanceUnits="true" initialAmount="0" compartment="default_compartment" name="complexDNA_UNG2_uracil" id="P41"/>
      <species boundaryCondition="false" constant="false" hasOnlySubstanceUnits="true" initialAmount="0" compartment="default_compartment" name="complexDNA_hNTH1_FapyG" id="P42"/>
      <species boundaryCondition="false" constant="false" hasOnlySubstanceUnits="true" initialAmount="0" compartment="default_compartment" name="complexDNA_hNTH1_Cg_dsDNA" id="P43"/>
      <species boundaryCondition="false" constant="false" hasOnlySubstanceUnits="true" initialAmount="0" compartment="default_compartment" name="complexDNA_hNTH1_5OHC_dsDNA" id="P44"/>
      <species boundaryCondition="false" constant="false" hasOnlySubstanceUnits="true" initialAmount="0" compartment="default_compartment" name="complexDNA_hNTH1_thymGlycol" id="P45"/>
      <species boundaryCondition="false" constant="false" hasOnlySubstanceUnits="true" initialAmount="0" compartment="default_compartment" name="complexDNA_hSMUG1_uracil" id="P46"/>
      <species boundaryCondition="false" constant="false" hasOnlySubstanceUnits="true" initialAmount="0" compartment="default_compartment" name="complex_DNA_APs_MYH" id="P47"/>
      <species boundaryCondition="false" constant="false" hasOnlySubstanceUnits="true" initialAmount="0" compartment="default_compartment" name="complex_DNA_1nt_5dRP_APE_polBETA" id="P48"/>
      <species boundaryCondition="false" constant="false" hasOnlySubstanceUnits="true" initialAmount="0" compartment="default_compartment" name="complex_DNA_APs_NEIL2" id="P49"/>
      <species boundaryCondition="false" constant="false" hasOnlySubstanceUnits="true" initialAmount="0" compartment="default_compartment" name="complex_DNA_APs_NEIL1" id="P50"/>
      <species boundaryCondition="false" constant="false" hasOnlySubstanceUnits="true" initialAmount="0" compartment="default_compartment" name="complex_DNA_APs_NEIL3" id="P51"/>
      <species boundaryCondition="false" constant="false" hasOnlySubstanceUnits="true" initialAmount="0" compartment="default_compartment" name="complex_DNA_MPG_gr14" id="P52"/>
      <species boundaryCondition="false" constant="false" hasOnlySubstanceUnits="true" initialAmount="0" compartment="default_compartment" name="complex_DNA_APs_TDG" id="P53"/>
      <species boundaryCondition="false" constant="false" hasOnlySubstanceUnits="true" initialAmount="0" compartment="default_compartment" name="complex_DNA_APs_OGG1" id="P54"/>
      <species boundaryCondition="false" constant="false" hasOnlySubstanceUnits="true" initialAmount="0" compartment="default_compartment" name="complex_DNA_MPGbound_AP_site" id="P55"/>
      <species boundaryCondition="false" constant="false" hasOnlySubstanceUnits="true" initialAmount="0" compartment="default_compartment" name="complex_DNA_NEIL1_5hydroxyU" id="P56"/>
      <species boundaryCondition="false" constant="false" hasOnlySubstanceUnits="true" initialAmount="0" compartment="default_compartment" name="complex_DNA_NEIL1_8oxyG" id="P57"/>
      <species boundaryCondition="false" constant="false" hasOnlySubstanceUnits="true" initialAmount="0" compartment="default_compartment" name="complex_DNA_NEIL1_FaPyGC" id="P58"/>
      <species boundaryCondition="false" constant="false" hasOnlySubstanceUnits="true" initialAmount="0" compartment="default_compartment" name="complex_DNA_NEIL1_thymineGlicol" id="P59"/>
      <species boundaryCondition="false" constant="false" hasOnlySubstanceUnits="true" initialAmount="0" compartment="default_compartment" name="complex_DNA_NEIL2_5hydroxyU" id="P60"/>
      <species boundaryCondition="false" constant="false" hasOnlySubstanceUnits="true" initialAmount="0" compartment="default_compartment" name="complex_DNA_NEIL3_5hydroxyU" id="P61"/>
      <species boundaryCondition="false" constant="false" hasOnlySubstanceUnits="true" initialAmount="0" compartment="default_compartment" name="complex_DNA_NEIL3_FaPyA_FaPyG_other" id="P62"/>
      <species boundaryCondition="false" constant="false" hasOnlySubstanceUnits="true" initialAmount="0" compartment="default_compartment" name="complex_DNA_NEIL3_Tg_in_dsDNA" id="P63"/>
      <species boundaryCondition="false" constant="false" hasOnlySubstanceUnits="true" initialAmount="0" compartment="default_compartment" name="complex_DNA_OGG1_8oxoG" id="P64"/>
      <species boundaryCondition="false" constant="false" hasOnlySubstanceUnits="true" initialAmount="0" compartment="default_compartment" name="complex_DNA_OGG1_FaPyGC" id="P65"/>
      <species boundaryCondition="false" constant="false" hasOnlySubstanceUnits="true" initialAmount="0" compartment="default_compartment" name="complex_DNA_with_1nt_gap_APE" id="P66"/>
      <species boundaryCondition="false" constant="false" hasOnlySubstanceUnits="true" initialAmount="0" compartment="default_compartment" name="complex_DNA_with_1nt_gap_APE_polBETA" id="P67"/>
      <species boundaryCondition="false" constant="false" hasOnlySubstanceUnits="true" initialAmount="0" compartment="default_compartment" name="complex_DNA_not_ligated_APE_polBeta" id="P68"/>
      <species boundaryCondition="false" constant="false" hasOnlySubstanceUnits="true" initialAmount="0" compartment="default_compartment" name="complex_DNA_ligated_polBETA_LIG3_XRCC1" id="P69"/>
      <species boundaryCondition="false" constant="false" hasOnlySubstanceUnits="true" initialAmount="0" compartment="default_compartment" name="complex_DNA_unligatedres_polBETA_LIG3_XRCC1" id="P70"/>
      <species boundaryCondition="false" constant="false" hasOnlySubstanceUnits="true" initialAmount="0" compartment="default_compartment" name="dNTP" id="P71"/>
      <species boundaryCondition="false" constant="false" hasOnlySubstanceUnits="true" initialAmount="0" compartment="default_compartment" name="_5dRP" id="P72"/>
      <species boundaryCondition="false" constant="false" hasOnlySubstanceUnits="true" initialAmount="0" compartment="default_compartment" name="MYH" id="P73"/>
      <species boundaryCondition="false" constant="false" hasOnlySubstanceUnits="true" initialAmount="0" compartment="default_compartment" name="FaPyGC" id="P74"/>
      <species boundaryCondition="false" constant="false" hasOnlySubstanceUnits="true" initialAmount="0" compartment="default_compartment" name="NTH1" id="P75"/>
      <species boundaryCondition="false" constant="false" hasOnlySubstanceUnits="true" initialAmount="0" compartment="default_compartment" name="SMUG" id="P76"/>
      <species boundaryCondition="false" constant="false" hasOnlySubstanceUnits="true" initialAmount="0" compartment="default_compartment" name="repaired_DNA" id="P77"/>
      <species boundaryCondition="false" constant="false" hasOnlySubstanceUnits="true" initialAmount="0" compartment="default_compartment" name="polDELTA" id="P78"/>
      <species boundaryCondition="false" constant="false" hasOnlySubstanceUnits="true" initialAmount="0" compartment="default_compartment" name="polEPSILON" id="P79"/>
      <species boundaryCondition="false" constant="false" hasOnlySubstanceUnits="true" initialAmount="0" compartment="default_compartment" name="polBETA" id="P80"/>
      <species boundaryCondition="false" constant="false" hasOnlySubstanceUnits="true" initialAmount="0" compartment="default_compartment" name="_5OHC_ssDNA" id="P81"/>
      <species boundaryCondition="false" constant="false" hasOnlySubstanceUnits="true" initialAmount="0" compartment="default_compartment" name="uracil" id="P82"/>
      <species boundaryCondition="false" constant="false" hasOnlySubstanceUnits="true" initialAmount="0" compartment="default_compartment" name="complex_DNA_3dRP_APE" id="P83"/>
      <species boundaryCondition="false" constant="false" hasOnlySubstanceUnits="true" initialAmount="0" compartment="default_compartment" name="complex_DNA_3P_NEIL2" id="P84"/>
      <species boundaryCondition="false" constant="false" hasOnlySubstanceUnits="true" initialAmount="0" compartment="default_compartment" name="complex_DNA_3P_NEIL1" id="P85"/>
      <species boundaryCondition="false" constant="false" hasOnlySubstanceUnits="true" initialAmount="0" compartment="default_compartment" name="APE_high_level" id="P86"/>
      <species boundaryCondition="false" constant="false" hasOnlySubstanceUnits="true" initialAmount="0" compartment="default_compartment" name="complex_DNA_3P_PKNP" id="P87"/>
      <species boundaryCondition="false" constant="false" hasOnlySubstanceUnits="true" initialAmount="0" compartment="default_compartment" name="flap" id="P88"/>
      <species boundaryCondition="false" constant="false" hasOnlySubstanceUnits="true" initialAmount="0" compartment="default_compartment" name="complex_DNA_break_APE" id="P89"/>
      <species boundaryCondition="false" constant="false" hasOnlySubstanceUnits="true" initialAmount="0" compartment="default_compartment" name="complex_DNA_1nt_gap_PNKP" id="P90"/>
      <species boundaryCondition="false" constant="false" hasOnlySubstanceUnits="true" initialAmount="0" compartment="default_compartment" name="complex_DNA_unligated_polBETA_PNKP" id="P91"/>
      <species boundaryCondition="false" constant="false" hasOnlySubstanceUnits="true" initialAmount="0" compartment="default_compartment" name="complex_DNA_ligated_polBETA_LIG3_XRCC1_PNKP" id="P92"/>
      <species boundaryCondition="false" constant="false" hasOnlySubstanceUnits="true" initialAmount="0" compartment="default_compartment" name="_3P" id="P93"/>
      <species boundaryCondition="false" constant="false" hasOnlySubstanceUnits="true" initialAmount="0" compartment="default_compartment" name="complex_DNA_with_1nt_gap_polBETA_PKNP" id="P94"/>
      <species boundaryCondition="false" constant="false" hasOnlySubstanceUnits="true" initialAmount="0" compartment="default_compartment" name="APE_low_level" id="P95"/>
      <species boundaryCondition="false" constant="false" hasOnlySubstanceUnits="true" initialAmount="0" compartment="default_compartment" name="g1_U_UG" id="P96"/>
      <species boundaryCondition="false" constant="false" hasOnlySubstanceUnits="true" initialAmount="0" compartment="default_compartment" name="complex_DNA_1nt_5dRP_APE_polBETA_PCNA" id="P97"/>
      <species boundaryCondition="false" constant="false" hasOnlySubstanceUnits="true" initialAmount="0" compartment="default_compartment" name="complex_DNA_flapStructure_APE_polBETA" id="P98"/>
      <species boundaryCondition="false" constant="false" hasOnlySubstanceUnits="true" initialAmount="0" compartment="default_compartment" name="complex_DNA_1ntgap_FEN1_polBETA" id="P99"/>
      <species boundaryCondition="false" constant="false" hasOnlySubstanceUnits="true" initialAmount="0" compartment="default_compartment" name="complex_DNA_unligated_APE_polBETA_FEN1" id="P100"/>
      <species boundaryCondition="false" constant="false" hasOnlySubstanceUnits="true" initialAmount="0" compartment="default_compartment" name="complex_DNAligated_polBETA_FEN1_LIG1" id="P101"/>
      <species boundaryCondition="false" constant="false" hasOnlySubstanceUnits="true" initialAmount="0" compartment="default_compartment" name="complex_DNAunligated_polBETA_FEN1" id="P102"/>
      <species boundaryCondition="false" constant="false" hasOnlySubstanceUnits="true" initialAmount="0" compartment="default_compartment" name="g2_UA_UssDNA" id="P103"/>
      <species boundaryCondition="false" constant="false" hasOnlySubstanceUnits="true" initialAmount="0" compartment="default_compartment" name="g3_5hmU_G" id="P104"/>
      <species boundaryCondition="false" constant="false" hasOnlySubstanceUnits="true" initialAmount="0" compartment="default_compartment" name="g5_5OHU_ssDNA" id="P105"/>
      <species boundaryCondition="false" constant="false" hasOnlySubstanceUnits="true" initialAmount="0" compartment="default_compartment" name="g6_other5OHU" id="P106"/>
      <species boundaryCondition="false" constant="false" hasOnlySubstanceUnits="true" initialAmount="0" compartment="default_compartment" name="complex_DNA_NEIL2_8oxoA_TG" id="P107"/>
      <species boundaryCondition="false" constant="false" hasOnlySubstanceUnits="true" initialAmount="0" compartment="default_compartment" name="gr7_TU_CpG" id="P108"/>
      <species boundaryCondition="false" constant="false" hasOnlySubstanceUnits="true" initialAmount="0" compartment="default_compartment" name="g10_8oxoA_TG" id="P109"/>
      <species boundaryCondition="false" constant="false" hasOnlySubstanceUnits="true" initialAmount="0" compartment="default_compartment" name="g11_T_TCG_O6_5fC_5caC" id="P110"/>
      <species boundaryCondition="false" constant="false" hasOnlySubstanceUnits="true" initialAmount="0" compartment="default_compartment" name="g8_8oxoA_C" id="P111"/>
      <species boundaryCondition="false" constant="false" hasOnlySubstanceUnits="true" initialAmount="0" compartment="default_compartment" name="g12_FaPyG_C" id="P112"/>
      <species boundaryCondition="false" constant="false" hasOnlySubstanceUnits="true" initialAmount="0" compartment="default_compartment" name="g18_8oxoG_with_C_T_G" id="P113"/>
      <species boundaryCondition="false" constant="false" hasOnlySubstanceUnits="true" initialAmount="0" compartment="default_compartment" name="g13_A_8_8oxoG_C_hydroxA" id="P114"/>
      <species boundaryCondition="false" constant="false" hasOnlySubstanceUnits="true" initialAmount="0" compartment="default_compartment" name="g14_137_MeAGC_ethenoA_m6A_hypoxanth" id="P115"/>
      <species boundaryCondition="false" constant="false" hasOnlySubstanceUnits="true" initialAmount="0" compartment="default_compartment" name="gr9_5OHC_dsDNA" id="P116"/>
      <species boundaryCondition="false" constant="false" hasOnlySubstanceUnits="true" initialAmount="0" compartment="default_compartment" name="g16_thymineGlycol_ex_TgG" id="P117"/>
      <species boundaryCondition="false" constant="false" hasOnlySubstanceUnits="true" initialAmount="0" compartment="default_compartment" name="gr23_cytosineGlycol_dsDNA_5hydroxy6hydroT" id="P118"/>
      <species boundaryCondition="false" constant="false" hasOnlySubstanceUnits="true" initialAmount="0" compartment="default_compartment" name="g19_5OHC_ssDNA" id="P119"/>
      <species boundaryCondition="false" constant="false" hasOnlySubstanceUnits="true" initialAmount="0" compartment="default_compartment" name="gr20_Tg_in_ssDNA" id="P120"/>
      <species boundaryCondition="false" constant="false" hasOnlySubstanceUnits="true" initialAmount="0" compartment="default_compartment" name="gr21_Tg_in_dsDNA" id="P121"/>
      <species boundaryCondition="false" constant="false" hasOnlySubstanceUnits="true" initialAmount="0" compartment="default_compartment" name="gr22_FaPyA_FaPyG_other" id="P122"/>
      <species boundaryCondition="false" constant="false" hasOnlySubstanceUnits="true" initialAmount="0" compartment="default_compartment" name="complexDNA_hSMUG1_g3_5hmU_G" id="P123"/>
      <species boundaryCondition="false" constant="false" hasOnlySubstanceUnits="true" initialAmount="0" compartment="default_compartment" name="complexDNA_TDG_5methUrac" id="P124"/>
      <species boundaryCondition="false" constant="false" hasOnlySubstanceUnits="true" initialAmount="0" compartment="default_compartment" name="complexDNA_hSMUG1_5hydroxyU" id="P125"/>
      <species boundaryCondition="false" constant="false" hasOnlySubstanceUnits="true" initialAmount="0" compartment="default_compartment" name="complexDNA_hSMUG1_otherUrac" id="P126"/>
      <species boundaryCondition="false" constant="false" hasOnlySubstanceUnits="true" initialAmount="0" compartment="default_compartment" name="complexDNA_TDG_8oxoA_TG" id="P127"/>
      <species boundaryCondition="false" constant="false" hasOnlySubstanceUnits="true" initialAmount="0" compartment="default_compartment" name="_8oxoA_TG" id="P128"/>
      <species boundaryCondition="false" constant="false" hasOnlySubstanceUnits="true" initialAmount="0" compartment="default_compartment" name="complex_DNA_NEIL3_5OHC_ssDNA" id="P129"/>
      <species boundaryCondition="false" constant="false" hasOnlySubstanceUnits="true" initialAmount="0" compartment="default_compartment" name="complex_DNA_8oxoG_CTG" id="P130"/>
      <species boundaryCondition="false" constant="false" hasOnlySubstanceUnits="true" initialAmount="0" compartment="default_compartment" name="complex_DNA_NEIL2_5OHC_dsDNA" id="P131"/>
      <species boundaryCondition="false" constant="false" hasOnlySubstanceUnits="true" initialAmount="0" compartment="default_compartment" name="complex_DNA_NEIL2_5OHC_ssDNA" id="P132"/>
      <species boundaryCondition="false" constant="false" hasOnlySubstanceUnits="true" initialAmount="0" compartment="default_compartment" name="complex_DNA_NEIL1_thymGlyc_dsDNA" id="P133"/>
      <species boundaryCondition="false" constant="false" hasOnlySubstanceUnits="true" initialAmount="0" compartment="default_compartment" name="complex_DNA_NEIL1_5OHC_ssDNA" id="P134"/>
      <species boundaryCondition="false" constant="false" hasOnlySubstanceUnits="true" initialAmount="0" compartment="default_compartment" name="complex_DNA_NEIL1_5OHC_dsDNA" id="P135"/>
      <species boundaryCondition="false" constant="false" hasOnlySubstanceUnits="true" initialAmount="0" compartment="default_compartment" name="complex_DNA_NEIL1_thymGlyc_ssDNA" id="P136"/>
      <species boundaryCondition="false" constant="false" hasOnlySubstanceUnits="true" initialAmount="0" compartment="default_compartment" name="complex_DNA_OGG1_T_TCG_O6_5fC_5caC" id="P137"/>
      <species boundaryCondition="false" constant="false" hasOnlySubstanceUnits="true" initialAmount="0" compartment="default_compartment" name="_8oxoG" id="P138"/>
      <species boundaryCondition="false" constant="false" hasOnlySubstanceUnits="true" initialAmount="0" compartment="default_compartment" name="_FaPyA_FaPyG_other" id="P139"/>
      <species boundaryCondition="false" constant="false" hasOnlySubstanceUnits="true" initialAmount="0" compartment="default_compartment" name="intact_DNA_low_level" id="P140"/>
      <species boundaryCondition="false" constant="false" hasOnlySubstanceUnits="true" initialAmount="0" compartment="default_compartment" name="repaired_DNA_after_damage" id="P141"/>
      <species boundaryCondition="false" constant="false" hasOnlySubstanceUnits="true" initialAmount="0" compartment="default_compartment" name="DNA_high_level" id="P142"/>
      <species boundaryCondition="false" constant="false" hasOnlySubstanceUnits="true" initialAmount="0" compartment="default_compartment" name="gr4_5hmU_ssDNA_5fU" id="P143"/>
      <species boundaryCondition="false" constant="false" hasOnlySubstanceUnits="true" initialAmount="0" compartment="default_compartment" name="complexDNA_NEIL3_Tg_in_ssDNA" id="P144"/>
      <species boundaryCondition="false" constant="false" hasOnlySubstanceUnits="true" initialAmount="0" compartment="default_compartment" name="NEIL2" id="P145"/>
      <species boundaryCondition="false" constant="false" hasOnlySubstanceUnits="true" initialAmount="0" compartment="default_compartment" name="complexDNA_3dRP_NEIL1" id="P146"/>
      <species boundaryCondition="false" constant="false" hasOnlySubstanceUnits="true" initialAmount="0" compartment="default_compartment" name="complex_DNA_NEIL1_8oxoAC" id="P147"/>
      <species boundaryCondition="false" constant="false" hasOnlySubstanceUnits="true" initialAmount="0" compartment="default_compartment" name="complexDNA_hNTH1_FapyGC" id="P148"/>
      <species boundaryCondition="false" constant="false" hasOnlySubstanceUnits="true" initialAmount="0" compartment="default_compartment" name="FaPyG" id="P149"/>
      <species boundaryCondition="false" constant="false" hasOnlySubstanceUnits="true" initialAmount="0" compartment="default_compartment" name="complexDNA_TDG_thymineGlycol" id="P150"/>
      <species boundaryCondition="false" constant="false" hasOnlySubstanceUnits="true" initialAmount="0" compartment="default_compartment" name="thymineGlycol" id="P151"/>
      <species boundaryCondition="false" constant="false" hasOnlySubstanceUnits="true" initialAmount="0" compartment="default_compartment" name="complexDNA_MBD4_thymineGlycol" id="P152"/>
      <species boundaryCondition="false" constant="false" hasOnlySubstanceUnits="true" initialAmount="0" compartment="default_compartment" name="complexDNA_hNTH1_thymGlyc_dsDNA" id="P153"/>
      <species boundaryCondition="false" constant="false" hasOnlySubstanceUnits="true" initialAmount="0" compartment="default_compartment" name="g17_FapyG_with_A_G_T" id="P154"/>
      <species boundaryCondition="false" constant="false" hasOnlySubstanceUnits="true" initialAmount="0" compartment="default_compartment" name="complex_DNA_OGG1_FapyG" id="P155"/>
      <species boundaryCondition="false" constant="false" hasOnlySubstanceUnits="true" initialAmount="0" compartment="default_compartment" name="_5_OHC_dsDNA" id="P156"/>
      <species boundaryCondition="false" constant="false" hasOnlySubstanceUnits="true" initialAmount="0" compartment="default_compartment" name="Cg_dsDNA_waste" id="P157"/>
      <species boundaryCondition="false" constant="false" hasOnlySubstanceUnits="true" initialAmount="0" compartment="default_compartment" name="gr13_waste" id="P158"/>
      <species boundaryCondition="false" constant="false" hasOnlySubstanceUnits="true" initialAmount="0" compartment="default_compartment" name="complexDNA_MBD4_gr7" id="P159"/>
      <species boundaryCondition="false" constant="false" hasOnlySubstanceUnits="true" initialAmount="0" compartment="default_compartment" name="gr7_waste" id="P160"/>
      <species boundaryCondition="false" constant="false" hasOnlySubstanceUnits="true" initialAmount="0" compartment="default_compartment" name="complexDNA_MBD4_5hmU_G" id="P161"/>
      <species boundaryCondition="false" constant="false" hasOnlySubstanceUnits="true" initialAmount="0" compartment="default_compartment" name="coplex_DNA_NEIL2_8oxoAC" id="P162"/>
      <species boundaryCondition="false" constant="false" hasOnlySubstanceUnits="true" initialAmount="0" compartment="default_compartment" name="_T_TCG_O6_5fC_5caC" id="P163"/>
      <species boundaryCondition="false" constant="false" hasOnlySubstanceUnits="true" initialAmount="0" compartment="default_compartment" name="gr15_5OHU_dsDNA_56diHT_56_diOHU" id="P164"/>
      <species boundaryCondition="false" constant="false" hasOnlySubstanceUnits="true" initialAmount="0" compartment="default_compartment" name="complexDNA_hNTH1_5OHU_dsDNA_56diHT_56_diOHU" id="P165"/>
      <species boundaryCondition="false" constant="false" hasOnlySubstanceUnits="true" initialAmount="0" compartment="default_compartment" name="_5OHU_dsDNA_56diHT_56_diOHU" id="P166"/>
      <species boundaryCondition="false" constant="false" hasOnlySubstanceUnits="true" initialAmount="0" compartment="default_compartment" name="complex_DNA_NEIL1_5OHU_dsDNA_56diHT_56_diOHU" id="P167"/>
      <species boundaryCondition="false" constant="false" hasOnlySubstanceUnits="true" initialAmount="0" compartment="default_compartment" name="complex_DNA_NEIL2_5OHU_dsDNA_56diHT_56_diOHU" id="P168"/>
      <species boundaryCondition="false" constant="false" hasOnlySubstanceUnits="true" initialAmount="0" compartment="default_compartment" name="gr24_FaPyA" id="P169"/>
      <species boundaryCondition="false" constant="false" hasOnlySubstanceUnits="true" initialAmount="0" compartment="default_compartment" name="gr25_DNApsoralen" id="P170"/>
      <species boundaryCondition="false" constant="false" hasOnlySubstanceUnits="true" initialAmount="0" compartment="default_compartment" name="gr26_55diHU_8oxoG_ssDNA" id="P171"/>
      <species boundaryCondition="false" constant="false" hasOnlySubstanceUnits="true" initialAmount="0" compartment="default_compartment" name="FaPyA" id="P172"/>
      <species boundaryCondition="false" constant="false" hasOnlySubstanceUnits="true" initialAmount="0" compartment="default_compartment" name="DNApsoralen" id="P173"/>
      <species boundaryCondition="false" constant="false" hasOnlySubstanceUnits="true" initialAmount="0" compartment="default_compartment" name="_55diHU_8oxoG_ssDNA" id="P174"/>
      <species boundaryCondition="false" constant="false" hasOnlySubstanceUnits="true" initialAmount="0" compartment="default_compartment" name="complex_DNA_NEIL1_FaPyA" id="P175"/>
      <species boundaryCondition="false" constant="false" hasOnlySubstanceUnits="true" initialAmount="0" compartment="default_compartment" name="complex_DNA_NEIL2_FaPyA" id="P176"/>
      <species boundaryCondition="false" constant="false" hasOnlySubstanceUnits="true" initialAmount="0" compartment="default_compartment" name="complex_DNA_NEIL1_DNApsoralen" id="P177"/>
      <species boundaryCondition="false" constant="false" hasOnlySubstanceUnits="true" initialAmount="0" compartment="default_compartment" name="complex_DNA_NEIL2_55diHU_8oxoG_ssDNA" id="P178"/>
    </listOfSpecies>
    <listOfReactions>
      <reaction compartment="default_compartment" name="DNA_synthesis_LP_delta" fast="false" id="T0" reversible="false">
        <listOfReactants>
          <speciesReference stoichiometry="1" constant="true" species="P1"/>
          <speciesReference stoichiometry="1" constant="true" species="P71"/>
        </listOfReactants>
        <listOfProducts>
          <speciesReference stoichiometry="1" constant="true" species="P6"/>
          <speciesReference stoichiometry="1" constant="true" species="P26"/>
        </listOfProducts>
      </reaction>
      <reaction compartment="default_compartment" name="DNA_synthesis_LP_epsilon" fast="false" id="T1" reversible="false">
        <listOfReactants>
          <speciesReference stoichiometry="1" constant="true" species="P2"/>
          <speciesReference stoichiometry="1" constant="true" species="P71"/>
        </listOfReactants>
        <listOfProducts>
          <speciesReference stoichiometry="1" constant="true" species="P5"/>
          <speciesReference stoichiometry="1" constant="true" species="P26"/>
        </listOfProducts>
      </reaction>
      <reaction compartment="default_compartment" name="MBD4_displacement_by_APE" fast="false" id="T2" reversible="false">
        <listOfReactants>
          <speciesReference stoichiometry="1" constant="true" species="P0"/>
          <speciesReference stoichiometry="1" constant="true" species="P32"/>
        </listOfReactants>
        <listOfProducts>
          <speciesReference stoichiometry="1" constant="true" species="P3"/>
          <speciesReference stoichiometry="1" constant="true" species="P17"/>
        </listOfProducts>
      </reaction>
      <reaction compartment="default_compartment" name="MPG_displacement_by_APE" fast="false" id="T3" reversible="false">
        <listOfReactants>
          <speciesReference stoichiometry="1" constant="true" species="P0"/>
          <speciesReference stoichiometry="1" constant="true" species="P55"/>
        </listOfReactants>
        <listOfProducts>
          <speciesReference stoichiometry="1" constant="true" species="P18"/>
          <speciesReference stoichiometry="1" constant="true" species="P3"/>
        </listOfProducts>
      </reaction>
      <reaction compartment="default_compartment" name="MYH_displacement_by_APE" fast="false" id="T4" reversible="false">
        <listOfReactants>
          <speciesReference stoichiometry="1" constant="true" species="P0"/>
          <speciesReference stoichiometry="1" constant="true" species="P47"/>
        </listOfReactants>
        <listOfProducts>
          <speciesReference stoichiometry="1" constant="true" species="P3"/>
          <speciesReference stoichiometry="1" constant="true" species="P73"/>
        </listOfProducts>
      </reaction>
      <reaction compartment="default_compartment" name="NEIL1_liase_activity" fast="false" id="T5" reversible="false">
        <listOfReactants>
          <speciesReference stoichiometry="1" constant="true" species="P50"/>
        </listOfReactants>
        <listOfProducts>
          <speciesReference stoichiometry="1" constant="true" species="P85"/>
        </listOfProducts>
      </reaction>
      <reaction compartment="default_compartment" name="NEIL2_liase_activity" fast="false" id="T6" reversible="false">
        <listOfReactants>
          <speciesReference stoichiometry="1" constant="true" species="P49"/>
        </listOfReactants>
        <listOfProducts>
          <speciesReference stoichiometry="1" constant="true" species="P84"/>
        </listOfProducts>
      </reaction>
      <reaction compartment="default_compartment" name="NEIL3_displacement_byAPE" fast="false" id="T7" reversible="false">
        <listOfReactants>
          <speciesReference stoichiometry="1" constant="true" species="P0"/>
          <speciesReference stoichiometry="1" constant="true" species="P51"/>
          <speciesReference stoichiometry="1" constant="true" species="P86"/>
        </listOfReactants>
        <listOfProducts>
          <speciesReference stoichiometry="1" constant="true" species="P3"/>
          <speciesReference stoichiometry="1" constant="true" species="P20"/>
          <speciesReference stoichiometry="1" constant="true" species="P95"/>
        </listOfProducts>
      </reaction>
      <reaction compartment="default_compartment" name="NEIL3_displacement" fast="false" id="T8" reversible="false">
        <listOfReactants>
          <speciesReference stoichiometry="1" constant="true" species="P0"/>
          <speciesReference stoichiometry="1" constant="true" species="P7"/>
        </listOfReactants>
        <listOfProducts>
          <speciesReference stoichiometry="1" constant="true" species="P20"/>
          <speciesReference stoichiometry="1" constant="true" species="P83"/>
        </listOfProducts>
      </reaction>
      <reaction compartment="default_compartment" name="NEIL3_liase_activity" fast="false" id="T9" reversible="false">
        <listOfReactants>
          <speciesReference stoichiometry="1" constant="true" species="P51"/>
        </listOfReactants>
        <listOfProducts>
          <speciesReference stoichiometry="1" constant="true" species="P7"/>
        </listOfProducts>
      </reaction>
      <reaction compartment="default_compartment" name="OGG1_liase_activity" fast="false" id="T10" reversible="false">
        <listOfReactants>
          <speciesReference stoichiometry="1" constant="true" species="P54"/>
        </listOfReactants>
        <listOfProducts>
          <speciesReference stoichiometry="1" constant="true" species="P13"/>
        </listOfProducts>
      </reaction>
      <reaction compartment="default_compartment" name="OGG1_displacement_by_APE" fast="false" id="T11" reversible="false">
        <listOfReactants>
          <speciesReference stoichiometry="1" constant="true" species="P0"/>
          <speciesReference stoichiometry="1" constant="true" species="P54"/>
          <speciesReference stoichiometry="1" constant="true" species="P86"/>
        </listOfReactants>
        <listOfProducts>
          <speciesReference stoichiometry="1" constant="true" species="P3"/>
          <speciesReference stoichiometry="1" constant="true" species="P95"/>
          <speciesReference stoichiometry="1" constant="true" species="P21"/>
        </listOfProducts>
      </reaction>
      <reaction compartment="default_compartment" name="PCNA_freed" fast="false" id="T12" reversible="false">
        <listOfReactants>
          <speciesReference stoichiometry="1" constant="true" species="P22"/>
        </listOfReactants>
        <listOfProducts>
          <speciesReference stoichiometry="1" constant="true" species="P23"/>
        </listOfProducts>
      </reaction>
      <reaction compartment="default_compartment" name="PCNA_decreasing" fast="false" id="T13" reversible="false">
        <listOfReactants>
          <speciesReference stoichiometry="1" constant="true" species="P23"/>
        </listOfReactants>
        <listOfProducts>
          <speciesReference stoichiometry="1" constant="true" species="P24"/>
        </listOfProducts>
      </reaction>
      <reaction compartment="default_compartment" name="PCNA_increasing" fast="false" id="T14" reversible="false">
        <listOfReactants>
          <speciesReference stoichiometry="1" constant="true" species="P24"/>
        </listOfReactants>
        <listOfProducts>
          <speciesReference stoichiometry="1" constant="true" species="P23"/>
        </listOfProducts>
      </reaction>
      <reaction compartment="default_compartment" name="TDG_displacement_by_APE" fast="false" id="T15" reversible="false">
        <listOfReactants>
          <speciesReference stoichiometry="1" constant="true" species="P0"/>
          <speciesReference stoichiometry="1" constant="true" species="P53"/>
        </listOfReactants>
        <listOfProducts>
          <speciesReference stoichiometry="1" constant="true" species="P27"/>
          <speciesReference stoichiometry="1" constant="true" species="P3"/>
        </listOfProducts>
      </reaction>
      <reaction compartment="default_compartment" name="UNG2_displacement_by_APE" fast="false" id="T16" reversible="false">
        <listOfReactants>
          <speciesReference stoichiometry="1" constant="true" species="P0"/>
          <speciesReference stoichiometry="1" constant="true" species="P33"/>
        </listOfReactants>
        <listOfProducts>
          <speciesReference stoichiometry="1" constant="true" species="P28"/>
          <speciesReference stoichiometry="1" constant="true" species="P3"/>
        </listOfProducts>
      </reaction>
      <reaction compartment="default_compartment" name="cleavage_gr14_by_MPG" fast="false" id="T17" reversible="false">
        <listOfReactants>
          <speciesReference stoichiometry="1" constant="true" species="P52"/>
        </listOfReactants>
        <listOfProducts>
          <speciesReference stoichiometry="1" constant="true" species="P55"/>
          <speciesReference stoichiometry="1" constant="true" species="P29"/>
        </listOfProducts>
      </reaction>
      <reaction compartment="default_compartment" name="cleavage_5hydroxyU_by_NEIL1" fast="false" id="T18" reversible="false">
        <listOfReactants>
          <speciesReference stoichiometry="1" constant="true" species="P56"/>
        </listOfReactants>
        <listOfProducts>
          <speciesReference stoichiometry="1" constant="true" species="P82"/>
          <speciesReference stoichiometry="1" constant="true" species="P50"/>
        </listOfProducts>
      </reaction>
      <reaction compartment="default_compartment" name="cleavage_5hydroxyU_by_NEIL2" fast="false" id="T19" reversible="false">
        <listOfReactants>
          <speciesReference stoichiometry="1" constant="true" species="P60"/>
        </listOfReactants>
        <listOfProducts>
          <speciesReference stoichiometry="1" constant="true" species="P49"/>
          <speciesReference stoichiometry="1" constant="true" species="P82"/>
        </listOfProducts>
      </reaction>
      <reaction compartment="default_compartment" name="cleavage_5hydroxyU_by_NEIL3" fast="false" id="T20" reversible="false">
        <listOfReactants>
          <speciesReference stoichiometry="1" constant="true" species="P61"/>
        </listOfReactants>
        <listOfProducts>
          <speciesReference stoichiometry="1" constant="true" species="P51"/>
          <speciesReference stoichiometry="1" constant="true" species="P82"/>
        </listOfProducts>
      </reaction>
      <reaction compartment="default_compartment" name="cleavage_5hydrouracil_by_UNG2" fast="false" id="T21" reversible="false">
        <listOfReactants>
          <speciesReference stoichiometry="1" constant="true" species="P31"/>
        </listOfReactants>
        <listOfProducts>
          <speciesReference stoichiometry="1" constant="true" species="P33"/>
          <speciesReference stoichiometry="1" constant="true" species="P82"/>
        </listOfProducts>
      </reaction>
      <reaction compartment="default_compartment" name="cleavage_gr13_by_MYH" fast="false" id="T22" reversible="false">
        <listOfReactants>
          <speciesReference stoichiometry="1" constant="true" species="P37"/>
        </listOfReactants>
        <listOfProducts>
          <speciesReference stoichiometry="1" constant="true" species="P47"/>
          <speciesReference stoichiometry="1" constant="true" species="P158"/>
        </listOfProducts>
      </reaction>
      <reaction compartment="default_compartment" name="cleavage_8oxyG_by_NEIL1" fast="false" id="T23" reversible="false">
        <listOfReactants>
          <speciesReference stoichiometry="1" constant="true" species="P57"/>
        </listOfReactants>
        <listOfProducts>
          <speciesReference stoichiometry="1" constant="true" species="P50"/>
          <speciesReference stoichiometry="1" constant="true" species="P138"/>
        </listOfProducts>
      </reaction>
      <reaction compartment="default_compartment" name="cleavage_FapyG_by_hNTH1" fast="false" id="T24" reversible="false">
        <listOfReactants>
          <speciesReference stoichiometry="1" constant="true" species="P42"/>
        </listOfReactants>
        <listOfProducts>
          <speciesReference stoichiometry="1" constant="true" species="P34"/>
          <speciesReference stoichiometry="1" constant="true" species="P149"/>
        </listOfProducts>
      </reaction>
      <reaction compartment="default_compartment" name="cleavage_FapyGC_by_NEIL1" fast="false" id="T25" reversible="false">
        <listOfReactants>
          <speciesReference stoichiometry="1" constant="true" species="P58"/>
        </listOfReactants>
        <listOfProducts>
          <speciesReference stoichiometry="1" constant="true" species="P74"/>
          <speciesReference stoichiometry="1" constant="true" species="P50"/>
        </listOfProducts>
      </reaction>
      <reaction compartment="default_compartment" name="cleavage_FaPyA_FaPyG_other_by_NEIL3" fast="false" id="T26" reversible="false">
        <listOfReactants>
          <speciesReference stoichiometry="1" constant="true" species="P62"/>
        </listOfReactants>
        <listOfProducts>
          <speciesReference stoichiometry="1" constant="true" species="P51"/>
          <speciesReference stoichiometry="1" constant="true" species="P139"/>
        </listOfProducts>
      </reaction>
      <reaction compartment="default_compartment" name="cleavage_FoPy_by_OGG1" fast="false" id="T27" reversible="false">
        <listOfReactants>
          <speciesReference stoichiometry="1" constant="true" species="P65"/>
        </listOfReactants>
        <listOfProducts>
          <speciesReference stoichiometry="1" constant="true" species="P74"/>
          <speciesReference stoichiometry="1" constant="true" species="P54"/>
        </listOfProducts>
      </reaction>
      <reaction compartment="default_compartment" name="cleavage_8oxoG_by_OGG1" fast="false" id="T28" reversible="false">
        <listOfReactants>
          <speciesReference stoichiometry="1" constant="true" species="P64"/>
        </listOfReactants>
        <listOfProducts>
          <speciesReference stoichiometry="1" constant="true" species="P30"/>
          <speciesReference stoichiometry="1" constant="true" species="P54"/>
        </listOfProducts>
      </reaction>
      <reaction compartment="default_compartment" name="cleavage_Cg_dsDNA_by_hNTH1" fast="false" id="T29" reversible="false">
        <listOfReactants>
          <speciesReference stoichiometry="1" constant="true" species="P43"/>
        </listOfReactants>
        <listOfProducts>
          <speciesReference stoichiometry="1" constant="true" species="P34"/>
          <speciesReference stoichiometry="1" constant="true" species="P157"/>
        </listOfProducts>
      </reaction>
      <reaction compartment="default_compartment" name="cleavage_5OHC_dsDNA_by_hNTH1" fast="false" id="T30" reversible="false">
        <listOfReactants>
          <speciesReference stoichiometry="1" constant="true" species="P44"/>
        </listOfReactants>
        <listOfProducts>
          <speciesReference stoichiometry="1" constant="true" species="P34"/>
          <speciesReference stoichiometry="1" constant="true" species="P156"/>
        </listOfProducts>
      </reaction>
      <reaction compartment="default_compartment" name="cleavage_5OHC_dsDNA_by_TDG" fast="false" id="T31" reversible="false">
        <listOfReactants>
          <speciesReference stoichiometry="1" constant="true" species="P38"/>
        </listOfReactants>
        <listOfProducts>
          <speciesReference stoichiometry="1" constant="true" species="P53"/>
          <speciesReference stoichiometry="1" constant="true" species="P156"/>
        </listOfProducts>
      </reaction>
      <reaction compartment="default_compartment" name="cleavage_of_APs_by_APE" fast="false" id="T32" reversible="false">
        <listOfReactants>
          <speciesReference stoichiometry="1" constant="true" species="P3"/>
        </listOfReactants>
        <listOfProducts>
          <speciesReference stoichiometry="1" constant="true" species="P89"/>
        </listOfProducts>
      </reaction>
      <reaction compartment="default_compartment" name="cleavage_thymGlic_by_NEIL1" fast="false" id="T33" reversible="false">
        <listOfReactants>
          <speciesReference stoichiometry="1" constant="true" species="P59"/>
        </listOfReactants>
        <listOfProducts>
          <speciesReference stoichiometry="1" constant="true" species="P151"/>
          <speciesReference stoichiometry="1" constant="true" species="P50"/>
        </listOfProducts>
      </reaction>
      <reaction compartment="default_compartment" name="cleavage_thymGlyc_by_hNTH1" fast="false" id="T34" reversible="false">
        <listOfReactants>
          <speciesReference stoichiometry="1" constant="true" species="P45"/>
        </listOfReactants>
        <listOfProducts>
          <speciesReference stoichiometry="1" constant="true" species="P151"/>
          <speciesReference stoichiometry="1" constant="true" species="P34"/>
        </listOfProducts>
      </reaction>
      <reaction compartment="default_compartment" name="cleavage_8oxoAC_by_TDG" fast="false" id="T35" reversible="false">
        <listOfReactants>
          <speciesReference stoichiometry="1" constant="true" species="P39"/>
        </listOfReactants>
        <listOfProducts>
          <speciesReference stoichiometry="1" constant="true" species="P53"/>
          <speciesReference stoichiometry="1" constant="true" species="P30"/>
        </listOfProducts>
      </reaction>
      <reaction compartment="default_compartment" name="cleavage_5hmU_ssDNA_by_MBD4" fast="false" id="T36" reversible="false">
        <listOfReactants>
          <speciesReference stoichiometry="1" constant="true" species="P36"/>
        </listOfReactants>
        <listOfProducts>
          <speciesReference stoichiometry="1" constant="true" species="P32"/>
          <speciesReference stoichiometry="1" constant="true" species="P82"/>
        </listOfProducts>
      </reaction>
      <reaction compartment="default_compartment" name="cleavage_uracil_by_TDG" fast="false" id="T37" reversible="false">
        <listOfReactants>
          <speciesReference stoichiometry="1" constant="true" species="P40"/>
        </listOfReactants>
        <listOfProducts>
          <speciesReference stoichiometry="1" constant="true" species="P82"/>
          <speciesReference stoichiometry="1" constant="true" species="P53"/>
        </listOfProducts>
      </reaction>
      <reaction compartment="default_compartment" name="cleavage_uracil_by_UNG2" fast="false" id="T38" reversible="false">
        <listOfReactants>
          <speciesReference stoichiometry="1" constant="true" species="P41"/>
        </listOfReactants>
        <listOfProducts>
          <speciesReference stoichiometry="1" constant="true" species="P33"/>
          <speciesReference stoichiometry="1" constant="true" species="P82"/>
        </listOfProducts>
      </reaction>
      <reaction compartment="default_compartment" name="cleavage_uracil_by_hSMUG1" fast="false" id="T39" reversible="false">
        <listOfReactants>
          <speciesReference stoichiometry="1" constant="true" species="P46"/>
        </listOfReactants>
        <listOfProducts>
          <speciesReference stoichiometry="1" constant="true" species="P35"/>
          <speciesReference stoichiometry="1" constant="true" species="P82"/>
        </listOfProducts>
      </reaction>
      <reaction compartment="default_compartment" name="disposal_of_PPi" fast="false" id="T40" reversible="false">
        <listOfReactants>
          <speciesReference stoichiometry="1" constant="true" species="P26"/>
        </listOfReactants>
      </reaction>
      <reaction compartment="default_compartment" name="incorporation_1nt" fast="false" id="T41" reversible="false">
        <listOfReactants>
          <speciesReference stoichiometry="1" constant="true" species="P4"/>
          <speciesReference stoichiometry="1" constant="true" species="P71"/>
        </listOfReactants>
        <listOfProducts>
          <speciesReference stoichiometry="1" constant="true" species="P48"/>
          <speciesReference stoichiometry="1" constant="true" species="P26"/>
        </listOfProducts>
      </reaction>
      <reaction compartment="default_compartment" name="polBeta_incorporates_1nt" fast="false" id="T42" reversible="false">
        <listOfReactants>
          <speciesReference stoichiometry="1" constant="true" species="P67"/>
          <speciesReference stoichiometry="1" constant="true" species="P71"/>
        </listOfReactants>
        <listOfProducts>
          <speciesReference stoichiometry="1" constant="true" species="P68"/>
          <speciesReference stoichiometry="1" constant="true" species="P26"/>
        </listOfProducts>
      </reaction>
      <reaction compartment="default_compartment" name="disposal_of_dRP" fast="false" id="T43" reversible="false">
        <listOfReactants>
          <speciesReference stoichiometry="1" constant="true" species="P72"/>
        </listOfReactants>
      </reaction>
      <reaction compartment="default_compartment" name="disposal_of_dNTP" fast="false" id="T44" reversible="false">
        <listOfReactants>
          <speciesReference stoichiometry="1" constant="true" species="P71"/>
        </listOfReactants>
      </reaction>
      <reaction compartment="default_compartment" name="hNTH1_displacement_by_APE" fast="false" id="T45" reversible="false">
        <listOfReactants>
          <speciesReference stoichiometry="1" constant="true" species="P0"/>
          <speciesReference stoichiometry="1" constant="true" species="P34"/>
          <speciesReference stoichiometry="1" constant="true" species="P86"/>
        </listOfReactants>
        <listOfProducts>
          <speciesReference stoichiometry="1" constant="true" species="P75"/>
          <speciesReference stoichiometry="1" constant="true" species="P3"/>
          <speciesReference stoichiometry="1" constant="true" species="P95"/>
        </listOfProducts>
      </reaction>
      <reaction compartment="default_compartment" name="dissociation_SP_complex" fast="false" id="T46" reversible="false">
        <listOfReactants>
          <speciesReference stoichiometry="1" constant="true" species="P69"/>
        </listOfReactants>
        <listOfProducts>
          <speciesReference stoichiometry="1" constant="true" species="P80"/>
          <speciesReference stoichiometry="1" constant="true" species="P0"/>
          <speciesReference stoichiometry="1" constant="true" species="P141"/>
        </listOfProducts>
      </reaction>
      <reaction compartment="default_compartment" name="dissociation_LPDelta_complex" fast="false" id="T47" reversible="false">
        <listOfReactants>
          <speciesReference stoichiometry="1" constant="true" species="P9"/>
        </listOfReactants>
        <listOfProducts>
          <speciesReference stoichiometry="1" constant="true" species="P15"/>
          <speciesReference stoichiometry="1" constant="true" species="P78"/>
          <speciesReference stoichiometry="1" constant="true" species="P22"/>
          <speciesReference stoichiometry="1" constant="true" species="P141"/>
          <speciesReference stoichiometry="1" constant="true" species="P14"/>
          <speciesReference stoichiometry="1" constant="true" species="P0"/>
        </listOfProducts>
      </reaction>
      <reaction compartment="default_compartment" name="dissociation_LPEpsilon_complex" fast="false" id="T48" reversible="false">
        <listOfReactants>
          <speciesReference stoichiometry="1" constant="true" species="P10"/>
        </listOfReactants>
        <listOfProducts>
          <speciesReference stoichiometry="1" constant="true" species="P15"/>
          <speciesReference stoichiometry="1" constant="true" species="P79"/>
          <speciesReference stoichiometry="1" constant="true" species="P22"/>
          <speciesReference stoichiometry="1" constant="true" species="P14"/>
          <speciesReference stoichiometry="1" constant="true" species="P141"/>
          <speciesReference stoichiometry="1" constant="true" species="P0"/>
        </listOfProducts>
      </reaction>
      <reaction compartment="default_compartment" name="flap_cleavage_LP_delta" fast="false" id="T49" reversible="false">
        <listOfReactants>
          <speciesReference stoichiometry="1" constant="true" species="P6"/>
          <speciesReference stoichiometry="1" constant="true" species="P14"/>
        </listOfReactants>
        <listOfProducts>
          <speciesReference stoichiometry="1" constant="true" species="P12"/>
          <speciesReference stoichiometry="1" constant="true" species="P88"/>
        </listOfProducts>
      </reaction>
      <reaction compartment="default_compartment" name="flap_cleavage_LP_epsilon" fast="false" id="T50" reversible="false">
        <listOfReactants>
          <speciesReference stoichiometry="1" constant="true" species="P5"/>
          <speciesReference stoichiometry="1" constant="true" species="P14"/>
        </listOfReactants>
        <listOfProducts>
          <speciesReference stoichiometry="1" constant="true" species="P11"/>
          <speciesReference stoichiometry="1" constant="true" species="P88"/>
        </listOfProducts>
      </reaction>
      <reaction compartment="default_compartment" name="generate_dNTP" fast="false" id="T51" reversible="false">
        <listOfProducts>
          <speciesReference stoichiometry="1" constant="true" species="P71"/>
        </listOfProducts>
      </reaction>
      <reaction compartment="default_compartment" name="hNTH1_displacement" fast="false" id="T52" reversible="false">
        <listOfReactants>
          <speciesReference stoichiometry="1" constant="true" species="P0"/>
          <speciesReference stoichiometry="1" constant="true" species="P8"/>
        </listOfReactants>
        <listOfProducts>
          <speciesReference stoichiometry="1" constant="true" species="P83"/>
          <speciesReference stoichiometry="1" constant="true" species="P75"/>
        </listOfProducts>
      </reaction>
      <reaction compartment="default_compartment" name="hNTH1_liase_activity" fast="false" id="T53" reversible="false">
        <listOfReactants>
          <speciesReference stoichiometry="1" constant="true" species="P34"/>
        </listOfReactants>
        <listOfProducts>
          <speciesReference stoichiometry="1" constant="true" species="P8"/>
        </listOfProducts>
      </reaction>
      <reaction compartment="default_compartment" name="hSMUG1_displacement_by_APE" fast="false" id="T54" reversible="false">
        <listOfReactants>
          <speciesReference stoichiometry="1" constant="true" species="P0"/>
          <speciesReference stoichiometry="1" constant="true" species="P35"/>
        </listOfReactants>
        <listOfProducts>
          <speciesReference stoichiometry="1" constant="true" species="P76"/>
          <speciesReference stoichiometry="1" constant="true" species="P3"/>
        </listOfProducts>
      </reaction>
      <reaction compartment="default_compartment" name="recognMBD4_gr7" fast="false" id="T55" reversible="false">
        <listOfReactants>
          <speciesReference stoichiometry="1" constant="true" species="P17"/>
          <speciesReference stoichiometry="1" constant="true" species="P108"/>
        </listOfReactants>
        <listOfProducts>
          <speciesReference stoichiometry="1" constant="true" species="P159"/>
        </listOfProducts>
      </reaction>
      <reaction compartment="default_compartment" name="ligase_recruitment" fast="false" id="T56" reversible="false">
        <listOfReactants>
          <speciesReference stoichiometry="1" constant="true" species="P16"/>
          <speciesReference stoichiometry="1" constant="true" species="P68"/>
        </listOfReactants>
        <listOfProducts>
          <speciesReference stoichiometry="1" constant="true" species="P70"/>
        </listOfProducts>
      </reaction>
      <reaction compartment="default_compartment" name="ligation_LIG3" fast="false" id="T57" reversible="false">
        <listOfReactants>
          <speciesReference stoichiometry="1" constant="true" species="P70"/>
        </listOfReactants>
        <listOfProducts>
          <speciesReference stoichiometry="1" constant="true" species="P69"/>
          <speciesReference stoichiometry="1" constant="true" species="P16"/>
        </listOfProducts>
      </reaction>
      <reaction compartment="default_compartment" name="ligation_in_LP_delta" fast="false" id="T58" reversible="false">
        <listOfReactants>
          <speciesReference stoichiometry="1" constant="true" species="P12"/>
          <speciesReference stoichiometry="1" constant="true" species="P15"/>
        </listOfReactants>
        <listOfProducts>
          <speciesReference stoichiometry="1" constant="true" species="P9"/>
        </listOfProducts>
      </reaction>
      <reaction compartment="default_compartment" name="ligation_in_LP_epsilon" fast="false" id="T59" reversible="false">
        <listOfReactants>
          <speciesReference stoichiometry="1" constant="true" species="P11"/>
          <speciesReference stoichiometry="1" constant="true" species="P15"/>
        </listOfReactants>
        <listOfProducts>
          <speciesReference stoichiometry="1" constant="true" species="P10"/>
        </listOfProducts>
      </reaction>
      <reaction compartment="default_compartment" name="pBETA_displacement_by_pDELTA" fast="false" id="T60" reversible="false">
        <listOfReactants>
          <speciesReference stoichiometry="1" constant="true" species="P23"/>
          <speciesReference stoichiometry="1" constant="true" species="P48"/>
          <speciesReference stoichiometry="1" constant="true" species="P78"/>
        </listOfReactants>
        <listOfProducts>
          <speciesReference stoichiometry="1" constant="true" species="P1"/>
          <speciesReference stoichiometry="1" constant="true" species="P80"/>
        </listOfProducts>
      </reaction>
      <reaction compartment="default_compartment" name="pBETA_displacement_polEPISOLON" fast="false" id="T61" reversible="false">
        <listOfReactants>
          <speciesReference stoichiometry="1" constant="true" species="P24"/>
          <speciesReference stoichiometry="1" constant="true" species="P48"/>
          <speciesReference stoichiometry="1" constant="true" species="P79"/>
        </listOfReactants>
        <listOfProducts>
          <speciesReference stoichiometry="1" constant="true" species="P2"/>
          <speciesReference stoichiometry="1" constant="true" species="P80"/>
        </listOfProducts>
      </reaction>
      <reaction compartment="default_compartment" name="polBETA_recruitment" fast="false" id="T62" reversible="false">
        <listOfReactants>
          <speciesReference stoichiometry="1" constant="true" species="P66"/>
          <speciesReference stoichiometry="1" constant="true" species="P80"/>
        </listOfReactants>
        <listOfProducts>
          <speciesReference stoichiometry="1" constant="true" species="P67"/>
        </listOfProducts>
      </reaction>
      <reaction compartment="default_compartment" name="recognMPG_of_gr14" fast="false" id="T63" reversible="false">
        <listOfReactants>
          <speciesReference stoichiometry="1" constant="true" species="P18"/>
          <speciesReference stoichiometry="1" constant="true" species="P115"/>
        </listOfReactants>
        <listOfProducts>
          <speciesReference stoichiometry="1" constant="true" species="P52"/>
        </listOfProducts>
      </reaction>
      <reaction compartment="default_compartment" name="recognMYH_of_gr13" fast="false" id="T64" reversible="false">
        <listOfReactants>
          <speciesReference stoichiometry="1" constant="true" species="P73"/>
          <speciesReference stoichiometry="1" constant="true" species="P114"/>
        </listOfReactants>
        <listOfProducts>
          <speciesReference stoichiometry="1" constant="true" species="P37"/>
        </listOfProducts>
      </reaction>
      <reaction compartment="default_compartment" name="recognNEIL1_FaPyGC" fast="false" id="T65" reversible="false">
        <listOfReactants>
          <speciesReference stoichiometry="1" constant="true" species="P19"/>
          <speciesReference stoichiometry="1" constant="true" species="P112"/>
        </listOfReactants>
        <listOfProducts>
          <speciesReference stoichiometry="1" constant="true" species="P58"/>
        </listOfProducts>
      </reaction>
      <reaction compartment="default_compartment" name="recognNEIL1_of_5hydroxyU_ssDNA" fast="false" id="T66" reversible="false">
        <listOfReactants>
          <speciesReference stoichiometry="1" constant="true" species="P19"/>
          <speciesReference stoichiometry="1" constant="true" species="P105"/>
        </listOfReactants>
        <listOfProducts>
          <speciesReference stoichiometry="1" constant="true" species="P56"/>
        </listOfProducts>
      </reaction>
      <reaction compartment="default_compartment" name="recognNEIL3_of_5hydroxyU_ssDNA" fast="false" id="T67" reversible="false">
        <listOfReactants>
          <speciesReference stoichiometry="1" constant="true" species="P20"/>
          <speciesReference stoichiometry="1" constant="true" species="P105"/>
        </listOfReactants>
        <listOfProducts>
          <speciesReference stoichiometry="1" constant="true" species="P61"/>
        </listOfProducts>
      </reaction>
      <reaction compartment="default_compartment" name="recognNEIL1_of_8oxyG" fast="false" id="T68" reversible="false">
        <listOfReactants>
          <speciesReference stoichiometry="1" constant="true" species="P19"/>
          <speciesReference stoichiometry="1" constant="true" species="P113"/>
        </listOfReactants>
        <listOfProducts>
          <speciesReference stoichiometry="1" constant="true" species="P57"/>
        </listOfProducts>
      </reaction>
      <reaction compartment="default_compartment" name="recognNEIL2_of_5hydroxyU_ssDNA" fast="false" id="T69" reversible="false">
        <listOfReactants>
          <speciesReference stoichiometry="1" constant="true" species="P105"/>
          <speciesReference stoichiometry="1" constant="true" species="P145"/>
        </listOfReactants>
        <listOfProducts>
          <speciesReference stoichiometry="1" constant="true" species="P60"/>
        </listOfProducts>
      </reaction>
      <reaction compartment="default_compartment" name="recognNEIL3_FaPyA_FaPyG_other" fast="false" id="T70" reversible="false">
        <listOfReactants>
          <speciesReference stoichiometry="1" constant="true" species="P20"/>
          <speciesReference stoichiometry="1" constant="true" species="P122"/>
        </listOfReactants>
        <listOfProducts>
          <speciesReference stoichiometry="1" constant="true" species="P62"/>
        </listOfProducts>
      </reaction>
      <reaction compartment="default_compartment" name="recognNTH1_of_Cg_dsDNA" fast="false" id="T71" reversible="false">
        <listOfReactants>
          <speciesReference stoichiometry="1" constant="true" species="P75"/>
          <speciesReference stoichiometry="1" constant="true" species="P118"/>
        </listOfReactants>
        <listOfProducts>
          <speciesReference stoichiometry="1" constant="true" species="P43"/>
        </listOfProducts>
      </reaction>
      <reaction compartment="default_compartment" name="recognNTH1_5OHC_dsDNA" fast="false" id="T72" reversible="false">
        <listOfReactants>
          <speciesReference stoichiometry="1" constant="true" species="P75"/>
          <speciesReference stoichiometry="1" constant="true" species="P116"/>
        </listOfReactants>
        <listOfProducts>
          <speciesReference stoichiometry="1" constant="true" species="P44"/>
        </listOfProducts>
      </reaction>
      <reaction compartment="default_compartment" name="recognNTH1_of_FapyG" fast="false" id="T73" reversible="false">
        <listOfReactants>
          <speciesReference stoichiometry="1" constant="true" species="P75"/>
          <speciesReference stoichiometry="1" constant="true" species="P154"/>
        </listOfReactants>
        <listOfProducts>
          <speciesReference stoichiometry="1" constant="true" species="P42"/>
        </listOfProducts>
      </reaction>
      <reaction compartment="default_compartment" name="recognNTH1_of_thymineGlycol" fast="false" id="T74" reversible="false">
        <listOfReactants>
          <speciesReference stoichiometry="1" constant="true" species="P75"/>
          <speciesReference stoichiometry="1" constant="true" species="P117"/>
        </listOfReactants>
        <listOfProducts>
          <speciesReference stoichiometry="1" constant="true" species="P45"/>
        </listOfProducts>
      </reaction>
      <reaction compartment="default_compartment" name="recognTDG_5OHC_dsDNA" fast="false" id="T75" reversible="false">
        <listOfReactants>
          <speciesReference stoichiometry="1" constant="true" species="P27"/>
          <speciesReference stoichiometry="1" constant="true" species="P116"/>
        </listOfReactants>
        <listOfProducts>
          <speciesReference stoichiometry="1" constant="true" species="P38"/>
        </listOfProducts>
      </reaction>
      <reaction compartment="default_compartment" name="recognTDG_of_8oxoAC" fast="false" id="T76" reversible="false">
        <listOfReactants>
          <speciesReference stoichiometry="1" constant="true" species="P27"/>
          <speciesReference stoichiometry="1" constant="true" species="P111"/>
        </listOfReactants>
        <listOfProducts>
          <speciesReference stoichiometry="1" constant="true" species="P39"/>
        </listOfProducts>
      </reaction>
      <reaction compartment="default_compartment" name="recognOGG1_of_8oxoG_dmg" fast="false" id="T77" reversible="false">
        <listOfReactants>
          <speciesReference stoichiometry="1" constant="true" species="P21"/>
          <speciesReference stoichiometry="1" constant="true" species="P111"/>
        </listOfReactants>
        <listOfProducts>
          <speciesReference stoichiometry="1" constant="true" species="P64"/>
        </listOfProducts>
      </reaction>
      <reaction compartment="default_compartment" name="recognOGG1_of_FaPyGC_dmg" fast="false" id="T78" reversible="false">
        <listOfReactants>
          <speciesReference stoichiometry="1" constant="true" species="P21"/>
          <speciesReference stoichiometry="1" constant="true" species="P112"/>
        </listOfReactants>
        <listOfProducts>
          <speciesReference stoichiometry="1" constant="true" species="P65"/>
        </listOfProducts>
      </reaction>
      <reaction compartment="default_compartment" name="recognTDG_uracilGroup1" fast="false" id="T79" reversible="false">
        <listOfReactants>
          <speciesReference stoichiometry="1" constant="true" species="P27"/>
          <speciesReference stoichiometry="1" constant="true" species="P96"/>
        </listOfReactants>
        <listOfProducts>
          <speciesReference stoichiometry="1" constant="true" species="P40"/>
        </listOfProducts>
      </reaction>
      <reaction compartment="default_compartment" name="recognUNG2_of_5hydroUra" fast="false" id="T80" reversible="false">
        <listOfReactants>
          <speciesReference stoichiometry="1" constant="true" species="P28"/>
          <speciesReference stoichiometry="1" constant="true" species="P96"/>
        </listOfReactants>
        <listOfProducts>
          <speciesReference stoichiometry="1" constant="true" species="P31"/>
        </listOfProducts>
      </reaction>
      <reaction compartment="default_compartment" name="recognUNG2_of_OtherUracilGroup2" fast="false" id="T81" reversible="false">
        <listOfReactants>
          <speciesReference stoichiometry="1" constant="true" species="P28"/>
          <speciesReference stoichiometry="1" constant="true" species="P103"/>
        </listOfReactants>
        <listOfProducts>
          <speciesReference stoichiometry="1" constant="true" species="P41"/>
        </listOfProducts>
      </reaction>
      <reaction compartment="default_compartment" name="recogn_hSMUG1_uracilGroup1" fast="false" id="T82" reversible="false">
        <listOfReactants>
          <speciesReference stoichiometry="1" constant="true" species="P76"/>
          <speciesReference stoichiometry="1" constant="true" species="P96"/>
        </listOfReactants>
        <listOfProducts>
          <speciesReference stoichiometry="1" constant="true" species="P46"/>
        </listOfProducts>
      </reaction>
      <reaction compartment="default_compartment" name="recognitionNEIL1_of_thymineGlicol" fast="false" id="T83" reversible="false">
        <listOfReactants>
          <speciesReference stoichiometry="1" constant="true" species="P19"/>
          <speciesReference stoichiometry="1" constant="true" species="P117"/>
        </listOfReactants>
        <listOfProducts>
          <speciesReference stoichiometry="1" constant="true" species="P59"/>
        </listOfProducts>
      </reaction>
      <reaction compartment="default_compartment" name="OGG1_displacement" fast="false" id="T84" reversible="false">
        <listOfReactants>
          <speciesReference stoichiometry="1" constant="true" species="P0"/>
          <speciesReference stoichiometry="1" constant="true" species="P13"/>
        </listOfReactants>
        <listOfProducts>
          <speciesReference stoichiometry="1" constant="true" species="P83"/>
          <speciesReference stoichiometry="1" constant="true" species="P21"/>
        </listOfProducts>
      </reaction>
      <reaction compartment="default_compartment" name="removal_3dRP_by_APE" fast="false" id="T85" reversible="false">
        <listOfReactants>
          <speciesReference stoichiometry="1" constant="true" species="P83"/>
        </listOfReactants>
        <listOfProducts>
          <speciesReference stoichiometry="1" constant="true" species="P66"/>
          <speciesReference stoichiometry="1" constant="true" species="P72"/>
        </listOfProducts>
      </reaction>
      <reaction compartment="default_compartment" name="NEIL1_displacement" fast="false" id="T86" reversible="false">
        <listOfReactants>
          <speciesReference stoichiometry="1" constant="true" species="P25"/>
          <speciesReference stoichiometry="1" constant="true" species="P85"/>
        </listOfReactants>
        <listOfProducts>
          <speciesReference stoichiometry="1" constant="true" species="P19"/>
          <speciesReference stoichiometry="1" constant="true" species="P87"/>
        </listOfProducts>
      </reaction>
      <reaction compartment="default_compartment" name="NEIL2_displacement" fast="false" id="T87" reversible="false">
        <listOfReactants>
          <speciesReference stoichiometry="1" constant="true" species="P25"/>
          <speciesReference stoichiometry="1" constant="true" species="P84"/>
        </listOfReactants>
        <listOfProducts>
          <speciesReference stoichiometry="1" constant="true" species="P87"/>
          <speciesReference stoichiometry="1" constant="true" species="P145"/>
        </listOfProducts>
      </reaction>
      <reaction compartment="default_compartment" name="APE_decreasing" fast="false" id="T88" reversible="false">
        <listOfReactants>
          <speciesReference stoichiometry="1" constant="true" species="P86"/>
        </listOfReactants>
        <listOfProducts>
          <speciesReference stoichiometry="1" constant="true" species="P95"/>
        </listOfProducts>
      </reaction>
      <reaction compartment="default_compartment" name="APE_increasing" fast="false" id="T89" reversible="false">
        <listOfReactants>
          <speciesReference stoichiometry="1" constant="true" species="P95"/>
        </listOfReactants>
        <listOfProducts>
          <speciesReference stoichiometry="1" constant="true" species="P86"/>
        </listOfProducts>
      </reaction>
      <reaction compartment="default_compartment" name="removal_3P_by_PNKP" fast="false" id="T90" reversible="false">
        <listOfReactants>
          <speciesReference stoichiometry="1" constant="true" species="P87"/>
        </listOfReactants>
        <listOfProducts>
          <speciesReference stoichiometry="1" constant="true" species="P90"/>
          <speciesReference stoichiometry="1" constant="true" species="P93"/>
        </listOfProducts>
      </reaction>
      <reaction compartment="default_compartment" name="flap_out" fast="false" id="T91" reversible="false">
        <listOfReactants>
          <speciesReference stoichiometry="1" constant="true" species="P88"/>
        </listOfReactants>
      </reaction>
      <reaction compartment="default_compartment" name="polBeta_recruitment" fast="false" id="T92" reversible="false">
        <listOfReactants>
          <speciesReference stoichiometry="1" constant="true" species="P80"/>
          <speciesReference stoichiometry="1" constant="true" species="P89"/>
        </listOfReactants>
        <listOfProducts>
          <speciesReference stoichiometry="1" constant="true" species="P4"/>
        </listOfProducts>
      </reaction>
      <reaction compartment="default_compartment" name="polBETA_recruitment_and_1nt_incorp_with_PNKP" fast="false" id="T93" reversible="false">
        <listOfReactants>
          <speciesReference stoichiometry="1" constant="true" species="P80"/>
          <speciesReference stoichiometry="1" constant="true" species="P90"/>
        </listOfReactants>
        <listOfProducts>
          <speciesReference stoichiometry="1" constant="true" species="P26"/>
          <speciesReference stoichiometry="1" constant="true" species="P94"/>
        </listOfProducts>
      </reaction>
      <reaction compartment="default_compartment" name="ligation_forPNKP" fast="false" id="T94" reversible="false">
        <listOfReactants>
          <speciesReference stoichiometry="1" constant="true" species="P16"/>
          <speciesReference stoichiometry="1" constant="true" species="P91"/>
        </listOfReactants>
        <listOfProducts>
          <speciesReference stoichiometry="1" constant="true" species="P92"/>
        </listOfProducts>
      </reaction>
      <reaction compartment="default_compartment" name="dissociation_SP_complex_PKNP_path" fast="false" id="T95" reversible="false">
        <listOfReactants>
          <speciesReference stoichiometry="1" constant="true" species="P92"/>
        </listOfReactants>
        <listOfProducts>
          <speciesReference stoichiometry="1" constant="true" species="P80"/>
          <speciesReference stoichiometry="1" constant="true" species="P16"/>
          <speciesReference stoichiometry="1" constant="true" species="P25"/>
          <speciesReference stoichiometry="1" constant="true" species="P141"/>
        </listOfProducts>
      </reaction>
      <reaction compartment="default_compartment" name="polBETA_removes_5dRP" fast="false" id="T96" reversible="false">
        <listOfReactants>
          <speciesReference stoichiometry="1" constant="true" species="P48"/>
        </listOfReactants>
        <listOfProducts>
          <speciesReference stoichiometry="1" constant="true" species="P68"/>
          <speciesReference stoichiometry="1" constant="true" species="P72"/>
        </listOfProducts>
      </reaction>
      <reaction compartment="default_compartment" name="disposal_of_3P" fast="false" id="T97" reversible="false">
        <listOfReactants>
          <speciesReference stoichiometry="1" constant="true" species="P93"/>
        </listOfReactants>
      </reaction>
      <reaction compartment="default_compartment" name="polBeta_incorporates_1nt_PKNP_path" fast="false" id="T98" reversible="false">
        <listOfReactants>
          <speciesReference stoichiometry="1" constant="true" species="P71"/>
          <speciesReference stoichiometry="1" constant="true" species="P94"/>
        </listOfReactants>
        <listOfProducts>
          <speciesReference stoichiometry="1" constant="true" species="P91"/>
        </listOfProducts>
      </reaction>
      <reaction compartment="default_compartment" name="NEIL1_stimulated_displacement_of_OGG1" fast="false" id="T99" reversible="false">
        <listOfReactants>
          <speciesReference stoichiometry="1" constant="true" species="P13"/>
          <speciesReference stoichiometry="1" constant="true" species="P19"/>
        </listOfReactants>
        <listOfProducts>
          <speciesReference stoichiometry="1" constant="true" species="P21"/>
          <speciesReference stoichiometry="1" constant="true" species="P146"/>
        </listOfProducts>
      </reaction>
      <reaction compartment="default_compartment" name="FEN1_dRP_cleavage" fast="false" id="T100" reversible="false">
        <listOfReactants>
          <speciesReference stoichiometry="1" constant="true" species="P14"/>
          <speciesReference stoichiometry="1" constant="true" species="P97"/>
        </listOfReactants>
        <listOfProducts>
          <speciesReference stoichiometry="1" constant="true" species="P72"/>
          <speciesReference stoichiometry="1" constant="true" species="P99"/>
          <speciesReference stoichiometry="1" constant="true" species="P0"/>
        </listOfProducts>
      </reaction>
      <reaction compartment="default_compartment" name="UA_UssDNA_dmgCreation" fast="false" id="T101" reversible="false">
        <listOfReactants>
          <speciesReference stoichiometry="1" constant="true" species="P77"/>
        </listOfReactants>
        <listOfProducts>
          <speciesReference stoichiometry="1" constant="true" species="P103"/>
        </listOfProducts>
      </reaction>
      <reaction compartment="default_compartment" name="PCNA_added_to_the_complex" fast="false" id="T102" reversible="false">
        <listOfReactants>
          <speciesReference stoichiometry="1" constant="true" species="P23"/>
          <speciesReference stoichiometry="1" constant="true" species="P48"/>
        </listOfReactants>
        <listOfProducts>
          <speciesReference stoichiometry="1" constant="true" species="P97"/>
        </listOfProducts>
      </reaction>
      <reaction compartment="default_compartment" name="DNA_synthesis" fast="false" id="T103" reversible="false">
        <listOfReactants>
          <speciesReference stoichiometry="1" constant="true" species="P71"/>
          <speciesReference stoichiometry="1" constant="true" species="P97"/>
        </listOfReactants>
        <listOfProducts>
          <speciesReference stoichiometry="1" constant="true" species="P26"/>
          <speciesReference stoichiometry="1" constant="true" species="P98"/>
        </listOfProducts>
      </reaction>
      <reaction compartment="default_compartment" name="U_UG_dmgCreation" fast="false" id="T104" reversible="false">
        <listOfReactants>
          <speciesReference stoichiometry="1" constant="true" species="P77"/>
        </listOfReactants>
        <listOfProducts>
          <speciesReference stoichiometry="1" constant="true" species="P96"/>
        </listOfProducts>
      </reaction>
      <reaction compartment="default_compartment" name="flap_excision" fast="false" id="T105" reversible="false">
        <listOfReactants>
          <speciesReference stoichiometry="1" constant="true" species="P14"/>
          <speciesReference stoichiometry="1" constant="true" species="P98"/>
        </listOfReactants>
        <listOfProducts>
          <speciesReference stoichiometry="1" constant="true" species="P100"/>
        </listOfProducts>
      </reaction>
      <reaction compartment="default_compartment" name="polBETA_gap_filling" fast="false" id="T106" reversible="false">
        <listOfReactants>
          <speciesReference stoichiometry="1" constant="true" species="P99"/>
        </listOfReactants>
        <listOfProducts>
          <speciesReference stoichiometry="1" constant="true" species="P102"/>
        </listOfProducts>
      </reaction>
      <reaction compartment="default_compartment" name="APE_removal" fast="false" id="T107" reversible="false">
        <listOfReactants>
          <speciesReference stoichiometry="1" constant="true" species="P100"/>
        </listOfReactants>
        <listOfProducts>
          <speciesReference stoichiometry="1" constant="true" species="P0"/>
          <speciesReference stoichiometry="1" constant="true" species="P102"/>
        </listOfProducts>
      </reaction>
      <reaction compartment="default_compartment" name="ligation_LIG1" fast="false" id="T108" reversible="false">
        <listOfReactants>
          <speciesReference stoichiometry="1" constant="true" species="P15"/>
          <speciesReference stoichiometry="1" constant="true" species="P102"/>
        </listOfReactants>
        <listOfProducts>
          <speciesReference stoichiometry="1" constant="true" species="P101"/>
        </listOfProducts>
      </reaction>
      <reaction compartment="default_compartment" name="dissociation_otherLP" fast="false" id="T109" reversible="false">
        <listOfReactants>
          <speciesReference stoichiometry="1" constant="true" species="P101"/>
        </listOfReactants>
        <listOfProducts>
          <speciesReference stoichiometry="1" constant="true" species="P14"/>
          <speciesReference stoichiometry="1" constant="true" species="P80"/>
          <speciesReference stoichiometry="1" constant="true" species="P15"/>
          <speciesReference stoichiometry="1" constant="true" species="P141"/>
          <speciesReference stoichiometry="1" constant="true" species="P22"/>
        </listOfProducts>
      </reaction>
      <reaction compartment="default_compartment" name="_5hmU_G_dmgCreation" fast="false" id="T110" reversible="false">
        <listOfReactants>
          <speciesReference stoichiometry="1" constant="true" species="P77"/>
        </listOfReactants>
        <listOfProducts>
          <speciesReference stoichiometry="1" constant="true" species="P104"/>
        </listOfProducts>
      </reaction>
      <reaction compartment="default_compartment" name="_5OHU_ssDNA_dmgCreation" fast="false" id="T111" reversible="false">
        <listOfReactants>
          <speciesReference stoichiometry="1" constant="true" species="P77"/>
        </listOfReactants>
        <listOfProducts>
          <speciesReference stoichiometry="1" constant="true" species="P105"/>
        </listOfProducts>
      </reaction>
      <reaction compartment="default_compartment" name="other_5OHU_dmgCreation" fast="false" id="T112" reversible="false">
        <listOfReactants>
          <speciesReference stoichiometry="1" constant="true" species="P77"/>
        </listOfReactants>
        <listOfProducts>
          <speciesReference stoichiometry="1" constant="true" species="P106"/>
        </listOfProducts>
      </reaction>
      <reaction compartment="default_compartment" name="recognNEIL2_of_8oxoA_TG" fast="false" id="T113" reversible="false">
        <listOfReactants>
          <speciesReference stoichiometry="1" constant="true" species="P109"/>
          <speciesReference stoichiometry="1" constant="true" species="P145"/>
        </listOfReactants>
        <listOfProducts>
          <speciesReference stoichiometry="1" constant="true" species="P107"/>
        </listOfProducts>
      </reaction>
      <reaction compartment="default_compartment" name="TU_CpG_dmgCreation" fast="false" id="T114" reversible="false">
        <listOfReactants>
          <speciesReference stoichiometry="1" constant="true" species="P77"/>
        </listOfReactants>
        <listOfProducts>
          <speciesReference stoichiometry="1" constant="true" species="P108"/>
        </listOfProducts>
      </reaction>
      <reaction compartment="default_compartment" name="_8oxoA_TG_dmgCreation" fast="false" id="T115" reversible="false">
        <listOfReactants>
          <speciesReference stoichiometry="1" constant="true" species="P77"/>
        </listOfReactants>
        <listOfProducts>
          <speciesReference stoichiometry="1" constant="true" species="P109"/>
        </listOfProducts>
      </reaction>
      <reaction compartment="default_compartment" name="_8oxoA_C_dmgCreation" fast="false" id="T116" reversible="false">
        <listOfReactants>
          <speciesReference stoichiometry="1" constant="true" species="P77"/>
        </listOfReactants>
        <listOfProducts>
          <speciesReference stoichiometry="1" constant="true" species="P111"/>
        </listOfProducts>
      </reaction>
      <reaction compartment="default_compartment" name="FaPyGC_dmgCreation" fast="false" id="T117" reversible="false">
        <listOfReactants>
          <speciesReference stoichiometry="1" constant="true" species="P77"/>
        </listOfReactants>
        <listOfProducts>
          <speciesReference stoichiometry="1" constant="true" species="P112"/>
        </listOfProducts>
      </reaction>
      <reaction compartment="default_compartment" name="_8oxoG_with_CGT_dmgCreation" fast="false" id="T118" reversible="false">
        <listOfReactants>
          <speciesReference stoichiometry="1" constant="true" species="P77"/>
        </listOfReactants>
        <listOfProducts>
          <speciesReference stoichiometry="1" constant="true" species="P113"/>
        </listOfProducts>
      </reaction>
      <reaction compartment="default_compartment" name="T_TCG_O6_5fC_5caC" fast="false" id="T119" reversible="false">
        <listOfReactants>
          <speciesReference stoichiometry="1" constant="true" species="P77"/>
        </listOfReactants>
        <listOfProducts>
          <speciesReference stoichiometry="1" constant="true" species="P110"/>
        </listOfProducts>
      </reaction>
      <reaction compartment="default_compartment" name="A_8_8oxoC_C_hydroxA_dmgCreation" fast="false" id="T120" reversible="false">
        <listOfReactants>
          <speciesReference stoichiometry="1" constant="true" species="P77"/>
        </listOfReactants>
        <listOfProducts>
          <speciesReference stoichiometry="1" constant="true" species="P114"/>
        </listOfProducts>
      </reaction>
      <reaction compartment="default_compartment" name="_137_MeAGC_ethenoA_m6A_hypoxanth_dmgCreation" fast="false" id="T121" reversible="false">
        <listOfReactants>
          <speciesReference stoichiometry="1" constant="true" species="P77"/>
        </listOfReactants>
        <listOfProducts>
          <speciesReference stoichiometry="1" constant="true" species="P115"/>
        </listOfProducts>
      </reaction>
      <reaction compartment="default_compartment" name="_5OHC_dsDNA" fast="false" id="T122" reversible="false">
        <listOfReactants>
          <speciesReference stoichiometry="1" constant="true" species="P77"/>
        </listOfReactants>
        <listOfProducts>
          <speciesReference stoichiometry="1" constant="true" species="P116"/>
        </listOfProducts>
      </reaction>
      <reaction compartment="default_compartment" name="thymineGlycol_ex_TgG_dmgCreation" fast="false" id="T123" reversible="false">
        <listOfReactants>
          <speciesReference stoichiometry="1" constant="true" species="P77"/>
        </listOfReactants>
        <listOfProducts>
          <speciesReference stoichiometry="1" constant="true" species="P117"/>
        </listOfProducts>
      </reaction>
      <reaction compartment="default_compartment" name="FapyG_with_A_G_T_dmgCreation" fast="false" id="T124" reversible="false">
        <listOfReactants>
          <speciesReference stoichiometry="1" constant="true" species="P77"/>
        </listOfReactants>
        <listOfProducts>
          <speciesReference stoichiometry="1" constant="true" species="P154"/>
        </listOfProducts>
      </reaction>
      <reaction compartment="default_compartment" name="cytosineGlycol_dsDNA__5hydroxy6hydroT_dmgCreation" fast="false" id="T125" reversible="false">
        <listOfReactants>
          <speciesReference stoichiometry="1" constant="true" species="P77"/>
        </listOfReactants>
        <listOfProducts>
          <speciesReference stoichiometry="1" constant="true" species="P118"/>
        </listOfProducts>
      </reaction>
      <reaction compartment="default_compartment" name="_5OHC_ssDNA_dmgCreation" fast="false" id="T126" reversible="false">
        <listOfReactants>
          <speciesReference stoichiometry="1" constant="true" species="P77"/>
        </listOfReactants>
        <listOfProducts>
          <speciesReference stoichiometry="1" constant="true" species="P119"/>
        </listOfProducts>
      </reaction>
      <reaction compartment="default_compartment" name="Tg_in_ssDNA_dmgCreation" fast="false" id="T127" reversible="false">
        <listOfReactants>
          <speciesReference stoichiometry="1" constant="true" species="P77"/>
        </listOfReactants>
        <listOfProducts>
          <speciesReference stoichiometry="1" constant="true" species="P120"/>
        </listOfProducts>
      </reaction>
      <reaction compartment="default_compartment" name="Tg_in_dsDNA_dmgCreation" fast="false" id="T128" reversible="false">
        <listOfReactants>
          <speciesReference stoichiometry="1" constant="true" species="P77"/>
        </listOfReactants>
        <listOfProducts>
          <speciesReference stoichiometry="1" constant="true" species="P121"/>
        </listOfProducts>
      </reaction>
      <reaction compartment="default_compartment" name="NEIL3_others_damages_dmgCreation" fast="false" id="T129" reversible="false">
        <listOfReactants>
          <speciesReference stoichiometry="1" constant="true" species="P77"/>
        </listOfReactants>
        <listOfProducts>
          <speciesReference stoichiometry="1" constant="true" species="P122"/>
        </listOfProducts>
      </reaction>
      <reaction compartment="default_compartment" name="recogn_hSMUG1_uracilGroup2" fast="false" id="T130" reversible="false">
        <listOfReactants>
          <speciesReference stoichiometry="1" constant="true" species="P76"/>
          <speciesReference stoichiometry="1" constant="true" species="P103"/>
        </listOfReactants>
        <listOfProducts>
          <speciesReference stoichiometry="1" constant="true" species="P46"/>
        </listOfProducts>
      </reaction>
      <reaction compartment="default_compartment" name="recogn_hSMUG1_g3_5hmUG_gr3" fast="false" id="T131" reversible="false">
        <listOfReactants>
          <speciesReference stoichiometry="1" constant="true" species="P76"/>
          <speciesReference stoichiometry="1" constant="true" species="P104"/>
        </listOfReactants>
        <listOfProducts>
          <speciesReference stoichiometry="1" constant="true" species="P123"/>
        </listOfProducts>
      </reaction>
      <reaction compartment="default_compartment" name="cleavege_g3_5hmUG_by_hSMUG1" fast="false" id="T132" reversible="false">
        <listOfReactants>
          <speciesReference stoichiometry="1" constant="true" species="P123"/>
        </listOfReactants>
        <listOfProducts>
          <speciesReference stoichiometry="1" constant="true" species="P35"/>
          <speciesReference stoichiometry="1" constant="true" species="P82"/>
        </listOfProducts>
      </reaction>
      <reaction compartment="default_compartment" name="recognTDG_of_5methUrac_gr3" fast="false" id="T133" reversible="false">
        <listOfReactants>
          <speciesReference stoichiometry="1" constant="true" species="P27"/>
          <speciesReference stoichiometry="1" constant="true" species="P104"/>
        </listOfReactants>
        <listOfProducts>
          <speciesReference stoichiometry="1" constant="true" species="P124"/>
        </listOfProducts>
      </reaction>
      <reaction compartment="default_compartment" name="cleavage_5methUrac_by_TDG" fast="false" id="T134" reversible="false">
        <listOfReactants>
          <speciesReference stoichiometry="1" constant="true" species="P124"/>
        </listOfReactants>
        <listOfProducts>
          <speciesReference stoichiometry="1" constant="true" species="P53"/>
          <speciesReference stoichiometry="1" constant="true" species="P82"/>
        </listOfProducts>
      </reaction>
      <reaction compartment="default_compartment" name="disposal_of_uracil" fast="false" id="T135" reversible="false">
        <listOfReactants>
          <speciesReference stoichiometry="1" constant="true" species="P82"/>
        </listOfReactants>
      </reaction>
      <reaction compartment="default_compartment" name="disposal_of_thymineGlycol" fast="false" id="T136" reversible="false">
        <listOfReactants>
          <speciesReference stoichiometry="1" constant="true" species="P151"/>
        </listOfReactants>
      </reaction>
      <reaction compartment="default_compartment" name="disposal_of_5hydroxyC" fast="false" id="T137" reversible="false">
        <listOfReactants>
          <speciesReference stoichiometry="1" constant="true" species="P81"/>
        </listOfReactants>
      </reaction>
      <reaction compartment="default_compartment" name="disposal_of_FaPyGC" fast="false" id="T138" reversible="false">
        <listOfReactants>
          <speciesReference stoichiometry="1" constant="true" species="P74"/>
        </listOfReactants>
      </reaction>
      <reaction compartment="default_compartment" name="recognNEIL3_Tg_in_dsDNA" fast="false" id="T139" reversible="false">
        <listOfReactants>
          <speciesReference stoichiometry="1" constant="true" species="P20"/>
          <speciesReference stoichiometry="1" constant="true" species="P121"/>
        </listOfReactants>
        <listOfProducts>
          <speciesReference stoichiometry="1" constant="true" species="P63"/>
        </listOfProducts>
      </reaction>
      <reaction compartment="default_compartment" name="disposal_of_8oxoAC" fast="false" id="T140" reversible="false">
        <listOfReactants>
          <speciesReference stoichiometry="1" constant="true" species="P30"/>
        </listOfReactants>
      </reaction>
      <reaction compartment="default_compartment" name="disposal_of_grp14waste" fast="false" id="T141" reversible="false">
        <listOfReactants>
          <speciesReference stoichiometry="1" constant="true" species="P29"/>
        </listOfReactants>
      </reaction>
      <reaction compartment="default_compartment" name="recogn_SMUG1_of_5hydroxyU_ssDNA" fast="false" id="T142" reversible="false">
        <listOfReactants>
          <speciesReference stoichiometry="1" constant="true" species="P76"/>
          <speciesReference stoichiometry="1" constant="true" species="P105"/>
        </listOfReactants>
        <listOfProducts>
          <speciesReference stoichiometry="1" constant="true" species="P125"/>
        </listOfProducts>
      </reaction>
      <reaction compartment="default_compartment" name="cleavage_5hydroxyU_by_hSMUG1" fast="false" id="T143" reversible="false">
        <listOfReactants>
          <speciesReference stoichiometry="1" constant="true" species="P125"/>
        </listOfReactants>
        <listOfProducts>
          <speciesReference stoichiometry="1" constant="true" species="P35"/>
          <speciesReference stoichiometry="1" constant="true" species="P82"/>
        </listOfProducts>
      </reaction>
      <reaction compartment="default_compartment" name="recogn_hSMUG1_otherUracil_gr6" fast="false" id="T144" reversible="false">
        <listOfReactants>
          <speciesReference stoichiometry="1" constant="true" species="P76"/>
          <speciesReference stoichiometry="1" constant="true" species="P106"/>
        </listOfReactants>
        <listOfProducts>
          <speciesReference stoichiometry="1" constant="true" species="P126"/>
        </listOfProducts>
      </reaction>
      <reaction compartment="default_compartment" name="cleavage_otherUrac_by_hSMUG1" fast="false" id="T145" reversible="false">
        <listOfReactants>
          <speciesReference stoichiometry="1" constant="true" species="P126"/>
        </listOfReactants>
        <listOfProducts>
          <speciesReference stoichiometry="1" constant="true" species="P35"/>
          <speciesReference stoichiometry="1" constant="true" species="P82"/>
        </listOfProducts>
      </reaction>
      <reaction compartment="default_compartment" name="recognTDG_8oxoA_TG" fast="false" id="T146" reversible="false">
        <listOfReactants>
          <speciesReference stoichiometry="1" constant="true" species="P27"/>
          <speciesReference stoichiometry="1" constant="true" species="P109"/>
        </listOfReactants>
        <listOfProducts>
          <speciesReference stoichiometry="1" constant="true" species="P127"/>
        </listOfProducts>
      </reaction>
      <reaction compartment="default_compartment" name="cleavage_8oxoA_TG_by_TDG" fast="false" id="T147" reversible="false">
        <listOfReactants>
          <speciesReference stoichiometry="1" constant="true" species="P127"/>
        </listOfReactants>
        <listOfProducts>
          <speciesReference stoichiometry="1" constant="true" species="P128"/>
          <speciesReference stoichiometry="1" constant="true" species="P53"/>
        </listOfProducts>
      </reaction>
      <reaction compartment="default_compartment" name="disposal_of_8oxoA_TG" fast="false" id="T148" reversible="false">
        <listOfReactants>
          <speciesReference stoichiometry="1" constant="true" species="P128"/>
        </listOfReactants>
      </reaction>
      <reaction compartment="default_compartment" name="recognNEIL3_5OHC_ssDNA" fast="false" id="T149" reversible="false">
        <listOfReactants>
          <speciesReference stoichiometry="1" constant="true" species="P20"/>
          <speciesReference stoichiometry="1" constant="true" species="P119"/>
        </listOfReactants>
        <listOfProducts>
          <speciesReference stoichiometry="1" constant="true" species="P129"/>
        </listOfProducts>
      </reaction>
      <reaction compartment="default_compartment" name="cleavage_5OHC_ssDNA_by_NEIL3" fast="false" id="T150" reversible="false">
        <listOfReactants>
          <speciesReference stoichiometry="1" constant="true" species="P129"/>
        </listOfReactants>
        <listOfProducts>
          <speciesReference stoichiometry="1" constant="true" species="P51"/>
          <speciesReference stoichiometry="1" constant="true" species="P81"/>
        </listOfProducts>
      </reaction>
      <reaction compartment="default_compartment" name="recognOGG1_of_8oxoG_CTG" fast="false" id="T151" reversible="false">
        <listOfReactants>
          <speciesReference stoichiometry="1" constant="true" species="P21"/>
          <speciesReference stoichiometry="1" constant="true" species="P113"/>
        </listOfReactants>
        <listOfProducts>
          <speciesReference stoichiometry="1" constant="true" species="P130"/>
        </listOfProducts>
      </reaction>
      <reaction compartment="default_compartment" name="cleavage_8oxoG_CTG_by_OGG1" fast="false" id="T152" reversible="false">
        <listOfReactants>
          <speciesReference stoichiometry="1" constant="true" species="P130"/>
        </listOfReactants>
        <listOfProducts>
          <speciesReference stoichiometry="1" constant="true" species="P54"/>
          <speciesReference stoichiometry="1" constant="true" species="P138"/>
        </listOfProducts>
      </reaction>
      <reaction compartment="default_compartment" name="recognNEIL2_of_5OHC_ssDNA" fast="false" id="T153" reversible="false">
        <listOfReactants>
          <speciesReference stoichiometry="1" constant="true" species="P119"/>
          <speciesReference stoichiometry="1" constant="true" species="P145"/>
        </listOfReactants>
        <listOfProducts>
          <speciesReference stoichiometry="1" constant="true" species="P132"/>
        </listOfProducts>
      </reaction>
      <reaction compartment="default_compartment" name="recognNEIL2_5OHC_dsDNA" fast="false" id="T154" reversible="false">
        <listOfReactants>
          <speciesReference stoichiometry="1" constant="true" species="P116"/>
          <speciesReference stoichiometry="1" constant="true" species="P145"/>
        </listOfReactants>
        <listOfProducts>
          <speciesReference stoichiometry="1" constant="true" species="P131"/>
        </listOfProducts>
      </reaction>
      <reaction compartment="default_compartment" name="cleavage_5OHC_dsDNA_by_NEIL2" fast="false" id="T155" reversible="false">
        <listOfReactants>
          <speciesReference stoichiometry="1" constant="true" species="P131"/>
        </listOfReactants>
        <listOfProducts>
          <speciesReference stoichiometry="1" constant="true" species="P49"/>
          <speciesReference stoichiometry="1" constant="true" species="P156"/>
        </listOfProducts>
      </reaction>
      <reaction compartment="default_compartment" name="cleavage_5OHC_ssDNA_by_NEIL2" fast="false" id="T156" reversible="false">
        <listOfReactants>
          <speciesReference stoichiometry="1" constant="true" species="P132"/>
        </listOfReactants>
        <listOfProducts>
          <speciesReference stoichiometry="1" constant="true" species="P49"/>
          <speciesReference stoichiometry="1" constant="true" species="P81"/>
        </listOfProducts>
      </reaction>
      <reaction compartment="default_compartment" name="recognNEIL1_thymGlyc_dsDNA" fast="false" id="T157" reversible="false">
        <listOfReactants>
          <speciesReference stoichiometry="1" constant="true" species="P19"/>
          <speciesReference stoichiometry="1" constant="true" species="P121"/>
        </listOfReactants>
        <listOfProducts>
          <speciesReference stoichiometry="1" constant="true" species="P133"/>
        </listOfProducts>
      </reaction>
      <reaction compartment="default_compartment" name="recognNEIL1_5OHC_ssDNA" fast="false" id="T158" reversible="false">
        <listOfReactants>
          <speciesReference stoichiometry="1" constant="true" species="P19"/>
          <speciesReference stoichiometry="1" constant="true" species="P119"/>
        </listOfReactants>
        <listOfProducts>
          <speciesReference stoichiometry="1" constant="true" species="P134"/>
        </listOfProducts>
      </reaction>
      <reaction compartment="default_compartment" name="cleavage_thymGlyc_dsDNA_by_NEIL1" fast="false" id="T159" reversible="false">
        <listOfReactants>
          <speciesReference stoichiometry="1" constant="true" species="P133"/>
        </listOfReactants>
        <listOfProducts>
          <speciesReference stoichiometry="1" constant="true" species="P50"/>
          <speciesReference stoichiometry="1" constant="true" species="P151"/>
        </listOfProducts>
      </reaction>
      <reaction compartment="default_compartment" name="cleavage_5OHC_ssDNA_by_NEIL1" fast="false" id="T160" reversible="false">
        <listOfReactants>
          <speciesReference stoichiometry="1" constant="true" species="P134"/>
        </listOfReactants>
        <listOfProducts>
          <speciesReference stoichiometry="1" constant="true" species="P50"/>
          <speciesReference stoichiometry="1" constant="true" species="P81"/>
        </listOfProducts>
      </reaction>
      <reaction compartment="default_compartment" name="recognNEIL1_of_5OHC_dsDNA" fast="false" id="T161" reversible="false">
        <listOfReactants>
          <speciesReference stoichiometry="1" constant="true" species="P19"/>
          <speciesReference stoichiometry="1" constant="true" species="P116"/>
        </listOfReactants>
        <listOfProducts>
          <speciesReference stoichiometry="1" constant="true" species="P135"/>
        </listOfProducts>
      </reaction>
      <reaction compartment="default_compartment" name="recognNEIL1_thymGlyc_ssDNA" fast="false" id="T162" reversible="false">
        <listOfReactants>
          <speciesReference stoichiometry="1" constant="true" species="P19"/>
          <speciesReference stoichiometry="1" constant="true" species="P120"/>
        </listOfReactants>
        <listOfProducts>
          <speciesReference stoichiometry="1" constant="true" species="P136"/>
        </listOfProducts>
      </reaction>
      <reaction compartment="default_compartment" name="cleavage_5OHC_dsDNA_by_NEIL1" fast="false" id="T163" reversible="false">
        <listOfReactants>
          <speciesReference stoichiometry="1" constant="true" species="P135"/>
        </listOfReactants>
        <listOfProducts>
          <speciesReference stoichiometry="1" constant="true" species="P50"/>
          <speciesReference stoichiometry="1" constant="true" species="P156"/>
        </listOfProducts>
      </reaction>
      <reaction compartment="default_compartment" name="cleavage_thymGlyc_ssDNA_by_NEIL1" fast="false" id="T164" reversible="false">
        <listOfReactants>
          <speciesReference stoichiometry="1" constant="true" species="P136"/>
        </listOfReactants>
        <listOfProducts>
          <speciesReference stoichiometry="1" constant="true" species="P50"/>
          <speciesReference stoichiometry="1" constant="true" species="P151"/>
        </listOfProducts>
      </reaction>
      <reaction compartment="default_compartment" name="disposal_of_8oxoG" fast="false" id="T165" reversible="false">
        <listOfReactants>
          <speciesReference stoichiometry="1" constant="true" species="P138"/>
        </listOfReactants>
      </reaction>
      <reaction compartment="default_compartment" name="recognTDG_T_TCG_O6_5fC_5caC" fast="false" id="T166" reversible="false">
        <listOfReactants>
          <speciesReference stoichiometry="1" constant="true" species="P27"/>
          <speciesReference stoichiometry="1" constant="true" species="P110"/>
        </listOfReactants>
        <listOfProducts>
          <speciesReference stoichiometry="1" constant="true" species="P137"/>
        </listOfProducts>
      </reaction>
      <reaction compartment="default_compartment" name="cleavage_T_TCG_O6_5fC_5caC_by_OGG1" fast="false" id="T167" reversible="false">
        <listOfReactants>
          <speciesReference stoichiometry="1" constant="true" species="P137"/>
        </listOfReactants>
        <listOfProducts>
          <speciesReference stoichiometry="1" constant="true" species="P53"/>
          <speciesReference stoichiometry="1" constant="true" species="P163"/>
        </listOfProducts>
      </reaction>
      <reaction compartment="default_compartment" name="disposal_of_FaPyA_FaPyG_other" fast="false" id="T168" reversible="false">
        <listOfReactants>
          <speciesReference stoichiometry="1" constant="true" species="P139"/>
        </listOfReactants>
      </reaction>
      <reaction compartment="default_compartment" name="DNA_back_to_pool" fast="false" id="T169" reversible="false">
        <listOfReactants>
          <speciesReference stoichiometry="1" constant="true" species="P141"/>
        </listOfReactants>
      </reaction>
      <reaction compartment="default_compartment" name="intact_DNA_increasing" fast="false" id="T170" reversible="false">
        <listOfReactants>
          <speciesReference stoichiometry="1" constant="true" species="P140"/>
        </listOfReactants>
        <listOfProducts>
          <speciesReference stoichiometry="1" constant="true" species="P142"/>
        </listOfProducts>
      </reaction>
      <reaction compartment="default_compartment" name="intact_DNA_decreasing" fast="false" id="T171" reversible="false">
        <listOfReactants>
          <speciesReference stoichiometry="1" constant="true" species="P142"/>
        </listOfReactants>
        <listOfProducts>
          <speciesReference stoichiometry="1" constant="true" species="P140"/>
          <speciesReference stoichiometry="1" constant="true" species="P77"/>
        </listOfProducts>
      </reaction>
      <reaction compartment="default_compartment" name="_5hmu_ssDNA_5fU_dmgCreation" fast="false" id="T172" reversible="false">
        <listOfReactants>
          <speciesReference stoichiometry="1" constant="true" species="P77"/>
        </listOfReactants>
        <listOfProducts>
          <speciesReference stoichiometry="1" constant="true" species="P143"/>
        </listOfProducts>
      </reaction>
      <reaction compartment="default_compartment" name="recogn_hSMUG1_5hmU_ssDNA" fast="false" id="T173" reversible="false">
        <listOfReactants>
          <speciesReference stoichiometry="1" constant="true" species="P76"/>
          <speciesReference stoichiometry="1" constant="true" species="P143"/>
        </listOfReactants>
        <listOfProducts>
          <speciesReference stoichiometry="1" constant="true" species="P46"/>
        </listOfProducts>
      </reaction>
      <reaction compartment="default_compartment" name="recogn_MBD4_5hmU_ssDNA_gr4" fast="false" id="T174" reversible="false">
        <listOfReactants>
          <speciesReference stoichiometry="1" constant="true" species="P17"/>
          <speciesReference stoichiometry="1" constant="true" species="P143"/>
        </listOfReactants>
        <listOfProducts>
          <speciesReference stoichiometry="1" constant="true" species="P36"/>
        </listOfProducts>
      </reaction>
      <reaction compartment="default_compartment" name="recognNEIL3_Tg_in_ssDNA" fast="false" id="T175" reversible="false">
        <listOfReactants>
          <speciesReference stoichiometry="1" constant="true" species="P20"/>
          <speciesReference stoichiometry="1" constant="true" species="P120"/>
        </listOfReactants>
        <listOfProducts>
          <speciesReference stoichiometry="1" constant="true" species="P144"/>
        </listOfProducts>
      </reaction>
      <reaction compartment="default_compartment" name="cleavage_Tg_in_ssDNA_by_NEIL3" fast="false" id="T176" reversible="false">
        <listOfReactants>
          <speciesReference stoichiometry="1" constant="true" species="P144"/>
        </listOfReactants>
        <listOfProducts>
          <speciesReference stoichiometry="1" constant="true" species="P51"/>
          <speciesReference stoichiometry="1" constant="true" species="P151"/>
        </listOfProducts>
      </reaction>
      <reaction compartment="default_compartment" name="NEIL1_liase_activity_in_3dRP" fast="false" id="T177" reversible="false">
        <listOfReactants>
          <speciesReference stoichiometry="1" constant="true" species="P146"/>
        </listOfReactants>
        <listOfProducts>
          <speciesReference stoichiometry="1" constant="true" species="P85"/>
        </listOfProducts>
      </reaction>
      <reaction compartment="default_compartment" name="APE_in" fast="false" id="T178" reversible="false">
        <listOfProducts>
          <speciesReference stoichiometry="1" constant="true" species="P0"/>
        </listOfProducts>
      </reaction>
      <reaction compartment="default_compartment" name="APE_out" fast="false" id="T179" reversible="false">
        <listOfReactants>
          <speciesReference stoichiometry="1" constant="true" species="P0"/>
        </listOfReactants>
      </reaction>
      <reaction compartment="default_compartment" name="polBETA_in" fast="false" id="T180" reversible="false">
        <listOfProducts>
          <speciesReference stoichiometry="1" constant="true" species="P80"/>
        </listOfProducts>
      </reaction>
      <reaction compartment="default_compartment" name="polBETA_out" fast="false" id="T181" reversible="false">
        <listOfReactants>
          <speciesReference stoichiometry="1" constant="true" species="P80"/>
        </listOfReactants>
      </reaction>
      <reaction compartment="default_compartment" name="polDELTA_in" fast="false" id="T182" reversible="false">
        <listOfProducts>
          <speciesReference stoichiometry="1" constant="true" species="P78"/>
        </listOfProducts>
      </reaction>
      <reaction compartment="default_compartment" name="polDELTA_out" fast="false" id="T183" reversible="false">
        <listOfReactants>
          <speciesReference stoichiometry="1" constant="true" species="P78"/>
        </listOfReactants>
      </reaction>
      <reaction compartment="default_compartment" name="polEPSILON_in" fast="false" id="T184" reversible="false">
        <listOfProducts>
          <speciesReference stoichiometry="1" constant="true" species="P79"/>
        </listOfProducts>
      </reaction>
      <reaction compartment="default_compartment" name="polEPSILON_out" fast="false" id="T185" reversible="false">
        <listOfReactants>
          <speciesReference stoichiometry="1" constant="true" species="P79"/>
        </listOfReactants>
      </reaction>
      <reaction compartment="default_compartment" name="LIG1_in" fast="false" id="T186" reversible="false">
        <listOfProducts>
          <speciesReference stoichiometry="1" constant="true" species="P15"/>
        </listOfProducts>
      </reaction>
      <reaction compartment="default_compartment" name="LIG1_out" fast="false" id="T187" reversible="false">
        <listOfReactants>
          <speciesReference stoichiometry="1" constant="true" species="P15"/>
        </listOfReactants>
      </reaction>
      <reaction compartment="default_compartment" name="LIG3_XRCC1_in" fast="false" id="T188" reversible="false">
        <listOfProducts>
          <speciesReference stoichiometry="1" constant="true" species="P16"/>
        </listOfProducts>
      </reaction>
      <reaction compartment="default_compartment" name="LIG3_XRCC1_out" fast="false" id="T189" reversible="false">
        <listOfReactants>
          <speciesReference stoichiometry="1" constant="true" species="P16"/>
        </listOfReactants>
      </reaction>
      <reaction compartment="default_compartment" name="OGG1_in" fast="false" id="T190" reversible="false">
        <listOfProducts>
          <speciesReference stoichiometry="1" constant="true" species="P21"/>
        </listOfProducts>
      </reaction>
      <reaction compartment="default_compartment" name="OGG1_out" fast="false" id="T191" reversible="false">
        <listOfReactants>
          <speciesReference stoichiometry="1" constant="true" species="P21"/>
        </listOfReactants>
      </reaction>
      <reaction compartment="default_compartment" name="NEIL1_in" fast="false" id="T192" reversible="false">
        <listOfProducts>
          <speciesReference stoichiometry="1" constant="true" species="P19"/>
        </listOfProducts>
      </reaction>
      <reaction compartment="default_compartment" name="NEIL1_out" fast="false" id="T193" reversible="false">
        <listOfReactants>
          <speciesReference stoichiometry="1" constant="true" species="P19"/>
        </listOfReactants>
      </reaction>
      <reaction compartment="default_compartment" name="NEIL2_in" fast="false" id="T194" reversible="false">
        <listOfProducts>
          <speciesReference stoichiometry="1" constant="true" species="P145"/>
        </listOfProducts>
      </reaction>
      <reaction compartment="default_compartment" name="NEIL2_out" fast="false" id="T195" reversible="false">
        <listOfReactants>
          <speciesReference stoichiometry="1" constant="true" species="P145"/>
        </listOfReactants>
      </reaction>
      <reaction compartment="default_compartment" name="NEIL3_in" fast="false" id="T196" reversible="false">
        <listOfProducts>
          <speciesReference stoichiometry="1" constant="true" species="P20"/>
        </listOfProducts>
      </reaction>
      <reaction compartment="default_compartment" name="NEIL3_out" fast="false" id="T197" reversible="false">
        <listOfReactants>
          <speciesReference stoichiometry="1" constant="true" species="P20"/>
        </listOfReactants>
      </reaction>
      <reaction compartment="default_compartment" name="hNTH1_in" fast="false" id="T198" reversible="false">
        <listOfProducts>
          <speciesReference stoichiometry="1" constant="true" species="P75"/>
        </listOfProducts>
      </reaction>
      <reaction compartment="default_compartment" name="hNTH1_out" fast="false" id="T199" reversible="false">
        <listOfReactants>
          <speciesReference stoichiometry="1" constant="true" species="P75"/>
        </listOfReactants>
      </reaction>
      <reaction compartment="default_compartment" name="MPG_in" fast="false" id="T200" reversible="false">
        <listOfProducts>
          <speciesReference stoichiometry="1" constant="true" species="P18"/>
        </listOfProducts>
      </reaction>
      <reaction compartment="default_compartment" name="MPG_out" fast="false" id="T201" reversible="false">
        <listOfReactants>
          <speciesReference stoichiometry="1" constant="true" species="P18"/>
        </listOfReactants>
      </reaction>
      <reaction compartment="default_compartment" name="UNG2_in" fast="false" id="T202" reversible="false">
        <listOfProducts>
          <speciesReference stoichiometry="1" constant="true" species="P28"/>
        </listOfProducts>
      </reaction>
      <reaction compartment="default_compartment" name="UNG2_out" fast="false" id="T203" reversible="false">
        <listOfReactants>
          <speciesReference stoichiometry="1" constant="true" species="P28"/>
        </listOfReactants>
      </reaction>
      <reaction compartment="default_compartment" name="MBD4_in" fast="false" id="T204" reversible="false">
        <listOfProducts>
          <speciesReference stoichiometry="1" constant="true" species="P17"/>
        </listOfProducts>
      </reaction>
      <reaction compartment="default_compartment" name="MBD4_out" fast="false" id="T205" reversible="false">
        <listOfReactants>
          <speciesReference stoichiometry="1" constant="true" species="P17"/>
        </listOfReactants>
      </reaction>
      <reaction compartment="default_compartment" name="TDG_in" fast="false" id="T206" reversible="false">
        <listOfProducts>
          <speciesReference stoichiometry="1" constant="true" species="P27"/>
        </listOfProducts>
      </reaction>
      <reaction compartment="default_compartment" name="TDG_out" fast="false" id="T207" reversible="false">
        <listOfReactants>
          <speciesReference stoichiometry="1" constant="true" species="P27"/>
        </listOfReactants>
      </reaction>
      <reaction compartment="default_compartment" name="MYH_in" fast="false" id="T208" reversible="false">
        <listOfProducts>
          <speciesReference stoichiometry="1" constant="true" species="P73"/>
        </listOfProducts>
      </reaction>
      <reaction compartment="default_compartment" name="MYH_out" fast="false" id="T209" reversible="false">
        <listOfReactants>
          <speciesReference stoichiometry="1" constant="true" species="P73"/>
        </listOfReactants>
      </reaction>
      <reaction compartment="default_compartment" name="hSMUG1_in" fast="false" id="T210" reversible="false">
        <listOfProducts>
          <speciesReference stoichiometry="1" constant="true" species="P76"/>
        </listOfProducts>
      </reaction>
      <reaction compartment="default_compartment" name="hSMUG1_out" fast="false" id="T211" reversible="false">
        <listOfReactants>
          <speciesReference stoichiometry="1" constant="true" species="P76"/>
        </listOfReactants>
      </reaction>
      <reaction compartment="default_compartment" name="recognNEIL1_of_8oxoAC" fast="false" id="T212" reversible="false">
        <listOfReactants>
          <speciesReference stoichiometry="1" constant="true" species="P19"/>
          <speciesReference stoichiometry="1" constant="true" species="P111"/>
        </listOfReactants>
        <listOfProducts>
          <speciesReference stoichiometry="1" constant="true" species="P147"/>
        </listOfProducts>
      </reaction>
      <reaction compartment="default_compartment" name="cleavage_8oxoAC_by_NEIL1" fast="false" id="T213" reversible="false">
        <listOfReactants>
          <speciesReference stoichiometry="1" constant="true" species="P147"/>
        </listOfReactants>
        <listOfProducts>
          <speciesReference stoichiometry="1" constant="true" species="P50"/>
          <speciesReference stoichiometry="1" constant="true" species="P30"/>
        </listOfProducts>
      </reaction>
      <reaction compartment="default_compartment" name="disposal_of_FapyG" fast="false" id="T214" reversible="false">
        <listOfReactants>
          <speciesReference stoichiometry="1" constant="true" species="P149"/>
        </listOfReactants>
      </reaction>
      <reaction compartment="default_compartment" name="recognNTH1_of_FaPyGC" fast="false" id="T215" reversible="false">
        <listOfReactants>
          <speciesReference stoichiometry="1" constant="true" species="P75"/>
          <speciesReference stoichiometry="1" constant="true" species="P112"/>
        </listOfReactants>
        <listOfProducts>
          <speciesReference stoichiometry="1" constant="true" species="P148"/>
        </listOfProducts>
      </reaction>
      <reaction compartment="default_compartment" name="cleavage_FapyGC_by_hNTH1" fast="false" id="T216" reversible="false">
        <listOfReactants>
          <speciesReference stoichiometry="1" constant="true" species="P148"/>
        </listOfReactants>
        <listOfProducts>
          <speciesReference stoichiometry="1" constant="true" species="P34"/>
          <speciesReference stoichiometry="1" constant="true" species="P74"/>
        </listOfProducts>
      </reaction>
      <reaction compartment="default_compartment" name="recognTDG_thymineGlycol" fast="false" id="T217" reversible="false">
        <listOfReactants>
          <speciesReference stoichiometry="1" constant="true" species="P27"/>
          <speciesReference stoichiometry="1" constant="true" species="P117"/>
        </listOfReactants>
        <listOfProducts>
          <speciesReference stoichiometry="1" constant="true" species="P150"/>
        </listOfProducts>
      </reaction>
      <reaction compartment="default_compartment" name="cleavage_thymineGlycol_by_TDG" fast="false" id="T218" reversible="false">
        <listOfReactants>
          <speciesReference stoichiometry="1" constant="true" species="P150"/>
        </listOfReactants>
        <listOfProducts>
          <speciesReference stoichiometry="1" constant="true" species="P151"/>
          <speciesReference stoichiometry="1" constant="true" species="P53"/>
        </listOfProducts>
      </reaction>
      <reaction compartment="default_compartment" name="cleavage_thymineGlycol_by_MBD4" fast="false" id="T219" reversible="false">
        <listOfReactants>
          <speciesReference stoichiometry="1" constant="true" species="P152"/>
        </listOfReactants>
        <listOfProducts>
          <speciesReference stoichiometry="1" constant="true" species="P151"/>
          <speciesReference stoichiometry="1" constant="true" species="P32"/>
        </listOfProducts>
      </reaction>
      <reaction compartment="default_compartment" name="recognMBD4_thymineGlycol" fast="false" id="T220" reversible="false">
        <listOfReactants>
          <speciesReference stoichiometry="1" constant="true" species="P17"/>
          <speciesReference stoichiometry="1" constant="true" species="P117"/>
        </listOfReactants>
        <listOfProducts>
          <speciesReference stoichiometry="1" constant="true" species="P152"/>
        </listOfProducts>
      </reaction>
      <reaction compartment="default_compartment" name="recognNTH1_thymGlyc_dsDNA" fast="false" id="T221" reversible="false">
        <listOfReactants>
          <speciesReference stoichiometry="1" constant="true" species="P75"/>
          <speciesReference stoichiometry="1" constant="true" species="P121"/>
        </listOfReactants>
        <listOfProducts>
          <speciesReference stoichiometry="1" constant="true" species="P153"/>
        </listOfProducts>
      </reaction>
      <reaction compartment="default_compartment" name="cleavage_thymGlyc_dsDNA" fast="false" id="T222" reversible="false">
        <listOfReactants>
          <speciesReference stoichiometry="1" constant="true" species="P153"/>
        </listOfReactants>
        <listOfProducts>
          <speciesReference stoichiometry="1" constant="true" species="P34"/>
          <speciesReference stoichiometry="1" constant="true" species="P151"/>
        </listOfProducts>
      </reaction>
      <reaction compartment="default_compartment" name="recognOGG1_FapyG" fast="false" id="T223" reversible="false">
        <listOfReactants>
          <speciesReference stoichiometry="1" constant="true" species="P21"/>
          <speciesReference stoichiometry="1" constant="true" species="P154"/>
        </listOfReactants>
        <listOfProducts>
          <speciesReference stoichiometry="1" constant="true" species="P155"/>
        </listOfProducts>
      </reaction>
      <reaction compartment="default_compartment" name="cleavage_FapyG_by_OGG1" fast="false" id="T224" reversible="false">
        <listOfReactants>
          <speciesReference stoichiometry="1" constant="true" species="P155"/>
        </listOfReactants>
        <listOfProducts>
          <speciesReference stoichiometry="1" constant="true" species="P54"/>
          <speciesReference stoichiometry="1" constant="true" species="P149"/>
        </listOfProducts>
      </reaction>
      <reaction compartment="default_compartment" name="disposal_of_5OHC_dsDNA" fast="false" id="T225" reversible="false">
        <listOfReactants>
          <speciesReference stoichiometry="1" constant="true" species="P156"/>
        </listOfReactants>
      </reaction>
      <reaction compartment="default_compartment" name="disposal_of_gr23waste" fast="false" id="T226" reversible="false">
        <listOfReactants>
          <speciesReference stoichiometry="1" constant="true" species="P157"/>
        </listOfReactants>
      </reaction>
      <reaction compartment="default_compartment" name="disposal_of_gr13waste" fast="false" id="T227" reversible="false">
        <listOfReactants>
          <speciesReference stoichiometry="1" constant="true" species="P158"/>
        </listOfReactants>
      </reaction>
      <reaction compartment="default_compartment" name="cleavage_gr7_by_MBD4" fast="false" id="T228" reversible="false">
        <listOfReactants>
          <speciesReference stoichiometry="1" constant="true" species="P159"/>
        </listOfReactants>
        <listOfProducts>
          <speciesReference stoichiometry="1" constant="true" species="P32"/>
          <speciesReference stoichiometry="1" constant="true" species="P160"/>
        </listOfProducts>
      </reaction>
      <reaction compartment="default_compartment" name="disposal_of_gr7waste" fast="false" id="T229" reversible="false">
        <listOfReactants>
          <speciesReference stoichiometry="1" constant="true" species="P160"/>
        </listOfReactants>
      </reaction>
      <reaction compartment="default_compartment" name="recogn_MDB4_g3_5hmUG_gr3" fast="false" id="T230" reversible="false">
        <listOfReactants>
          <speciesReference stoichiometry="1" constant="true" species="P17"/>
          <speciesReference stoichiometry="1" constant="true" species="P104"/>
        </listOfReactants>
        <listOfProducts>
          <speciesReference stoichiometry="1" constant="true" species="P161"/>
        </listOfProducts>
      </reaction>
      <reaction compartment="default_compartment" name="recognNEIL2_8oxoAC" fast="false" id="T231" reversible="false">
        <listOfReactants>
          <speciesReference stoichiometry="1" constant="true" species="P111"/>
          <speciesReference stoichiometry="1" constant="true" species="P145"/>
        </listOfReactants>
        <listOfProducts>
          <speciesReference stoichiometry="1" constant="true" species="P162"/>
        </listOfProducts>
      </reaction>
      <reaction compartment="default_compartment" name="cleavage_8oxoAC_by_NEIL2" fast="false" id="T232" reversible="false">
        <listOfReactants>
          <speciesReference stoichiometry="1" constant="true" species="P162"/>
        </listOfReactants>
        <listOfProducts>
          <speciesReference stoichiometry="1" constant="true" species="P30"/>
          <speciesReference stoichiometry="1" constant="true" species="P49"/>
        </listOfProducts>
      </reaction>
      <reaction compartment="default_compartment" name="cleavage_8oxoA_TG_by_NEIL2" fast="false" id="T233" reversible="false">
        <listOfReactants>
          <speciesReference stoichiometry="1" constant="true" species="P107"/>
        </listOfReactants>
        <listOfProducts>
          <speciesReference stoichiometry="1" constant="true" species="P49"/>
          <speciesReference stoichiometry="1" constant="true" species="P128"/>
        </listOfProducts>
      </reaction>
      <reaction compartment="default_compartment" name="disposal_of_T_TCG_O6_5fC_5caC" fast="false" id="T234" reversible="false">
        <listOfReactants>
          <speciesReference stoichiometry="1" constant="true" species="P163"/>
        </listOfReactants>
      </reaction>
      <reaction compartment="default_compartment" name="_5OHU_dsDNA_56diHT_56_diOHU_dmgCreation" fast="false" id="T235" reversible="false">
        <listOfReactants>
          <speciesReference stoichiometry="1" constant="true" species="P77"/>
        </listOfReactants>
        <listOfProducts>
          <speciesReference stoichiometry="1" constant="true" species="P164"/>
        </listOfProducts>
      </reaction>
      <reaction compartment="default_compartment" name="recognNTH1_5OHU_dsDNA_56diHT_56_diOHU" fast="false" id="T236" reversible="false">
        <listOfReactants>
          <speciesReference stoichiometry="1" constant="true" species="P75"/>
          <speciesReference stoichiometry="1" constant="true" species="P164"/>
        </listOfReactants>
        <listOfProducts>
          <speciesReference stoichiometry="1" constant="true" species="P165"/>
        </listOfProducts>
      </reaction>
      <reaction compartment="default_compartment" name="cleavage_5OHU_dsDNA_56diHT_56_diOHU_by_hNTH1" fast="false" id="T237" reversible="false">
        <listOfReactants>
          <speciesReference stoichiometry="1" constant="true" species="P165"/>
        </listOfReactants>
        <listOfProducts>
          <speciesReference stoichiometry="1" constant="true" species="P34"/>
          <speciesReference stoichiometry="1" constant="true" species="P166"/>
        </listOfProducts>
      </reaction>
      <reaction compartment="default_compartment" name="disposal_of_5OHU_dsDNA_56diHT_56_diOHU" fast="false" id="T238" reversible="false">
        <listOfReactants>
          <speciesReference stoichiometry="1" constant="true" species="P166"/>
        </listOfReactants>
      </reaction>
      <reaction compartment="default_compartment" name="recognNEIL1_of_5OHU_dsDNA_56diHT_56_diOHU" fast="false" id="T239" reversible="false">
        <listOfReactants>
          <speciesReference stoichiometry="1" constant="true" species="P19"/>
          <speciesReference stoichiometry="1" constant="true" species="P164"/>
        </listOfReactants>
        <listOfProducts>
          <speciesReference stoichiometry="1" constant="true" species="P167"/>
        </listOfProducts>
      </reaction>
      <reaction compartment="default_compartment" name="cleavage_5OHU_dsDNA_56diHT_56_diOHU_by_NEIL1" fast="false" id="T240" reversible="false">
        <listOfReactants>
          <speciesReference stoichiometry="1" constant="true" species="P167"/>
        </listOfReactants>
        <listOfProducts>
          <speciesReference stoichiometry="1" constant="true" species="P50"/>
          <speciesReference stoichiometry="1" constant="true" species="P166"/>
        </listOfProducts>
      </reaction>
      <reaction compartment="default_compartment" name="recognNEIL2_of_5OHU_dsDNA_56diHT_56_diOHU" fast="false" id="T241" reversible="false">
        <listOfReactants>
          <speciesReference stoichiometry="1" constant="true" species="P145"/>
          <speciesReference stoichiometry="1" constant="true" species="P164"/>
        </listOfReactants>
        <listOfProducts>
          <speciesReference stoichiometry="1" constant="true" species="P168"/>
        </listOfProducts>
      </reaction>
      <reaction compartment="default_compartment" name="cleavage_5OHU_dsDNA_56diHT_56_diOHU_by_NEIL2" fast="false" id="T242" reversible="false">
        <listOfReactants>
          <speciesReference stoichiometry="1" constant="true" species="P168"/>
        </listOfReactants>
        <listOfProducts>
          <speciesReference stoichiometry="1" constant="true" species="P49"/>
          <speciesReference stoichiometry="1" constant="true" species="P166"/>
        </listOfProducts>
      </reaction>
      <reaction compartment="default_compartment" name="cleavage_Tg_in_dsDNA_by_NEIL3" fast="false" id="T243" reversible="false">
        <listOfReactants>
          <speciesReference stoichiometry="1" constant="true" species="P63"/>
        </listOfReactants>
        <listOfProducts>
          <speciesReference stoichiometry="1" constant="true" species="P51"/>
          <speciesReference stoichiometry="1" constant="true" species="P151"/>
        </listOfProducts>
      </reaction>
      <reaction compartment="default_compartment" name="FaPyA_dmgCreation" fast="false" id="T244" reversible="false">
        <listOfReactants>
          <speciesReference stoichiometry="1" constant="true" species="P77"/>
        </listOfReactants>
        <listOfProducts>
          <speciesReference stoichiometry="1" constant="true" species="P169"/>
        </listOfProducts>
      </reaction>
      <reaction compartment="default_compartment" name="DNApsoralen_dmgCreation" fast="false" id="T245" reversible="false">
        <listOfReactants>
          <speciesReference stoichiometry="1" constant="true" species="P77"/>
        </listOfReactants>
        <listOfProducts>
          <speciesReference stoichiometry="1" constant="true" species="P170"/>
        </listOfProducts>
      </reaction>
      <reaction compartment="default_compartment" name="_55diHU_8oxoG_ssDNA_dmgCreation" fast="false" id="T246" reversible="false">
        <listOfReactants>
          <speciesReference stoichiometry="1" constant="true" species="P77"/>
        </listOfReactants>
        <listOfProducts>
          <speciesReference stoichiometry="1" constant="true" species="P171"/>
        </listOfProducts>
      </reaction>
      <reaction compartment="default_compartment" name="disposal_of_FaPyA" fast="false" id="T247" reversible="false">
        <listOfReactants>
          <speciesReference stoichiometry="1" constant="true" species="P172"/>
        </listOfReactants>
      </reaction>
      <reaction compartment="default_compartment" name="disposal_of_DNApsoralen" fast="false" id="T248" reversible="false">
        <listOfReactants>
          <speciesReference stoichiometry="1" constant="true" species="P173"/>
        </listOfReactants>
      </reaction>
      <reaction compartment="default_compartment" name="disposal_of_55diHU_8oxoG_ssDNA" fast="false" id="T249" reversible="false">
        <listOfReactants>
          <speciesReference stoichiometry="1" constant="true" species="P174"/>
        </listOfReactants>
      </reaction>
      <reaction compartment="default_compartment" name="recognNEIL1_FaPyA" fast="false" id="T250" reversible="false">
        <listOfReactants>
          <speciesReference stoichiometry="1" constant="true" species="P19"/>
          <speciesReference stoichiometry="1" constant="true" species="P169"/>
        </listOfReactants>
        <listOfProducts>
          <speciesReference stoichiometry="1" constant="true" species="P175"/>
        </listOfProducts>
      </reaction>
      <reaction compartment="default_compartment" name="cleavage_of_FaPyA_by_NEIL1" fast="false" id="T251" reversible="false">
        <listOfReactants>
          <speciesReference stoichiometry="1" constant="true" species="P175"/>
        </listOfReactants>
        <listOfProducts>
          <speciesReference stoichiometry="1" constant="true" species="P172"/>
          <speciesReference stoichiometry="1" constant="true" species="P50"/>
        </listOfProducts>
      </reaction>
      <reaction compartment="default_compartment" name="recognNEIL2_FaPyA" fast="false" id="T252" reversible="false">
        <listOfReactants>
          <speciesReference stoichiometry="1" constant="true" species="P145"/>
          <speciesReference stoichiometry="1" constant="true" species="P169"/>
        </listOfReactants>
        <listOfProducts>
          <speciesReference stoichiometry="1" constant="true" species="P176"/>
        </listOfProducts>
      </reaction>
      <reaction compartment="default_compartment" name="cleavage_of_FaPyA_by_NEIL2" fast="false" id="T253" reversible="false">
        <listOfReactants>
          <speciesReference stoichiometry="1" constant="true" species="P176"/>
        </listOfReactants>
        <listOfProducts>
          <speciesReference stoichiometry="1" constant="true" species="P172"/>
          <speciesReference stoichiometry="1" constant="true" species="P49"/>
        </listOfProducts>
      </reaction>
      <reaction compartment="default_compartment" name="recognNEIL1_of_DNApsoralen" fast="false" id="T254" reversible="false">
        <listOfReactants>
          <speciesReference stoichiometry="1" constant="true" species="P19"/>
          <speciesReference stoichiometry="1" constant="true" species="P170"/>
        </listOfReactants>
        <listOfProducts>
          <speciesReference stoichiometry="1" constant="true" species="P177"/>
        </listOfProducts>
      </reaction>
      <reaction compartment="default_compartment" name="cleavage_DNApsoralen_by_NEIL1" fast="false" id="T255" reversible="false">
        <listOfReactants>
          <speciesReference stoichiometry="1" constant="true" species="P177"/>
        </listOfReactants>
        <listOfProducts>
          <speciesReference stoichiometry="1" constant="true" species="P50"/>
          <speciesReference stoichiometry="1" constant="true" species="P173"/>
        </listOfProducts>
      </reaction>
      <reaction compartment="default_compartment" name="recognNEIL2_of_55diHU_8oxoG_ssDNA" fast="false" id="T256" reversible="false">
        <listOfReactants>
          <speciesReference stoichiometry="1" constant="true" species="P145"/>
          <speciesReference stoichiometry="1" constant="true" species="P171"/>
        </listOfReactants>
        <listOfProducts>
          <speciesReference stoichiometry="1" constant="true" species="P178"/>
        </listOfProducts>
      </reaction>
      <reaction compartment="default_compartment" name="cleavage_55diHU_8oxoG_ssDNA_by_NEIL2" fast="false" id="T257" reversible="false">
        <listOfReactants>
          <speciesReference stoichiometry="1" constant="true" species="P178"/>
        </listOfReactants>
        <listOfProducts>
          <speciesReference stoichiometry="1" constant="true" species="P49"/>
          <speciesReference stoichiometry="1" constant="true" species="P174"/>
        </listOfProducts>
      </reaction>
      <reaction compartment="default_compartment" name="cleavage_5hmU_G_by_MBD4" fast="false" id="T258" reversible="false">
        <listOfReactants>
          <speciesReference stoichiometry="1" constant="true" species="P161"/>
        </listOfReactants>
        <listOfProducts>
          <speciesReference stoichiometry="1" constant="true" species="P32"/>
          <speciesReference stoichiometry="1" constant="true" species="P82"/>
        </listOfProducts>
      </reaction>
    </listOfReactions>
  </model>
</sbml>
