# Supplementary material for: Petri net–based model of the human DNA base excision repair pathway
Source: PLoS One. 2019 Sep 13;14(9):e0217913. doi: 10.1371/journal.pone.0217913 (PMC6743755; doi:10.1371/journal.pone.0217913)
Supplement: S3 File — (PROJECT) [file pone.0217913.s005.project]

Project name: default
Date: 2018/01/10 12:21:06
<Project blocks>
  <Subnets>
  <InvariantsData>
  <PlaceInvData>
  <MCT data>
  <StatesMatrix>
  <FunctionsData>
  <FiringRatesData>
  <SSAmatrix>
</Project blocks>
<Net data>
<ID generator state:1105;179;259>
  <Places: 179>
    <Place: 0>
      <Place gID:0>
      <Place name:APE>
      <Place comment:>
      <Place tokens:0>
      <Place colored:false>
      <Place colors:0;0;0;0;0;0>
      <Location data>
        <Place portal status:true>
        <Place locations:12>
          <Place location data sheet/x/y/elIndex:0;640;40;0>
          <Place name offset data sheet/x/y/elIndex:0;0;0;0>
          <Place location data sheet/x/y/elIndex:0;3440;1640;1>
          <Place name offset data sheet/x/y/elIndex:0;0;0;1>
          <Place location data sheet/x/y/elIndex:0;360;1880;2>
          <Place name offset data sheet/x/y/elIndex:0;0;0;2>
          <Place location data sheet/x/y/elIndex:0;2580;1620;3>
          <Place name offset data sheet/x/y/elIndex:0;0;0;3>
          <Place location data sheet/x/y/elIndex:0;3760;1760;4>
          <Place name offset data sheet/x/y/elIndex:0;0;0;4>
          <Place location data sheet/x/y/elIndex:0;3800;2540;5>
          <Place name offset data sheet/x/y/elIndex:0;0;0;5>
          <Place location data sheet/x/y/elIndex:0;660;800;6>
          <Place name offset data sheet/x/y/elIndex:0;0;0;6>
          <Place location data sheet/x/y/elIndex:0;4260;740;7>
          <Place name offset data sheet/x/y/elIndex:0;0;0;7>
          <Place location data sheet/x/y/elIndex:0;2640;1860;8>
          <Place name offset data sheet/x/y/elIndex:0;0;0;8>
          <Place location data sheet/x/y/elIndex:0;920;2040;9>
          <Place name offset data sheet/x/y/elIndex:0;0;0;9>
          <Place location data sheet/x/y/elIndex:0;2640;2500;10>
          <Place name offset data sheet/x/y/elIndex:0;0;0;10>
          <Place location data sheet/x/y/elIndex:0;1760;2520;11>
          <Place name offset data sheet/x/y/elIndex:0;0;0;11>
      <Location data block end>
    <EOP>
    <Place: 1>
      <Place gID:1>
      <Place name:DNA_1nt_APE_polDELTA_PCNA>
      <Place comment:>
      <Place tokens:0>
      <Place colored:false>
      <Place colors:0;0;0;0;0;0>
      <Location data>
        <Place portal status:false>
        <Place locations:1>
          <Place location data sheet/x/y/elIndex:0;1380;1720;0>
          <Place name offset data sheet/x/y/elIndex:0;0;0;0>
      <Location data block end>
    <EOP>
    <Place: 2>
      <Place gID:2>
      <Place name:DNA_1nt_APE_polEPSILON_PCNA>
      <Place comment:>
      <Place tokens:0>
      <Place colored:false>
      <Place colors:0;0;0;0;0;0>
      <Location data>
        <Place portal status:false>
        <Place locations:1>
          <Place location data sheet/x/y/elIndex:0;1760;1720;0>
          <Place name offset data sheet/x/y/elIndex:0;0;0;0>
      <Location data block end>
    <EOP>
    <Place: 3>
      <Place gID:3>
      <Place name:DNA_APsite_with_APE>
      <Place comment:DNA&nbsp;containing&nbsp;an&nbsp;APE-bound&nbsp;AP&nbsp;site//do&nbsp;tego&nbsp;miejsca&nbsp;wchodza&nbsp;wszystkie&nbsp;monofunkcyjne>
      <Place tokens:0>
      <Place colored:false>
      <Place colors:0;0;0;0;0;0>
      <Location data>
        <Place portal status:true>
        <Place locations:5>
          <Place location data sheet/x/y/elIndex:0;4480;720;0>
          <Place name offset data sheet/x/y/elIndex:0;0;0;0>
          <Place location data sheet/x/y/elIndex:0;2780;1740;1>
          <Place name offset data sheet/x/y/elIndex:0;0;0;1>
          <Place location data sheet/x/y/elIndex:0;900;800;2>
          <Place name offset data sheet/x/y/elIndex:0;0;0;2>
          <Place location data sheet/x/y/elIndex:0;2460;2620;3>
          <Place name offset data sheet/x/y/elIndex:0;0;0;3>
          <Place location data sheet/x/y/elIndex:0;3800;2640;4>
          <Place name offset data sheet/x/y/elIndex:0;0;0;4>
      <Location data block end>
    <EOP>
    <Place: 4>
      <Place gID:4>
      <Place name:complex_DNA_break_APE_BETA>
      <Place comment:>
      <Place tokens:0>
      <Place colored:false>
      <Place colors:0;0;0;0;0;0>
      <Location data>
        <Place portal status:false>
        <Place locations:1>
          <Place location data sheet/x/y/elIndex:0;1280;1140;0>
          <Place name offset data sheet/x/y/elIndex:0;0;0;0>
      <Location data block end>
    <EOP>
    <Place: 5>
      <Place gID:5>
      <Place name:DNA_flap_APE_poEPSILON_PCNA>
      <Place comment:>
      <Place tokens:0>
      <Place colored:false>
      <Place colors:0;0;0;0;0;0>
      <Location data>
        <Place portal status:false>
        <Place locations:1>
          <Place location data sheet/x/y/elIndex:0;1760;1880;0>
          <Place name offset data sheet/x/y/elIndex:0;0;0;0>
      <Location data block end>
    <EOP>
    <Place: 6>
      <Place gID:6>
      <Place name:DNA_flap_APE_polDELTA_PCNA>
      <Place comment:>
      <Place tokens:0>
      <Place colored:false>
      <Place colors:0;0;0;0;0;0>
      <Location data>
        <Place portal status:false>
        <Place locations:1>
          <Place location data sheet/x/y/elIndex:0;1380;1880;0>
          <Place name offset data sheet/x/y/elIndex:0;0;0;0>
      <Location data block end>
    <EOP>
    <Place: 7>
      <Place gID:7>
      <Place name:complex_DNA_3dRP_NEIL3>
      <Place comment:>
      <Place tokens:0>
      <Place colored:false>
      <Place colors:0;0;0;0;0;0>
      <Location data>
        <Place portal status:false>
        <Place locations:1>
          <Place location data sheet/x/y/elIndex:0;4080;720;0>
          <Place name offset data sheet/x/y/elIndex:0;0;0;0>
      <Location data block end>
    <EOP>
    <Place: 8>
      <Place gID:8>
      <Place name:complex_DNA_3dRP_hNTH1>
      <Place comment:>
      <Place tokens:0>
      <Place colored:false>
      <Place colors:0;0;0;0;0;0>
      <Location data>
        <Place portal status:false>
        <Place locations:1>
          <Place location data sheet/x/y/elIndex:0;2300;1840;0>
          <Place name offset data sheet/x/y/elIndex:0;0;0;0>
      <Location data block end>
    <EOP>
    <Place: 9>
      <Place gID:9>
      <Place name:DNA_ligated_APE_polDELTA_PCNA_LIG1>
      <Place comment:>
      <Place tokens:0>
      <Place colored:false>
      <Place colors:0;0;0;0;0;0>
      <Location data>
        <Place portal status:false>
        <Place locations:1>
          <Place location data sheet/x/y/elIndex:0;1380;2260;0>
          <Place name offset data sheet/x/y/elIndex:0;0;0;0>
      <Location data block end>
    <EOP>
    <Place: 10>
      <Place gID:10>
      <Place name:DNA_ligated_APE_polEPSILON_PCNA_LIG1>
      <Place comment:>
      <Place tokens:0>
      <Place colored:false>
      <Place colors:0;0;0;0;0;0>
      <Location data>
        <Place portal status:false>
        <Place locations:1>
          <Place location data sheet/x/y/elIndex:0;1760;2260;0>
          <Place name offset data sheet/x/y/elIndex:0;0;0;0>
      <Location data block end>
    <EOP>
    <Place: 11>
      <Place gID:11>
      <Place name:DNA_unligpatch_APE_pEPSILON_PCNA>
      <Place comment:>
      <Place tokens:0>
      <Place colored:false>
      <Place colors:0;0;0;0;0;0>
      <Location data>
        <Place portal status:false>
        <Place locations:1>
          <Place location data sheet/x/y/elIndex:0;1760;2080;0>
          <Place name offset data sheet/x/y/elIndex:0;0;0;0>
      <Location data block end>
    <EOP>
    <Place: 12>
      <Place gID:12>
      <Place name:DNA_unligpatch_APE_polDELTA_PCNA>
      <Place comment:>
      <Place tokens:0>
      <Place colored:false>
      <Place colors:0;0;0;0;0;0>
      <Location data>
        <Place portal status:false>
        <Place locations:1>
          <Place location data sheet/x/y/elIndex:0;1380;2080;0>
          <Place name offset data sheet/x/y/elIndex:0;0;0;0>
      <Location data block end>
    <EOP>
    <Place: 13>
      <Place gID:13>
      <Place name:complex_DNA_3dRP_OGG1>
      <Place comment:DNA&nbsp;with&nbsp;3'&nbsp;unsaturated&nbsp;aldhehic&nbsp;end&nbsp;+&nbsp;OGG1>
      <Place tokens:0>
      <Place colored:false>
      <Place colors:0;0;0;0;0;0>
      <Location data>
        <Place portal status:false>
        <Place locations:1>
          <Place location data sheet/x/y/elIndex:0;360;740;0>
          <Place name offset data sheet/x/y/elIndex:0;0;0;0>
      <Location data block end>
    <EOP>
    <Place: 14>
      <Place gID:14>
      <Place name:FEN1>
      <Place comment:>
      <Place tokens:1>
      <Place colored:false>
      <Place colors:1;0;0;0;0;0>
      <Location data>
        <Place portal status:true>
        <Place locations:3>
          <Place location data sheet/x/y/elIndex:0;920;1900;0>
          <Place name offset data sheet/x/y/elIndex:0;0;0;0>
          <Place location data sheet/x/y/elIndex:0;1180;2280;1>
          <Place name offset data sheet/x/y/elIndex:0;0;0;1>
          <Place location data sheet/x/y/elIndex:0;1860;2160;2>
          <Place name offset data sheet/x/y/elIndex:0;0;0;2>
      <Location data block end>
    <EOP>
    <Place: 15>
      <Place gID:15>
      <Place name:LIG1>
      <Place comment:>
      <Place tokens:0>
      <Place colored:false>
      <Place colors:0;0;0;0;0;0>
      <Location data>
        <Place portal status:true>
        <Place locations:4>
          <Place location data sheet/x/y/elIndex:0;720;40;0>
          <Place name offset data sheet/x/y/elIndex:0;0;0;0>
          <Place location data sheet/x/y/elIndex:0;1580;2160;1>
          <Place name offset data sheet/x/y/elIndex:0;0;0;1>
          <Place location data sheet/x/y/elIndex:0;1060;2240;2>
          <Place name offset data sheet/x/y/elIndex:0;0;0;2>
          <Place location data sheet/x/y/elIndex:0;1760;2840;3>
          <Place name offset data sheet/x/y/elIndex:0;0;0;3>
      <Location data block end>
    <EOP>
    <Place: 16>
      <Place gID:16>
      <Place name:LIG3_XRCC1>
      <Place comment:>
      <Place tokens:0>
      <Place colored:false>
      <Place colors:0;0;0;0;0;0>
      <Location data>
        <Place portal status:true>
        <Place locations:3>
          <Place location data sheet/x/y/elIndex:0;800;40;0>
          <Place name offset data sheet/x/y/elIndex:0;0;0;0>
          <Place location data sheet/x/y/elIndex:0;300;1720;1>
          <Place name offset data sheet/x/y/elIndex:0;0;0;1>
          <Place location data sheet/x/y/elIndex:0;1760;2920;2>
          <Place name offset data sheet/x/y/elIndex:0;0;0;2>
      <Location data block end>
    <EOP>
    <Place: 17>
      <Place gID:17>
      <Place name:MBD4>
      <Place comment:MBD4&nbsp;glycosylase>
      <Place tokens:0>
      <Place colored:false>
      <Place colors:0;0;0;0;0;0>
      <Location data>
        <Place portal status:true>
        <Place locations:4>
          <Place location data sheet/x/y/elIndex:0;160;100;0>
          <Place name offset data sheet/x/y/elIndex:0;0;0;0>
          <Place location data sheet/x/y/elIndex:0;3640;1940;1>
          <Place name offset data sheet/x/y/elIndex:0;0;0;1>
          <Place location data sheet/x/y/elIndex:0;3660;2620;2>
          <Place name offset data sheet/x/y/elIndex:0;0;0;2>
          <Place location data sheet/x/y/elIndex:0;2480;2900;3>
          <Place name offset data sheet/x/y/elIndex:0;0;0;3>
      <Location data block end>
    <EOP>
    <Place: 18>
      <Place gID:18>
      <Place name:MPG>
      <Place comment:>
      <Place tokens:0>
      <Place colored:false>
      <Place colors:0;0;0;0;0;0>
      <Location data>
        <Place portal status:true>
        <Place locations:4>
          <Place location data sheet/x/y/elIndex:0;40;100;0>
          <Place name offset data sheet/x/y/elIndex:0;0;0;0>
          <Place location data sheet/x/y/elIndex:0;3320;1680;1>
          <Place name offset data sheet/x/y/elIndex:0;0;0;1>
          <Place location data sheet/x/y/elIndex:0;3320;1020;2>
          <Place name offset data sheet/x/y/elIndex:0;0;0;2>
          <Place location data sheet/x/y/elIndex:0;2360;2900;3>
          <Place name offset data sheet/x/y/elIndex:0;0;0;3>
      <Location data block end>
    <EOP>
    <Place: 19>
      <Place gID:19>
      <Place name:NEIL1>
      <Place comment:Endonuclease&nbsp;VIII-like&nbsp;1,&nbsp;DNA&nbsp;glycosylase/AP&nbsp;lyase&nbsp;Neil1,&nbsp;DNA-(apurinic&nbsp;or&nbsp;apyrimidinic&nbsp;site)&nbsp;lyase&nbsp;Neil1,&nbsp;Nei-like&nbsp;protein&nbsp;1,&nbsp;Nei&nbsp;homolog&nbsp;1,&nbsp;FPG1>
      <Place tokens:0>
      <Place colored:false>
      <Place colors:0;0;0;0;0;0>
      <Location data>
        <Place portal status:true>
        <Place locations:7>
          <Place location data sheet/x/y/elIndex:0;100;40;0>
          <Place name offset data sheet/x/y/elIndex:0;0;0;0>
          <Place location data sheet/x/y/elIndex:0;1140;80;1>
          <Place name offset data sheet/x/y/elIndex:0;0;0;1>
          <Place location data sheet/x/y/elIndex:0;1600;40;2>
          <Place name offset data sheet/x/y/elIndex:0;0;0;2>
          <Place location data sheet/x/y/elIndex:0;1620;940;3>
          <Place name offset data sheet/x/y/elIndex:0;0;0;3>
          <Place location data sheet/x/y/elIndex:0;100;720;4>
          <Place name offset data sheet/x/y/elIndex:0;0;0;4>
          <Place location data sheet/x/y/elIndex:0;2180;40;5>
          <Place name offset data sheet/x/y/elIndex:0;0;0;5>
          <Place location data sheet/x/y/elIndex:0;2120;2900;6>
          <Place name offset data sheet/x/y/elIndex:0;0;0;6>
      <Location data block end>
    <EOP>
    <Place: 20>
      <Place gID:20>
      <Place name:NEIL3>
      <Place comment:>
      <Place tokens:0>
      <Place colored:false>
      <Place colors:0;0;0;0;0;0>
      <Location data>
        <Place portal status:true>
        <Place locations:5>
          <Place location data sheet/x/y/elIndex:0;220;40;0>
          <Place name offset data sheet/x/y/elIndex:0;0;0;0>
          <Place location data sheet/x/y/elIndex:0;4160;60;1>
          <Place name offset data sheet/x/y/elIndex:0;0;0;1>
          <Place location data sheet/x/y/elIndex:0;4260;800;2>
          <Place name offset data sheet/x/y/elIndex:0;0;0;2>
          <Place location data sheet/x/y/elIndex:0;4340;740;3>
          <Place name offset data sheet/x/y/elIndex:0;0;0;3>
          <Place location data sheet/x/y/elIndex:0;2240;2900;4>
          <Place name offset data sheet/x/y/elIndex:0;0;0;4>
      <Location data block end>
    <EOP>
    <Place: 21>
      <Place gID:21>
      <Place name:OGG1>
      <Place comment:>
      <Place tokens:0>
      <Place colored:false>
      <Place colors:0;0;0;0;0;0>
      <Location data>
        <Place portal status:true>
        <Place locations:4>
          <Place location data sheet/x/y/elIndex:0;40;40;0>
          <Place name offset data sheet/x/y/elIndex:0;0;0;0>
          <Place location data sheet/x/y/elIndex:0;420;120;1>
          <Place name offset data sheet/x/y/elIndex:0;0;0;1>
          <Place location data sheet/x/y/elIndex:0;480;680;2>
          <Place name offset data sheet/x/y/elIndex:0;0;0;2>
          <Place location data sheet/x/y/elIndex:0;2060;2900;3>
          <Place name offset data sheet/x/y/elIndex:0;0;0;3>
      <Location data block end>
    <EOP>
    <Place: 22>
      <Place gID:22>
      <Place name:PCNA>
      <Place comment:>
      <Place tokens:0>
      <Place colored:false>
      <Place colors:0;0;0;0;0;0>
      <Location data>
        <Place portal status:true>
        <Place locations:2>
          <Place location data sheet/x/y/elIndex:0;1540;2340;0>
          <Place name offset data sheet/x/y/elIndex:0;0;0;0>
          <Place location data sheet/x/y/elIndex:0;1060;2380;1>
          <Place name offset data sheet/x/y/elIndex:0;0;0;1>
      <Location data block end>
    <EOP>
    <Place: 23>
      <Place gID:23>
      <Place name:PCNA_high_level>
      <Place comment:>
      <Place tokens:1>
      <Place colored:false>
      <Place colors:1;0;0;0;0;0>
      <Location data>
        <Place portal status:true>
        <Place locations:2>
          <Place location data sheet/x/y/elIndex:0;1500;1660;0>
          <Place name offset data sheet/x/y/elIndex:0;0;0;0>
          <Place location data sheet/x/y/elIndex:0;1620;2280;1>
          <Place name offset data sheet/x/y/elIndex:0;0;0;1>
      <Location data block end>
    <EOP>
    <Place: 24>
      <Place gID:24>
      <Place name:PCNA_low_level>
      <Place comment:>
      <Place tokens:0>
      <Place colored:false>
      <Place colors:0;0;0;0;0;0>
      <Location data>
        <Place portal status:false>
        <Place locations:1>
          <Place location data sheet/x/y/elIndex:0;1640;1640;0>
          <Place name offset data sheet/x/y/elIndex:0;0;0;0>
      <Location data block end>
    <EOP>
    <Place: 25>
      <Place gID:25>
      <Place name:PNKP>
      <Place comment:PNKP&nbsp;catalyzes&nbsp;the&nbsp;phosphorylation&nbsp;of&nbsp;DNA&nbsp;at&nbsp;5'-hydroxyl&nbsp;termini&nbsp;and&nbsp;can&nbsp;dephosphorylate&nbsp;its&nbsp;3'-phosphate&nbsp;termini.>
      <Place tokens:1>
      <Place colored:false>
      <Place colors:1;0;0;0;0;0>
      <Location data>
        <Place portal status:true>
        <Place locations:3>
          <Place location data sheet/x/y/elIndex:0;1760;840;0>
          <Place name offset data sheet/x/y/elIndex:0;0;0;0>
          <Place location data sheet/x/y/elIndex:0;260;1880;1>
          <Place name offset data sheet/x/y/elIndex:0;0;0;1>
          <Place location data sheet/x/y/elIndex:0;3040;720;2>
          <Place name offset data sheet/x/y/elIndex:0;0;0;2>
      <Location data block end>
    <EOP>
    <Place: 26>
      <Place gID:26>
      <Place name:PPi>
      <Place comment:>
      <Place tokens:0>
      <Place colored:false>
      <Place colors:0;0;0;0;0;0>
      <Location data>
        <Place portal status:true>
        <Place locations:5>
          <Place location data sheet/x/y/elIndex:0;1380;1260;0>
          <Place name offset data sheet/x/y/elIndex:0;0;0;0>
          <Place location data sheet/x/y/elIndex:0;1580;1880;1>
          <Place name offset data sheet/x/y/elIndex:0;0;0;1>
          <Place location data sheet/x/y/elIndex:0;360;1240;2>
          <Place name offset data sheet/x/y/elIndex:0;0;0;2>
          <Place location data sheet/x/y/elIndex:0;100;2200;3>
          <Place name offset data sheet/x/y/elIndex:0;0;0;3>
          <Place location data sheet/x/y/elIndex:0;680;1820;4>
          <Place name offset data sheet/x/y/elIndex:0;0;0;4>
      <Location data block end>
    <EOP>
    <Place: 27>
      <Place gID:27>
      <Place name:TDG>
      <Place comment:G/T&nbsp;mismatch-specific&nbsp;thymine&nbsp;DNA&nbsp;glycosylase&nbsp;(EC&nbsp;3.2.2.-)>
      <Place tokens:0>
      <Place colored:false>
      <Place colors:0;0;0;0;0;0>
      <Location data>
        <Place portal status:true>
        <Place locations:5>
          <Place location data sheet/x/y/elIndex:0;220;100;0>
          <Place name offset data sheet/x/y/elIndex:0;0;0;0>
          <Place location data sheet/x/y/elIndex:0;3640;1020;1>
          <Place name offset data sheet/x/y/elIndex:0;0;0;1>
          <Place location data sheet/x/y/elIndex:0;3700;1820;2>
          <Place name offset data sheet/x/y/elIndex:0;0;0;2>
          <Place location data sheet/x/y/elIndex:0;4220;1020;3>
          <Place name offset data sheet/x/y/elIndex:0;0;0;3>
          <Place location data sheet/x/y/elIndex:0;2540;2900;4>
          <Place name offset data sheet/x/y/elIndex:0;0;0;4>
      <Location data block end>
    <EOP>
    <Place: 28>
      <Place gID:28>
      <Place name:UNG2>
      <Place comment:Uracil-DNA&nbsp;glycosylase&nbsp;2&nbsp;UDG&nbsp;2>
      <Place tokens:0>
      <Place colored:false>
      <Place colors:0;0;0;0;0;0>
      <Location data>
        <Place portal status:true>
        <Place locations:4>
          <Place location data sheet/x/y/elIndex:0;100;100;0>
          <Place name offset data sheet/x/y/elIndex:0;0;0;0>
          <Place location data sheet/x/y/elIndex:0;4340;2060;1>
          <Place name offset data sheet/x/y/elIndex:0;0;0;1>
          <Place location data sheet/x/y/elIndex:0;4020;2660;2>
          <Place name offset data sheet/x/y/elIndex:0;0;0;2>
          <Place location data sheet/x/y/elIndex:0;2420;2900;3>
          <Place name offset data sheet/x/y/elIndex:0;0;0;3>
      <Location data block end>
    <EOP>
    <Place: 29>
      <Place gID:29>
      <Place name:group14_waste>
      <Place comment:removed&nbsp;from&nbsp;reaction:MPG&nbsp;(gr14)>
      <Place tokens:0>
      <Place colored:false>
      <Place colors:0;0;0;0;0;0>
      <Location data>
        <Place portal status:true>
        <Place locations:2>
          <Place location data sheet/x/y/elIndex:0;3240;1300;0>
          <Place name offset data sheet/x/y/elIndex:0;0;0;0>
          <Place location data sheet/x/y/elIndex:0;100;2680;1>
          <Place name offset data sheet/x/y/elIndex:0;0;0;1>
      <Location data block end>
    <EOP>
    <Place: 30>
      <Place gID:30>
      <Place name:_8oxoAC>
      <Place comment:removed&nbsp;from&nbsp;reaction:TDG&nbsp;(gr9)OGG1&nbsp;(gr9)>
      <Place tokens:0>
      <Place colored:false>
      <Place colors:0;0;0;0;0;0>
      <Location data>
        <Place portal status:true>
        <Place locations:4>
          <Place location data sheet/x/y/elIndex:0;200;460;0>
          <Place name offset data sheet/x/y/elIndex:0;0;0;0>
          <Place location data sheet/x/y/elIndex:0;100;2440;1>
          <Place name offset data sheet/x/y/elIndex:0;0;0;1>
          <Place location data sheet/x/y/elIndex:0;3740;1420;2>
          <Place name offset data sheet/x/y/elIndex:0;0;0;2>
          <Place location data sheet/x/y/elIndex:0;2460;640;3>
          <Place name offset data sheet/x/y/elIndex:0;0;0;3>
      <Location data block end>
    <EOP>
    <Place: 31>
      <Place gID:31>
      <Place name:compleDNA_UNG2_5hydroUra>
      <Place comment:>
      <Place tokens:0>
      <Place colored:false>
      <Place colors:0;0;0;0;0;0>
      <Location data>
        <Place portal status:false>
        <Place locations:1>
          <Place location data sheet/x/y/elIndex:0;4420;2280;0>
          <Place name offset data sheet/x/y/elIndex:0;0;0;0>
      <Location data block end>
    <EOP>
    <Place: 32>
      <Place gID:32>
      <Place name:complexDNA_APs_MBD4>
      <Place comment:>
      <Place tokens:0>
      <Place colored:false>
      <Place colors:0;0;0;0;0;0>
      <Location data>
        <Place portal status:false>
        <Place locations:1>
          <Place location data sheet/x/y/elIndex:0;3740;2380;0>
          <Place name offset data sheet/x/y/elIndex:0;0;0;0>
      <Location data block end>
    <EOP>
    <Place: 33>
      <Place gID:33>
      <Place name:complexDNA_APs_UNG2>
      <Place comment:>
      <Place tokens:0>
      <Place colored:false>
      <Place colors:0;0;0;0;0;0>
      <Location data>
        <Place portal status:false>
        <Place locations:1>
          <Place location data sheet/x/y/elIndex:0;4240;2520;0>
          <Place name offset data sheet/x/y/elIndex:0;0;0;0>
      <Location data block end>
    <EOP>
    <Place: 34>
      <Place gID:34>
      <Place name:complexDNA_APs_hNTH1>
      <Place comment:DNA&nbsp;containing&nbsp;a&nbsp;hNTH1-bound&nbsp;apurinic/apyrimidinic&nbsp;site>
      <Place tokens:0>
      <Place colored:false>
      <Place colors:0;0;0;0;0;0>
      <Location data>
        <Place portal status:false>
        <Place locations:1>
          <Place location data sheet/x/y/elIndex:0;2120;1540;0>
          <Place name offset data sheet/x/y/elIndex:0;0;0;0>
      <Location data block end>
    <EOP>
    <Place: 35>
      <Place gID:35>
      <Place name:complexDNA_APs_hSMUG1>
      <Place comment:>
      <Place tokens:0>
      <Place colored:false>
      <Place colors:0;0;0;0;0;0>
      <Location data>
        <Place portal status:false>
        <Place locations:1>
          <Place location data sheet/x/y/elIndex:0;2460;2420;0>
          <Place name offset data sheet/x/y/elIndex:0;0;0;0>
      <Location data block end>
    <EOP>
    <Place: 36>
      <Place gID:36>
      <Place name:complexDNA_MBD4_5hmU_ssDNA>
      <Place comment:>
      <Place tokens:0>
      <Place colored:false>
      <Place colors:0;0;0;0;0;0>
      <Location data>
        <Place portal status:false>
        <Place locations:1>
          <Place location data sheet/x/y/elIndex:0;3440;2240;0>
          <Place name offset data sheet/x/y/elIndex:0;0;0;0>
      <Location data block end>
    <EOP>
    <Place: 37>
      <Place gID:37>
      <Place name:complexDNA_MYH_gr13>
      <Place comment:>
      <Place tokens:0>
      <Place colored:false>
      <Place colors:0;0;0;0;0;0>
      <Location data>
        <Place portal status:false>
        <Place locations:1>
          <Place location data sheet/x/y/elIndex:0;3100;1320;0>
          <Place name offset data sheet/x/y/elIndex:0;0;0;0>
      <Location data block end>
    <EOP>
    <Place: 38>
      <Place gID:38>
      <Place name:complexDNA_TDG_5OHC_dsDNA>
      <Place comment:>
      <Place tokens:0>
      <Place colored:false>
      <Place colors:0;0;0;0;0;0>
      <Location data>
        <Place portal status:false>
        <Place locations:1>
          <Place location data sheet/x/y/elIndex:0;3960;1400;0>
          <Place name offset data sheet/x/y/elIndex:0;0;0;0>
      <Location data block end>
    <EOP>
    <Place: 39>
      <Place gID:39>
      <Place name:complexDNA_TDG_8oxoAC>
      <Place comment:TDG&nbsp;glycosylase:thymine&nbsp;complex>
      <Place tokens:0>
      <Place colored:false>
      <Place colors:0;0;0;0;0;0>
      <Location data>
        <Place portal status:false>
        <Place locations:1>
          <Place location data sheet/x/y/elIndex:0;3800;1360;0>
          <Place name offset data sheet/x/y/elIndex:0;0;0;0>
      <Location data block end>
    <EOP>
    <Place: 40>
      <Place gID:40>
      <Place name:complexDNA_TDG_uracil>
      <Place comment:TDG&nbsp;glycosylase:uracil&nbsp;complex>
      <Place tokens:0>
      <Place colored:false>
      <Place colors:0;0;0;0;0;0>
      <Location data>
        <Place portal status:false>
        <Place locations:1>
          <Place location data sheet/x/y/elIndex:0;4120;1340;0>
          <Place name offset data sheet/x/y/elIndex:0;0;0;0>
      <Location data block end>
    <EOP>
    <Place: 41>
      <Place gID:41>
      <Place name:complexDNA_UNG2_uracil>
      <Place comment:>
      <Place tokens:0>
      <Place colored:false>
      <Place colors:0;0;0;0;0;0>
      <Location data>
        <Place portal status:false>
        <Place locations:1>
          <Place location data sheet/x/y/elIndex:0;4240;2280;0>
          <Place name offset data sheet/x/y/elIndex:0;0;0;0>
      <Location data block end>
    <EOP>
    <Place: 42>
      <Place gID:42>
      <Place name:complexDNA_hNTH1_FapyG>
      <Place comment:>
      <Place tokens:0>
      <Place colored:false>
      <Place colors:0;0;0;0;0;0>
      <Location data>
        <Place portal status:false>
        <Place locations:1>
          <Place location data sheet/x/y/elIndex:0;2440;1300;0>
          <Place name offset data sheet/x/y/elIndex:0;0;0;0>
      <Location data block end>
    <EOP>
    <Place: 43>
      <Place gID:43>
      <Place name:complexDNA_hNTH1_Cg_dsDNA>
      <Place comment:>
      <Place tokens:0>
      <Place colored:false>
      <Place colors:0;0;0;0;0;0>
      <Location data>
        <Place portal status:false>
        <Place locations:1>
          <Place location data sheet/x/y/elIndex:0;1880;1280;0>
          <Place name offset data sheet/x/y/elIndex:0;0;0;0>
      <Location data block end>
    <EOP>
    <Place: 44>
      <Place gID:44>
      <Place name:complexDNA_hNTH1_5OHC_dsDNA>
      <Place comment:>
      <Place tokens:0>
      <Place colored:false>
      <Place colors:0;0;0;0;0;0>
      <Location data>
        <Place portal status:false>
        <Place locations:1>
          <Place location data sheet/x/y/elIndex:0;2080;1300;0>
          <Place name offset data sheet/x/y/elIndex:0;0;0;0>
      <Location data block end>
    <EOP>
    <Place: 45>
      <Place gID:45>
      <Place name:complexDNA_hNTH1_thymGlycol>
      <Place comment:>
      <Place tokens:0>
      <Place colored:false>
      <Place colors:0;0;0;0;0;0>
      <Location data>
        <Place portal status:false>
        <Place locations:1>
          <Place location data sheet/x/y/elIndex:0;2280;1280;0>
          <Place name offset data sheet/x/y/elIndex:0;0;0;0>
      <Location data block end>
    <EOP>
    <Place: 46>
      <Place gID:46>
      <Place name:complexDNA_hSMUG1_uracil>
      <Place comment:>
      <Place tokens:0>
      <Place colored:false>
      <Place colors:0;0;0;0;0;0>
      <Location data>
        <Place portal status:false>
        <Place locations:1>
          <Place location data sheet/x/y/elIndex:0;2400;2260;0>
          <Place name offset data sheet/x/y/elIndex:0;0;0;0>
      <Location data block end>
    <EOP>
    <Place: 47>
      <Place gID:47>
      <Place name:complex_DNA_APs_MYH>
      <Place comment:DNA&nbsp;containing&nbsp;an&nbsp;MYH-bound&nbsp;apurinic/apyrimidinic&nbsp;site>
      <Place tokens:0>
      <Place colored:false>
      <Place colors:0;0;0;0;0;0>
      <Location data>
        <Place portal status:false>
        <Place locations:1>
          <Place location data sheet/x/y/elIndex:0;3180;1540;0>
          <Place name offset data sheet/x/y/elIndex:0;0;0;0>
      <Location data block end>
    <EOP>
    <Place: 48>
      <Place gID:48>
      <Place name:complex_DNA_1nt_5dRP_APE_polBETA>
      <Place comment:>
      <Place tokens:0>
      <Place colored:false>
      <Place colors:0;0;0;0;0;0>
      <Location data>
        <Place portal status:false>
        <Place locations:1>
          <Place location data sheet/x/y/elIndex:0;1380;1380;0>
          <Place name offset data sheet/x/y/elIndex:0;0;0;0>
      <Location data block end>
    <EOP>
    <Place: 49>
      <Place gID:49>
      <Place name:complex_DNA_APs_NEIL2>
      <Place comment:>
      <Place tokens:0>
      <Place colored:false>
      <Place colors:0;0;0;0;0;0>
      <Location data>
        <Place portal status:false>
        <Place locations:1>
          <Place location data sheet/x/y/elIndex:0;3240;660;0>
          <Place name offset data sheet/x/y/elIndex:0;0;0;0>
      <Location data block end>
    <EOP>
    <Place: 50>
      <Place gID:50>
      <Place name:complex_DNA_APs_NEIL1>
      <Place comment:>
      <Place tokens:0>
      <Place colored:false>
      <Place colors:0;0;0;0;0;0>
      <Location data>
        <Place portal status:false>
        <Place locations:1>
          <Place location data sheet/x/y/elIndex:0;1620;580;0>
          <Place name offset data sheet/x/y/elIndex:0;0;0;0>
      <Location data block end>
    <EOP>
    <Place: 51>
      <Place gID:51>
      <Place name:complex_DNA_APs_NEIL3>
      <Place comment:>
      <Place tokens:0>
      <Place colored:false>
      <Place colors:0;0;0;0;0;0>
      <Location data>
        <Place portal status:false>
        <Place locations:1>
          <Place location data sheet/x/y/elIndex:0;4200;560;0>
          <Place name offset data sheet/x/y/elIndex:0;0;0;0>
      <Location data block end>
    <EOP>
    <Place: 52>
      <Place gID:52>
      <Place name:complex_DNA_MPG_gr14>
      <Place comment:>
      <Place tokens:0>
      <Place colored:false>
      <Place colors:0;0;0;0;0;0>
      <Location data>
        <Place portal status:false>
        <Place locations:1>
          <Place location data sheet/x/y/elIndex:0;3320;1240;0>
          <Place name offset data sheet/x/y/elIndex:0;0;0;0>
      <Location data block end>
    <EOP>
    <Place: 53>
      <Place gID:53>
      <Place name:complex_DNA_APs_TDG>
      <Place comment:>
      <Place tokens:0>
      <Place colored:false>
      <Place colors:0;0;0;0;0;0>
      <Location data>
        <Place portal status:false>
        <Place locations:1>
          <Place location data sheet/x/y/elIndex:0;3580;1600;0>
          <Place name offset data sheet/x/y/elIndex:0;0;0;0>
      <Location data block end>
    <EOP>
    <Place: 54>
      <Place gID:54>
      <Place name:complex_DNA_APs_OGG1>
      <Place comment:complex:&nbsp;DNA&nbsp;+&nbsp;APsite&nbsp;+&nbsp;OGG1>
      <Place tokens:0>
      <Place colored:false>
      <Place colors:0;0;0;0;0;0>
      <Location data>
        <Place portal status:false>
        <Place locations:1>
          <Place location data sheet/x/y/elIndex:0;560;580;0>
          <Place name offset data sheet/x/y/elIndex:0;0;0;0>
      <Location data block end>
    <EOP>
    <Place: 55>
      <Place gID:55>
      <Place name:complex_DNA_MPGbound_AP_site>
      <Place comment:>
      <Place tokens:0>
      <Place colored:false>
      <Place colors:0;0;0;0;0;0>
      <Location data>
        <Place portal status:false>
        <Place locations:1>
          <Place location data sheet/x/y/elIndex:0;3320;1460;0>
          <Place name offset data sheet/x/y/elIndex:0;0;0;0>
      <Location data block end>
    <EOP>
    <Place: 56>
      <Place gID:56>
      <Place name:complex_DNA_NEIL1_5hydroxyU>
      <Place comment:>
      <Place tokens:0>
      <Place colored:false>
      <Place colors:0;0;0;0;0;0>
      <Location data>
        <Place portal status:false>
        <Place locations:1>
          <Place location data sheet/x/y/elIndex:0;1800;320;0>
          <Place name offset data sheet/x/y/elIndex:0;0;0;0>
      <Location data block end>
    <EOP>
    <Place: 57>
      <Place gID:57>
      <Place name:complex_DNA_NEIL1_8oxyG>
      <Place comment:>
      <Place tokens:0>
      <Place colored:false>
      <Place colors:0;0;0;0;0;0>
      <Location data>
        <Place portal status:false>
        <Place locations:1>
          <Place location data sheet/x/y/elIndex:0;1600;320;0>
          <Place name offset data sheet/x/y/elIndex:0;0;0;0>
      <Location data block end>
    <EOP>
    <Place: 58>
      <Place gID:58>
      <Place name:complex_DNA_NEIL1_FaPyGC>
      <Place comment:>
      <Place tokens:0>
      <Place colored:false>
      <Place colors:0;0;0;0;0;0>
      <Location data>
        <Place portal status:false>
        <Place locations:1>
          <Place location data sheet/x/y/elIndex:0;2160;320;0>
          <Place name offset data sheet/x/y/elIndex:0;0;0;0>
      <Location data block end>
    <EOP>
    <Place: 59>
      <Place gID:59>
      <Place name:complex_DNA_NEIL1_thymineGlicol>
      <Place comment:>
      <Place tokens:0>
      <Place colored:false>
      <Place colors:0;0;0;0;0;0>
      <Location data>
        <Place portal status:false>
        <Place locations:1>
          <Place location data sheet/x/y/elIndex:0;960;320;0>
          <Place name offset data sheet/x/y/elIndex:0;0;0;0>
      <Location data block end>
    <EOP>
    <Place: 60>
      <Place gID:60>
      <Place name:complex_DNA_NEIL2_5hydroxyU>
      <Place comment:>
      <Place tokens:0>
      <Place colored:false>
      <Place colors:0;0;0;0;0;0>
      <Location data>
        <Place portal status:false>
        <Place locations:1>
          <Place location data sheet/x/y/elIndex:0;3000;380;0>
          <Place name offset data sheet/x/y/elIndex:0;0;0;0>
      <Location data block end>
    <EOP>
    <Place: 61>
      <Place gID:61>
      <Place name:complex_DNA_NEIL3_5hydroxyU>
      <Place comment:>
      <Place tokens:0>
      <Place colored:false>
      <Place colors:0;0;0;0;0;0>
      <Location data>
        <Place portal status:false>
        <Place locations:1>
          <Place location data sheet/x/y/elIndex:0;4520;300;0>
          <Place name offset data sheet/x/y/elIndex:0;0;0;0>
      <Location data block end>
    <EOP>
    <Place: 62>
      <Place gID:62>
      <Place name:complex_DNA_NEIL3_FaPyA_FaPyG_other>
      <Place comment:>
      <Place tokens:0>
      <Place colored:false>
      <Place colors:0;0;0;0;0;0>
      <Location data>
        <Place portal status:false>
        <Place locations:1>
          <Place location data sheet/x/y/elIndex:0;4320;320;0>
          <Place name offset data sheet/x/y/elIndex:0;0;0;0>
      <Location data block end>
    <EOP>
    <Place: 63>
      <Place gID:63>
      <Place name:complex_DNA_NEIL3_Tg_in_dsDNA>
      <Place comment:>
      <Place tokens:0>
      <Place colored:false>
      <Place colors:0;0;0;0;0;0>
      <Location data>
        <Place portal status:false>
        <Place locations:1>
          <Place location data sheet/x/y/elIndex:0;3860;380;0>
          <Place name offset data sheet/x/y/elIndex:0;0;0;0>
      <Location data block end>
    <EOP>
    <Place: 64>
      <Place gID:64>
      <Place name:complex_DNA_OGG1_8oxoG>
      <Place comment:>
      <Place tokens:0>
      <Place colored:false>
      <Place colors:0;0;0;0;0;0>
      <Location data>
        <Place portal status:false>
        <Place locations:1>
          <Place location data sheet/x/y/elIndex:0;240;360;0>
          <Place name offset data sheet/x/y/elIndex:0;0;0;0>
      <Location data block end>
    <EOP>
    <Place: 65>
      <Place gID:65>
      <Place name:complex_DNA_OGG1_FaPyGC>
      <Place comment:hOGG1&nbsp;glycosylase:&nbsp;formamidopyrimidine&nbsp;complex>
      <Place tokens:0>
      <Place colored:false>
      <Place colors:0;0;0;0;0;0>
      <Location data>
        <Place portal status:false>
        <Place locations:1>
          <Place location data sheet/x/y/elIndex:0;420;380;0>
          <Place name offset data sheet/x/y/elIndex:0;0;0;0>
      <Location data block end>
    <EOP>
    <Place: 66>
      <Place gID:66>
      <Place name:complex_DNA_with_1nt_gap_APE>
      <Place comment:>
      <Place tokens:0>
      <Place colored:false>
      <Place colors:0;0;0;0;0;0>
      <Location data>
        <Place portal status:false>
        <Place locations:1>
          <Place location data sheet/x/y/elIndex:0;800;940;0>
          <Place name offset data sheet/x/y/elIndex:0;0;0;0>
      <Location data block end>
    <EOP>
    <Place: 67>
      <Place gID:67>
      <Place name:complex_DNA_with_1nt_gap_APE_polBETA>
      <Place comment:>
      <Place tokens:0>
      <Place colored:false>
      <Place colors:0;0;0;0;0;0>
      <Location data>
        <Place portal status:false>
        <Place locations:1>
          <Place location data sheet/x/y/elIndex:0;940;1120;0>
          <Place name offset data sheet/x/y/elIndex:0;0;0;0>
      <Location data block end>
    <EOP>
    <Place: 68>
      <Place gID:68>
      <Place name:complex_DNA_not_ligated_APE_polBeta>
      <Place comment:>
      <Place tokens:0>
      <Place colored:false>
      <Place colors:0;0;0;0;0;0>
      <Location data>
        <Place portal status:false>
        <Place locations:1>
          <Place location data sheet/x/y/elIndex:0;460;1380;0>
          <Place name offset data sheet/x/y/elIndex:0;0;0;0>
      <Location data block end>
    <EOP>
    <Place: 69>
      <Place gID:69>
      <Place name:complex_DNA_ligated_polBETA_LIG3_XRCC1>
      <Place comment:>
      <Place tokens:0>
      <Place colored:false>
      <Place colors:0;0;0;0;0;0>
      <Location data>
        <Place portal status:false>
        <Place locations:1>
          <Place location data sheet/x/y/elIndex:0;460;1840;0>
          <Place name offset data sheet/x/y/elIndex:0;0;0;0>
      <Location data block end>
    <EOP>
    <Place: 70>
      <Place gID:70>
      <Place name:complex_DNA_unligatedres_polBETA_LIG3_XRCC1>
      <Place comment:>
      <Place tokens:0>
      <Place colored:false>
      <Place colors:0;0;0;0;0;0>
      <Location data>
        <Place portal status:false>
        <Place locations:1>
          <Place location data sheet/x/y/elIndex:0;460;1620;0>
          <Place name offset data sheet/x/y/elIndex:0;0;0;0>
      <Location data block end>
    <EOP>
    <Place: 71>
      <Place gID:71>
      <Place name:dNTP>
      <Place comment:>
      <Place tokens:0>
      <Place colored:false>
      <Place colors:0;0;0;0;0;0>
      <Location data>
        <Place portal status:true>
        <Place locations:5>
          <Place location data sheet/x/y/elIndex:0;1140;1260;0>
          <Place name offset data sheet/x/y/elIndex:0;0;0;0>
          <Place location data sheet/x/y/elIndex:0;460;1080;1>
          <Place name offset data sheet/x/y/elIndex:0;0;0;1>
          <Place location data sheet/x/y/elIndex:0;1580;1780;2>
          <Place name offset data sheet/x/y/elIndex:0;0;0;2>
          <Place location data sheet/x/y/elIndex:0;320;1460;3>
          <Place name offset data sheet/x/y/elIndex:0;0;0;3>
          <Place location data sheet/x/y/elIndex:0;700;1740;4>
          <Place name offset data sheet/x/y/elIndex:0;0;0;4>
      <Location data block end>
    <EOP>
    <Place: 72>
      <Place gID:72>
      <Place name:_5dRP>
      <Place comment:5'dRP>
      <Place tokens:0>
      <Place colored:false>
      <Place colors:0;0;0;0;0;0>
      <Location data>
        <Place portal status:true>
        <Place locations:4>
          <Place location data sheet/x/y/elIndex:0;580;840;0>
          <Place name offset data sheet/x/y/elIndex:0;0;0;0>
          <Place location data sheet/x/y/elIndex:0;1000;1260;1>
          <Place name offset data sheet/x/y/elIndex:0;0;0;1>
          <Place location data sheet/x/y/elIndex:0;100;2260;2>
          <Place name offset data sheet/x/y/elIndex:0;0;0;2>
          <Place location data sheet/x/y/elIndex:0;1200;1820;3>
          <Place name offset data sheet/x/y/elIndex:0;0;0;3>
      <Location data block end>
    <EOP>
    <Place: 73>
      <Place gID:73>
      <Place name:MYH>
      <Place comment:hMYHMUTYH>
      <Place tokens:0>
      <Place colored:false>
      <Place colors:0;0;0;0;0;0>
      <Location data>
        <Place portal status:true>
        <Place locations:4>
          <Place location data sheet/x/y/elIndex:0;280;100;0>
          <Place name offset data sheet/x/y/elIndex:0;0;0;0>
          <Place location data sheet/x/y/elIndex:0;3100;1080;1>
          <Place name offset data sheet/x/y/elIndex:0;0;0;1>
          <Place location data sheet/x/y/elIndex:0;2660;1660;2>
          <Place name offset data sheet/x/y/elIndex:0;0;0;2>
          <Place location data sheet/x/y/elIndex:0;2600;2900;3>
          <Place name offset data sheet/x/y/elIndex:0;0;0;3>
      <Location data block end>
    <EOP>
    <Place: 74>
      <Place gID:74>
      <Place name:FaPyGC>
      <Place comment:>
      <Place tokens:0>
      <Place colored:false>
      <Place colors:0;0;0;0;0;0>
      <Location data>
        <Place portal status:true>
        <Place locations:4>
          <Place location data sheet/x/y/elIndex:0;2220;380;0>
          <Place name offset data sheet/x/y/elIndex:0;0;0;0>
          <Place location data sheet/x/y/elIndex:0;100;2560;1>
          <Place name offset data sheet/x/y/elIndex:0;0;0;1>
          <Place location data sheet/x/y/elIndex:0;320;440;2>
          <Place name offset data sheet/x/y/elIndex:0;0;0;2>
          <Place location data sheet/x/y/elIndex:0;2760;1440;3>
          <Place name offset data sheet/x/y/elIndex:0;0;0;3>
      <Location data block end>
    <EOP>
    <Place: 75>
      <Place gID:75>
      <Place name:NTH1>
      <Place comment:hNTHL1Endonuclease&nbsp;III-like&nbsp;protein&nbsp;1&nbsp;(EC&nbsp;4.2.99.18)Endonuclease&nbsp;III-like&nbsp;protein&nbsp;1>
      <Place tokens:0>
      <Place colored:false>
      <Place colors:0;0;0;0;0;0>
      <Location data>
        <Place portal status:true>
        <Place locations:5>
          <Place location data sheet/x/y/elIndex:0;280;40;0>
          <Place name offset data sheet/x/y/elIndex:0;0;0;0>
          <Place location data sheet/x/y/elIndex:0;2140;1040;1>
          <Place name offset data sheet/x/y/elIndex:0;0;0;1>
          <Place location data sheet/x/y/elIndex:0;2420;1780;2>
          <Place name offset data sheet/x/y/elIndex:0;0;0;2>
          <Place location data sheet/x/y/elIndex:0;2300;2900;3>
          <Place name offset data sheet/x/y/elIndex:0;0;0;3>
          <Place location data sheet/x/y/elIndex:0;2620;1060;4>
          <Place name offset data sheet/x/y/elIndex:0;0;0;4>
      <Location data block end>
    <EOP>
    <Place: 76>
      <Place gID:76>
      <Place name:SMUG>
      <Place comment:>
      <Place tokens:0>
      <Place colored:false>
      <Place colors:0;0;0;0;0;0>
      <Location data>
        <Place portal status:true>
        <Place locations:5>
          <Place location data sheet/x/y/elIndex:0;340;100;0>
          <Place name offset data sheet/x/y/elIndex:0;0;0;0>
          <Place location data sheet/x/y/elIndex:0;2320;2040;1>
          <Place name offset data sheet/x/y/elIndex:0;0;0;1>
          <Place location data sheet/x/y/elIndex:0;2660;2640;2>
          <Place name offset data sheet/x/y/elIndex:0;0;0;2>
          <Place location data sheet/x/y/elIndex:0;3020;2060;3>
          <Place name offset data sheet/x/y/elIndex:0;0;0;3>
          <Place location data sheet/x/y/elIndex:0;2660;2900;4>
          <Place name offset data sheet/x/y/elIndex:0;0;0;4>
      <Location data block end>
    <EOP>
    <Place: 77>
      <Place gID:77>
      <Place name:repaired_DNA>
      <Place comment:>
      <Place tokens:0>
      <Place colored:false>
      <Place colors:0;0;0;0;0;0>
      <Location data>
        <Place portal status:true>
        <Place locations:2>
          <Place location data sheet/x/y/elIndex:0;1040;2840;0>
          <Place name offset data sheet/x/y/elIndex:0;0;0;0>
          <Place location data sheet/x/y/elIndex:0;340;40;1>
          <Place name offset data sheet/x/y/elIndex:0;0;0;1>
      <Location data block end>
    <EOP>
    <Place: 78>
      <Place gID:78>
      <Place name:polDELTA>
      <Place comment:>
      <Place tokens:0>
      <Place colored:false>
      <Place colors:0;0;0;0;0;0>
      <Location data>
        <Place portal status:true>
        <Place locations:4>
          <Place location data sheet/x/y/elIndex:0;500;40;0>
          <Place name offset data sheet/x/y/elIndex:0;0;0;0>
          <Place location data sheet/x/y/elIndex:0;1300;1480;1>
          <Place name offset data sheet/x/y/elIndex:0;0;0;1>
          <Place location data sheet/x/y/elIndex:0;1220;2360;2>
          <Place name offset data sheet/x/y/elIndex:0;0;0;2>
          <Place location data sheet/x/y/elIndex:0;1760;2680;3>
          <Place name offset data sheet/x/y/elIndex:0;0;0;3>
      <Location data block end>
    <EOP>
    <Place: 79>
      <Place gID:79>
      <Place name:polEPSILON>
      <Place comment:>
      <Place tokens:0>
      <Place colored:false>
      <Place colors:0;0;0;0;0;0>
      <Location data>
        <Place portal status:true>
        <Place locations:3>
          <Place location data sheet/x/y/elIndex:0;560;40;0>
          <Place name offset data sheet/x/y/elIndex:0;0;0;0>
          <Place location data sheet/x/y/elIndex:0;1940;2160;1>
          <Place name offset data sheet/x/y/elIndex:0;0;0;1>
          <Place location data sheet/x/y/elIndex:0;1760;2760;2>
          <Place name offset data sheet/x/y/elIndex:0;0;0;2>
      <Location data block end>
    <EOP>
    <Place: 80>
      <Place gID:80>
      <Place name:polBETA>
      <Place comment:>
      <Place tokens:0>
      <Place colored:false>
      <Place colors:0;0;0;0;0;0>
      <Location data>
        <Place portal status:true>
        <Place locations:7>
          <Place location data sheet/x/y/elIndex:0;420;40;0>
          <Place name offset data sheet/x/y/elIndex:0;0;0;0>
          <Place location data sheet/x/y/elIndex:0;1120;940;1>
          <Place name offset data sheet/x/y/elIndex:0;0;0;1>
          <Place location data sheet/x/y/elIndex:0;320;1960;2>
          <Place name offset data sheet/x/y/elIndex:0;0;0;2>
          <Place location data sheet/x/y/elIndex:0;1520;1500;3>
          <Place name offset data sheet/x/y/elIndex:0;0;0;3>
          <Place location data sheet/x/y/elIndex:0;260;1200;4>
          <Place name offset data sheet/x/y/elIndex:0;0;0;4>
          <Place location data sheet/x/y/elIndex:0;880;2280;5>
          <Place name offset data sheet/x/y/elIndex:0;0;0;5>
          <Place location data sheet/x/y/elIndex:0;1760;2600;6>
          <Place name offset data sheet/x/y/elIndex:0;0;0;6>
      <Location data block end>
    <EOP>
    <Place: 81>
      <Place gID:81>
      <Place name:_5OHC_ssDNA>
      <Place comment:removed&nbsp;from&nbsp;reaction:NTHL1&nbsp;(gr19)NTHL2&nbsp;(gr19)NTHL3&nbsp;(gr19)>
      <Place tokens:0>
      <Place colored:false>
      <Place colors:0;0;0;0;0;0>
      <Location data>
        <Place portal status:true>
        <Place locations:4>
          <Place location data sheet/x/y/elIndex:0;100;2800;0>
          <Place name offset data sheet/x/y/elIndex:0;0;0;0>
          <Place location data sheet/x/y/elIndex:0;1380;320;1>
          <Place name offset data sheet/x/y/elIndex:0;0;0;1>
          <Place location data sheet/x/y/elIndex:0;3300;460;2>
          <Place name offset data sheet/x/y/elIndex:0;0;0;2>
          <Place location data sheet/x/y/elIndex:0;4080;360;3>
          <Place name offset data sheet/x/y/elIndex:0;0;0;3>
      <Location data block end>
    <EOP>
    <Place: 82>
      <Place gID:82>
      <Place name:uracil>
      <Place comment:removed&nbsp;from&nbsp;reaction:UNG1&nbsp;(g1&nbsp;,&nbsp;g2)SMUG1&nbsp;(g1,&nbsp;g2,&nbsp;g3)TDG&nbsp;(g1,&nbsp;g3)NEIL1&nbsp;(gr4,&nbsp;gr15)NEIL2&nbsp;(gr4,&nbsp;gr15)NEIL3&nbsp;(gr4)MBD4&nbsp;(gr6)NTHL1&nbsp;(gr15)>
      <Place tokens:0>
      <Place colored:false>
      <Place colors:0;0;0;0;0;0>
      <Location data>
        <Place portal status:true>
        <Place locations:10>
          <Place location data sheet/x/y/elIndex:0;4200;1440;0>
          <Place name offset data sheet/x/y/elIndex:0;0;0;0>
          <Place location data sheet/x/y/elIndex:0;2540;2300;1>
          <Place name offset data sheet/x/y/elIndex:0;0;0;1>
          <Place location data sheet/x/y/elIndex:0;4340;2340;2>
          <Place name offset data sheet/x/y/elIndex:0;0;0;2>
          <Place location data sheet/x/y/elIndex:0;100;2320;3>
          <Place name offset data sheet/x/y/elIndex:0;0;0;3>
          <Place location data sheet/x/y/elIndex:0;2920;2440;4>
          <Place name offset data sheet/x/y/elIndex:0;0;0;4>
          <Place location data sheet/x/y/elIndex:0;3400;1420;5>
          <Place name offset data sheet/x/y/elIndex:0;0;0;5>
          <Place location data sheet/x/y/elIndex:0;1880;380;6>
          <Place name offset data sheet/x/y/elIndex:0;0;0;6>
          <Place location data sheet/x/y/elIndex:0;4620;380;7>
          <Place name offset data sheet/x/y/elIndex:0;0;0;7>
          <Place location data sheet/x/y/elIndex:0;3080;480;8>
          <Place name offset data sheet/x/y/elIndex:0;0;0;8>
          <Place location data sheet/x/y/elIndex:0;3440;2380;9>
          <Place name offset data sheet/x/y/elIndex:0;0;0;9>
      <Location data block end>
    <EOP>
    <Place: 83>
      <Place gID:83>
      <Place name:complex_DNA_3dRP_APE>
      <Place comment://do&nbsp;tego&nbsp;miejsca&nbsp;wchodza&nbsp;wszystkie&nbsp;bifunkcyjne&nbsp;ktore&nbsp;uzyly&nbsp;swojej&nbsp;drugiej&nbsp;funkcji&nbsp;w&nbsp;procesie/wyjatek&nbsp;do&nbsp;NEIL1&nbsp;i&nbsp;NEIL2&nbsp;ktore&nbsp;uzywaja&nbsp;PKNP&nbsp;zamiast&nbsp;APE>
      <Place tokens:0>
      <Place colored:false>
      <Place colors:0;0;0;0;0;0>
      <Location data>
        <Place portal status:true>
        <Place locations:3>
          <Place location data sheet/x/y/elIndex:0;440;880;0>
          <Place name offset data sheet/x/y/elIndex:0;0;0;0>
          <Place location data sheet/x/y/elIndex:0;3840;800;1>
          <Place name offset data sheet/x/y/elIndex:0;0;0;1>
          <Place location data sheet/x/y/elIndex:0;2460;1960;2>
          <Place name offset data sheet/x/y/elIndex:0;0;0;2>
      <Location data block end>
    <EOP>
    <Place: 84>
      <Place gID:84>
      <Place name:complex_DNA_3P_NEIL2>
      <Place comment:>
      <Place tokens:0>
      <Place colored:false>
      <Place colors:0;0;0;0;0;0>
      <Location data>
        <Place portal status:false>
        <Place locations:1>
          <Place location data sheet/x/y/elIndex:0;2900;660;0>
          <Place name offset data sheet/x/y/elIndex:0;0;0;0>
      <Location data block end>
    <EOP>
    <Place: 85>
      <Place gID:85>
      <Place name:complex_DNA_3P_NEIL1>
      <Place comment:>
      <Place tokens:0>
      <Place colored:false>
      <Place colors:0;0;0;0;0;0>
      <Location data>
        <Place portal status:false>
        <Place locations:1>
          <Place location data sheet/x/y/elIndex:0;1620;740;0>
          <Place name offset data sheet/x/y/elIndex:0;0;0;0>
      <Location data block end>
    <EOP>
    <Place: 86>
      <Place gID:86>
      <Place name:APE_high_level>
      <Place comment:>
      <Place tokens:0>
      <Place colored:false>
      <Place colors:0;0;0;0;0;0>
      <Location data>
        <Place portal status:true>
        <Place locations:3>
          <Place location data sheet/x/y/elIndex:0;960;680;0>
          <Place name offset data sheet/x/y/elIndex:0;0;0;0>
          <Place location data sheet/x/y/elIndex:0;4520;620;1>
          <Place name offset data sheet/x/y/elIndex:0;0;0;1>
          <Place location data sheet/x/y/elIndex:0;2460;1580;2>
          <Place name offset data sheet/x/y/elIndex:0;0;0;2>
      <Location data block end>
    <EOP>
    <Place: 87>
      <Place gID:87>
      <Place name:complex_DNA_3P_PKNP>
      <Place comment:>
      <Place tokens:0>
      <Place colored:false>
      <Place colors:0;0;0;0;0;0>
      <Location data>
        <Place portal status:true>
        <Place locations:3>
          <Place location data sheet/x/y/elIndex:0;1760;940;0>
          <Place name offset data sheet/x/y/elIndex:0;0;0;0>
          <Place location data sheet/x/y/elIndex:0;80;1000;1>
          <Place name offset data sheet/x/y/elIndex:0;0;0;1>
          <Place location data sheet/x/y/elIndex:0;2900;800;2>
          <Place name offset data sheet/x/y/elIndex:0;0;0;2>
      <Location data block end>
    <EOP>
    <Place: 88>
      <Place gID:88>
      <Place name:flap>
      <Place comment:>
      <Place tokens:0>
      <Place colored:false>
      <Place colors:0;0;0;0;0;0>
      <Location data>
        <Place portal status:false>
        <Place locations:1>
          <Place location data sheet/x/y/elIndex:0;1580;1980;0>
          <Place name offset data sheet/x/y/elIndex:0;0;0;0>
      <Location data block end>
    <EOP>
    <Place: 89>
      <Place gID:89>
      <Place name:complex_DNA_break_APE>
      <Place comment:>
      <Place tokens:0>
      <Place colored:false>
      <Place colors:0;0;0;0;0;0>
      <Location data>
        <Place portal status:false>
        <Place locations:1>
          <Place location data sheet/x/y/elIndex:0;1200;880;0>
          <Place name offset data sheet/x/y/elIndex:0;0;0;0>
      <Location data block end>
    <EOP>
    <Place: 90>
      <Place gID:90>
      <Place name:complex_DNA_1nt_gap_PNKP>
      <Place comment:>
      <Place tokens:0>
      <Place colored:false>
      <Place colors:0;0;0;0;0;0>
      <Location data>
        <Place portal status:false>
        <Place locations:1>
          <Place location data sheet/x/y/elIndex:0;160;1160;0>
          <Place name offset data sheet/x/y/elIndex:0;0;0;0>
      <Location data block end>
    <EOP>
    <Place: 91>
      <Place gID:91>
      <Place name:complex_DNA_unligated_polBETA_PNKP>
      <Place comment:>
      <Place tokens:0>
      <Place colored:false>
      <Place colors:0;0;0;0;0;0>
      <Location data>
        <Place portal status:false>
        <Place locations:1>
          <Place location data sheet/x/y/elIndex:0;160;1520;0>
          <Place name offset data sheet/x/y/elIndex:0;0;0;0>
      <Location data block end>
    <EOP>
    <Place: 92>
      <Place gID:92>
      <Place name:complex_DNA_ligated_polBETA_LIG3_XRCC1_PNKP>
      <Place comment:>
      <Place tokens:0>
      <Place colored:false>
      <Place colors:0;0;0;0;0;0>
      <Location data>
        <Place portal status:false>
        <Place locations:1>
          <Place location data sheet/x/y/elIndex:0;160;1700;0>
          <Place name offset data sheet/x/y/elIndex:0;0;0;0>
      <Location data block end>
    <EOP>
    <Place: 93>
      <Place gID:93>
      <Place name:_3P>
      <Place comment:>
      <Place tokens:0>
      <Place colored:false>
      <Place colors:0;0;0;0;0;0>
      <Location data>
        <Place portal status:false>
        <Place locations:1>
          <Place location data sheet/x/y/elIndex:0;240;1000;0>
          <Place name offset data sheet/x/y/elIndex:0;0;0;0>
      <Location data block end>
    <EOP>
    <Place: 94>
      <Place gID:94>
      <Place name:complex_DNA_with_1nt_gap_polBETA_PKNP>
      <Place comment:>
      <Place tokens:0>
      <Place colored:false>
      <Place colors:0;0;0;0;0;0>
      <Location data>
        <Place portal status:false>
        <Place locations:1>
          <Place location data sheet/x/y/elIndex:0;160;1340;0>
          <Place name offset data sheet/x/y/elIndex:0;0;0;0>
      <Location data block end>
    <EOP>
    <Place: 95>
      <Place gID:95>
      <Place name:APE_low_level>
      <Place comment:>
      <Place tokens:1>
      <Place colored:false>
      <Place colors:1;0;0;0;0;0>
      <Location data>
        <Place portal status:true>
        <Place locations:3>
          <Place location data sheet/x/y/elIndex:0;840;560;0>
          <Place name offset data sheet/x/y/elIndex:0;0;0;0>
          <Place location data sheet/x/y/elIndex:0;4420;560;1>
          <Place name offset data sheet/x/y/elIndex:0;0;0;1>
          <Place location data sheet/x/y/elIndex:0;2280;1580;2>
          <Place name offset data sheet/x/y/elIndex:0;0;0;2>
      <Location data block end>
    <EOP>
    <Place: 96>
      <Place gID:96>
      <Place name:g1_U_UG>
      <Place comment:1:&nbsp;U:G&nbsp;and&nbsp;Udamages:UU&nbsp;from&nbsp;U:Grecognition:UNGSMUG1TDG>
      <Place tokens:0>
      <Place colored:false>
      <Place colors:0;0;0;0;0;0>
      <Location data>
        <Place portal status:true>
        <Place locations:4>
          <Place location data sheet/x/y/elIndex:0;1500;2520;0>
          <Place name offset data sheet/x/y/elIndex:0;0;0;0>
          <Place location data sheet/x/y/elIndex:0;4500;2100;1>
          <Place name offset data sheet/x/y/elIndex:0;0;0;1>
          <Place location data sheet/x/y/elIndex:0;2280;2100;2>
          <Place name offset data sheet/x/y/elIndex:0;0;0;2>
          <Place location data sheet/x/y/elIndex:0;4100;1180;3>
          <Place name offset data sheet/x/y/elIndex:0;0;0;3>
      <Location data block end>
    <EOP>
    <Place: 97>
      <Place gID:97>
      <Place name:complex_DNA_1nt_5dRP_APE_polBETA_PCNA>
      <Place comment:>
      <Place tokens:0>
      <Place colored:false>
      <Place colors:0;0;0;0;0;0>
      <Location data>
        <Place portal status:false>
        <Place locations:1>
          <Place location data sheet/x/y/elIndex:0;920;1740;0>
          <Place name offset data sheet/x/y/elIndex:0;0;0;0>
      <Location data block end>
    <EOP>
    <Place: 98>
      <Place gID:98>
      <Place name:complex_DNA_flapStructure_APE_polBETA>
      <Place comment:>
      <Place tokens:0>
      <Place colored:false>
      <Place colors:0;0;0;0;0;0>
      <Location data>
        <Place portal status:false>
        <Place locations:1>
          <Place location data sheet/x/y/elIndex:0;780;1920;0>
          <Place name offset data sheet/x/y/elIndex:0;0;0;0>
      <Location data block end>
    <EOP>
    <Place: 99>
      <Place gID:99>
      <Place name:complex_DNA_1ntgap_FEN1_polBETA>
      <Place comment:>
      <Place tokens:0>
      <Place colored:false>
      <Place colors:0;0;0;0;0;0>
      <Location data>
        <Place portal status:false>
        <Place locations:1>
          <Place location data sheet/x/y/elIndex:0;1120;1940;0>
          <Place name offset data sheet/x/y/elIndex:0;0;0;0>
      <Location data block end>
    <EOP>
    <Place: 100>
      <Place gID:100>
      <Place name:complex_DNA_unligated_APE_polBETA_FEN1>
      <Place comment:>
      <Place tokens:0>
      <Place colored:false>
      <Place colors:0;0;0;0;0;0>
      <Location data>
        <Place portal status:false>
        <Place locations:1>
          <Place location data sheet/x/y/elIndex:0;780;2080;0>
          <Place name offset data sheet/x/y/elIndex:0;0;0;0>
      <Location data block end>
    <EOP>
    <Place: 101>
      <Place gID:101>
      <Place name:complex_DNAligated_polBETA_FEN1_LIG1>
      <Place comment:>
      <Place tokens:0>
      <Place colored:false>
      <Place colors:0;0;0;0;0;0>
      <Location data>
        <Place portal status:false>
        <Place locations:1>
          <Place location data sheet/x/y/elIndex:0;980;2200;0>
          <Place name offset data sheet/x/y/elIndex:0;0;0;0>
      <Location data block end>
    <EOP>
    <Place: 102>
      <Place gID:102>
      <Place name:complex_DNAunligated_polBETA_FEN1>
      <Place comment:>
      <Place tokens:0>
      <Place colored:false>
      <Place colors:0;0;0;0;0;0>
      <Location data>
        <Place portal status:false>
        <Place locations:1>
          <Place location data sheet/x/y/elIndex:0;940;2160;0>
          <Place name offset data sheet/x/y/elIndex:0;0;0;0>
      <Location data block end>
    <EOP>
    <Place: 103>
      <Place gID:103>
      <Place name:g2_UA_UssDNA>
      <Place comment:group&nbsp;2:&nbsp;U:A&nbsp;and&nbsp;U&nbsp;ssDNAdamages:U&nbsp;from&nbsp;ssDNAU&nbsp;from&nbsp;U:Arecognition:UNGSMUG1>
      <Place tokens:0>
      <Place colored:false>
      <Place colors:0;0;0;0;0;0>
      <Location data>
        <Place portal status:true>
        <Place locations:3>
          <Place location data sheet/x/y/elIndex:0;1500;2580;0>
          <Place name offset data sheet/x/y/elIndex:0;0;0;0>
          <Place location data sheet/x/y/elIndex:0;4180;2100;1>
          <Place name offset data sheet/x/y/elIndex:0;0;0;1>
          <Place location data sheet/x/y/elIndex:0;2540;2060;2>
          <Place name offset data sheet/x/y/elIndex:0;0;0;2>
      <Location data block end>
    <EOP>
    <Place: 104>
      <Place gID:104>
      <Place name:g3_5hmU_G>
      <Place comment:group&nbsp;3:&nbsp;5-hmU:Gdamage:5-hydroxymethylU&nbsp;from&nbsp;U:Grecognition:SMUG1TDG>
      <Place tokens:0>
      <Place colored:false>
      <Place colors:0;0;0;0;0;0>
      <Location data>
        <Place portal status:true>
        <Place locations:4>
          <Place location data sheet/x/y/elIndex:0;1500;2640;0>
          <Place name offset data sheet/x/y/elIndex:0;0;0;0>
          <Place location data sheet/x/y/elIndex:0;2840;2080;1>
          <Place name offset data sheet/x/y/elIndex:0;0;0;1>
          <Place location data sheet/x/y/elIndex:0;3420;1140;2>
          <Place name offset data sheet/x/y/elIndex:0;0;0;2>
          <Place location data sheet/x/y/elIndex:0;3460;1920;3>
          <Place name offset data sheet/x/y/elIndex:0;0;0;3>
      <Location data block end>
    <EOP>
    <Place: 105>
      <Place gID:105>
      <Place name:g5_5OHU_ssDNA>
      <Place comment:group&nbsp;4:&nbsp;5-hU&nbsp;ssDNAdamage:5-hydroxyU&nbsp;ssDNArecognition:SMUG1NEIL1NEIL2NEIL3>
      <Place tokens:0>
      <Place colored:false>
      <Place colors:0;0;0;0;0;0>
      <Location data>
        <Place portal status:true>
        <Place locations:5>
          <Place location data sheet/x/y/elIndex:0;1500;2760;0>
          <Place name offset data sheet/x/y/elIndex:0;0;0;0>
          <Place location data sheet/x/y/elIndex:0;2960;200;1>
          <Place name offset data sheet/x/y/elIndex:0;0;0;1>
          <Place location data sheet/x/y/elIndex:0;3080;2160;2>
          <Place name offset data sheet/x/y/elIndex:0;0;0;2>
          <Place location data sheet/x/y/elIndex:0;4520;120;3>
          <Place name offset data sheet/x/y/elIndex:0;0;0;3>
          <Place location data sheet/x/y/elIndex:0;1820;140;4>
          <Place name offset data sheet/x/y/elIndex:0;0;0;4>
      <Location data block end>
    <EOP>
    <Place: 106>
      <Place gID:106>
      <Place name:g6_other5OHU>
      <Place comment:group&nbsp;6:&nbsp;other&nbsp;5-hU&nbsp;and&nbsp;5-hmUdamages:5-hydroxyU&nbsp;from&nbsp;U:G5-hydroxyU&nbsp;from&nbsp;U:A5-hydroxymethylU&nbsp;ssDNA5-hydroxymethylU&nbsp;from&nbsp;U:Arecognition:SMUG1>
      <Place tokens:0>
      <Place colored:false>
      <Place colors:0;0;0;0;0;0>
      <Location data>
        <Place portal status:true>
        <Place locations:2>
          <Place location data sheet/x/y/elIndex:0;1500;2820;0>
          <Place name offset data sheet/x/y/elIndex:0;0;0;0>
          <Place location data sheet/x/y/elIndex:0;3320;2200;1>
          <Place name offset data sheet/x/y/elIndex:0;0;0;1>
      <Location data block end>
    <EOP>
    <Place: 107>
      <Place gID:107>
      <Place name:complex_DNA_NEIL2_8oxoA_TG>
      <Place comment:>
      <Place tokens:0>
      <Place colored:false>
      <Place colors:0;0;0;0;0;0>
      <Location data>
        <Place portal status:false>
        <Place locations:1>
          <Place location data sheet/x/y/elIndex:0;3540;420;0>
          <Place name offset data sheet/x/y/elIndex:0;0;0;0>
      <Location data block end>
    <EOP>
    <Place: 108>
      <Place gID:108>
      <Place name:gr7_TU_CpG>
      <Place comment:group&nbsp;7:&nbsp;T/U:CpGdamages:U&nbsp;from&nbsp;U:G&nbsp;in&nbsp;CpG&nbsp;sitesT&nbsp;from&nbsp;T:G&nbsp;in&nbsp;CpG&nbsp;sitesrecognition:MBD4>
      <Place tokens:0>
      <Place colored:false>
      <Place colors:0;0;0;0;0;0>
      <Location data>
        <Place portal status:true>
        <Place locations:2>
          <Place location data sheet/x/y/elIndex:0;1500;2880;0>
          <Place name offset data sheet/x/y/elIndex:0;0;0;0>
          <Place location data sheet/x/y/elIndex:0;3620;2040;1>
          <Place name offset data sheet/x/y/elIndex:0;0;0;1>
      <Location data block end>
    <EOP>
    <Place: 109>
      <Place gID:109>
      <Place name:g10_8oxoA_TG>
      <Place comment:group&nbsp;8:&nbsp;T&nbsp;paired&nbsp;with&nbsp;T/C/G/O6-meG,&nbsp;5-formylC,&nbsp;5-carboxyC&nbsp;&nbsp;paired&nbsp;with&nbsp;T&nbsp;and&nbsp;8oxoA&nbsp;paired&nbsp;with&nbsp;T/Gdamages:T&nbsp;from&nbsp;T:TT&nbsp;from&nbsp;T:C5-formylC&nbsp;from&nbsp;C:G5-carboxyC&nbsp;from&nbsp;C:GT&nbsp;from&nbsp;T:GT&nbsp;from&nbsp;T:O6-meG8-oxoA&nbsp;from&nbsp;A:T8-oxoA&nbsp;from&nbsp;A:Grecognition:TDG>
      <Place tokens:0>
      <Place colored:false>
      <Place colors:0;0;0;0;0;0>
      <Location data>
        <Place portal status:true>
        <Place locations:3>
          <Place location data sheet/x/y/elIndex:0;1500;3060;0>
          <Place name offset data sheet/x/y/elIndex:0;0;0;0>
          <Place location data sheet/x/y/elIndex:0;3580;1180;1>
          <Place name offset data sheet/x/y/elIndex:0;0;0;1>
          <Place location data sheet/x/y/elIndex:0;3540;100;2>
          <Place name offset data sheet/x/y/elIndex:0;0;0;2>
      <Location data block end>
    <EOP>
    <Place: 110>
      <Place gID:110>
      <Place name:g11_T_TCG_O6_5fC_5caC>
      <Place comment:>
      <Place tokens:0>
      <Place colored:false>
      <Place colors:0;0;0;0;0;0>
      <Location data>
        <Place portal status:true>
        <Place locations:2>
          <Place location data sheet/x/y/elIndex:0;1500;3120;0>
          <Place name offset data sheet/x/y/elIndex:0;0;0;0>
          <Place location data sheet/x/y/elIndex:0;4520;1140;1>
          <Place name offset data sheet/x/y/elIndex:0;0;0;1>
      <Location data block end>
    <EOP>
    <Place: 111>
      <Place gID:111>
      <Place name:g8_8oxoA_C>
      <Place comment:group&nbsp;8:&nbsp;8-oxoA:Cdamage:8-oxoA&nbsp;from&nbsp;A:Crecognition:TDGOGG1NEIL1>
      <Place tokens:0>
      <Place colored:false>
      <Place colors:0;0;0;0;0;0>
      <Location data>
        <Place portal status:true>
        <Place locations:4>
          <Place location data sheet/x/y/elIndex:0;1500;2940;0>
          <Place name offset data sheet/x/y/elIndex:0;0;0;0>
          <Place location data sheet/x/y/elIndex:0;3800;1180;1>
          <Place name offset data sheet/x/y/elIndex:0;0;0;1>
          <Place location data sheet/x/y/elIndex:0;240;160;2>
          <Place name offset data sheet/x/y/elIndex:0;0;0;2>
          <Place location data sheet/x/y/elIndex:0;2420;40;3>
          <Place name offset data sheet/x/y/elIndex:0;0;0;3>
      <Location data block end>
    <EOP>
    <Place: 112>
      <Place gID:112>
      <Place name:g12_FaPyG_C>
      <Place comment:group&nbsp;12:&nbsp;FapyG:Cdamage:FapyG&nbsp;from&nbsp;FapyG:Crecognition:OGG1NEIL1hNTH1>
      <Place tokens:0>
      <Place colored:false>
      <Place colors:0;0;0;0;0;0>
      <Location data>
        <Place portal status:true>
        <Place locations:4>
          <Place location data sheet/x/y/elIndex:0;1500;3180;0>
          <Place name offset data sheet/x/y/elIndex:0;0;0;0>
          <Place location data sheet/x/y/elIndex:0;340;220;1>
          <Place name offset data sheet/x/y/elIndex:0;0;0;1>
          <Place location data sheet/x/y/elIndex:0;2120;160;2>
          <Place name offset data sheet/x/y/elIndex:0;0;0;2>
          <Place location data sheet/x/y/elIndex:0;2760;1180;3>
          <Place name offset data sheet/x/y/elIndex:0;0;0;3>
      <Location data block end>
    <EOP>
    <Place: 113>
      <Place gID:113>
      <Place name:g18_8oxoG_with_C_T_G>
      <Place comment:group&nbsp;18:&nbsp;8oxoG&nbsp;paired&nbsp;with&nbsp;C/G/Tdamages:8-oxoG&nbsp;from&nbsp;8-oxoG:C8-oxoG&nbsp;from&nbsp;8-oxoG:G8-oxoG&nbsp;from&nbsp;8-oxoG:Trecognition:OGG1NEIL1>
      <Place tokens:0>
      <Place colored:false>
      <Place colors:0;0;0;0;0;0>
      <Location data>
        <Place portal status:true>
        <Place locations:3>
          <Place location data sheet/x/y/elIndex:0;600;2760;0>
          <Place name offset data sheet/x/y/elIndex:0;0;0;0>
          <Place location data sheet/x/y/elIndex:0;580;180;1>
          <Place name offset data sheet/x/y/elIndex:0;0;0;1>
          <Place location data sheet/x/y/elIndex:0;1540;120;2>
          <Place name offset data sheet/x/y/elIndex:0;0;0;2>
      <Location data block end>
    <EOP>
    <Place: 114>
      <Place gID:114>
      <Place name:g13_A_8_8oxoG_C_hydroxA>
      <Place comment:group&nbsp;13:&nbsp;A&nbsp;paired&nbsp;with&nbsp;G/8oxoG/C&nbsp;and&nbsp;2-hydroxy/oxoA&nbsp;paired&nbsp;with&nbsp;T&nbsp;or&nbsp;Gdamages:A&nbsp;from&nbsp;A:GA&nbsp;from&nbsp;A:8-oxoGA&nbsp;from&nbsp;A:C2-hydroxyA&nbsp;from&nbsp;A:G2-oxoA&nbsp;from&nbsp;A:G2-hydroxyA2-oxoArecognition:MYH&nbsp;(MUTYH)>
      <Place tokens:0>
      <Place colored:false>
      <Place colors:0;0;0;0;0;0>
      <Location data>
        <Place portal status:true>
        <Place locations:2>
          <Place location data sheet/x/y/elIndex:0;1500;3240;0>
          <Place name offset data sheet/x/y/elIndex:0;0;0;0>
          <Place location data sheet/x/y/elIndex:0;3060;1160;1>
          <Place name offset data sheet/x/y/elIndex:0;0;0;1>
      <Location data block end>
    <EOP>
    <Place: 115>
      <Place gID:115>
      <Place name:g14_137_MeAGC_ethenoA_m6A_hypoxanth>
      <Place comment:group&nbsp;14:&nbsp;1/3/7-MeA,&nbsp;3/7-MeG,&nbsp;3-MeC,&nbsp;ethenoA,&nbsp;m6A,&nbsp;hypoxanthinedamages:1-MeA3-MeA7-MeA3-MeG7-MeG3-MeCethenoAm6Ahypoxanthinerecognition:MPG>
      <Place tokens:0>
      <Place colored:false>
      <Place colors:0;0;0;0;0;0>
      <Location data>
        <Place portal status:true>
        <Place locations:2>
          <Place location data sheet/x/y/elIndex:0;600;2520;0>
          <Place name offset data sheet/x/y/elIndex:0;0;0;0>
          <Place location data sheet/x/y/elIndex:0;3240;1100;1>
          <Place name offset data sheet/x/y/elIndex:0;0;0;1>
      <Location data block end>
    <EOP>
    <Place: 116>
      <Place gID:116>
      <Place name:gr9_5OHC_dsDNA>
      <Place comment:group&nbsp;15:&nbsp;5-hydroxyC/U&nbsp;in&nbsp;dsDNA&nbsp;and&nbsp;5,6-dihydro&nbsp;T/U,&nbsp;5,6-dihydroxy&nbsp;U,&nbsp;FapyAdamages:5-hydroxyU&nbsp;dsDNA5-hydroxyC&nbsp;dsDNA5,6-dihydro&nbsp;T5,6-dihydro&nbsp;U5,6-dihydroxy&nbsp;UFapyArecognition:NTHL1NEIL1NEIL2>
      <Place tokens:0>
      <Place colored:false>
      <Place colors:0;0;0;0;0;0>
      <Location data>
        <Place portal status:true>
        <Place locations:5>
          <Place location data sheet/x/y/elIndex:0;1500;3000;0>
          <Place name offset data sheet/x/y/elIndex:0;0;0;0>
          <Place location data sheet/x/y/elIndex:0;2040;1140;1>
          <Place name offset data sheet/x/y/elIndex:0;0;0;1>
          <Place location data sheet/x/y/elIndex:0;1960;120;2>
          <Place name offset data sheet/x/y/elIndex:0;0;0;2>
          <Place location data sheet/x/y/elIndex:0;3140;220;3>
          <Place name offset data sheet/x/y/elIndex:0;0;0;3>
          <Place location data sheet/x/y/elIndex:0;3920;1160;4>
          <Place name offset data sheet/x/y/elIndex:0;0;0;4>
      <Location data block end>
    <EOP>
    <Place: 117>
      <Place gID:117>
      <Place name:g16_thymineGlycol_ex_TgG>
      <Place comment:group&nbsp;16:&nbsp;thymine&nbsp;glycol&nbsp;paired&nbsp;with&nbsp;Gdamages:thymine&nbsp;glycol&nbsp;from&nbsp;Tg:Grecognition:NTHL1NEIL1MBD4TDG>
      <Place tokens:0>
      <Place colored:false>
      <Place colors:0;0;0;0;0;0>
      <Location data>
        <Place portal status:true>
        <Place locations:5>
          <Place location data sheet/x/y/elIndex:0;600;2640;0>
          <Place name offset data sheet/x/y/elIndex:0;0;0;0>
          <Place location data sheet/x/y/elIndex:0;2320;1120;1>
          <Place name offset data sheet/x/y/elIndex:0;0;0;1>
          <Place location data sheet/x/y/elIndex:0;920;100;2>
          <Place name offset data sheet/x/y/elIndex:0;0;0;2>
          <Place location data sheet/x/y/elIndex:0;4340;1160;3>
          <Place name offset data sheet/x/y/elIndex:0;0;0;3>
          <Place location data sheet/x/y/elIndex:0;3940;1980;4>
          <Place name offset data sheet/x/y/elIndex:0;0;0;4>
      <Location data block end>
    <EOP>
    <Place: 118>
      <Place gID:118>
      <Place name:gr23_cytosineGlycol_dsDNA_5hydroxy6hydroT>
      <Place comment:group&nbsp;23:&nbsp;cytosine&nbsp;glycol&nbsp;from&nbsp;dsDNA&nbsp;and&nbsp;5-hydroxy-6-hydro&nbsp;Tdamage:cytosine&nbsp;glycol&nbsp;from&nbsp;dsDNA5-hydroxy-6-hydro&nbsp;Trecognition:NTHL1>
      <Place tokens:0>
      <Place colored:false>
      <Place colors:0;0;0;0;0;0>
      <Location data>
        <Place portal status:true>
        <Place locations:2>
          <Place location data sheet/x/y/elIndex:0;600;3060;0>
          <Place name offset data sheet/x/y/elIndex:0;0;0;0>
          <Place location data sheet/x/y/elIndex:0;1840;1120;1>
          <Place name offset data sheet/x/y/elIndex:0;0;0;1>
      <Location data block end>
    <EOP>
    <Place: 119>
      <Place gID:119>
      <Place name:g19_5OHC_ssDNA>
      <Place comment:group&nbsp;19:&nbsp;5-hydroxyC&nbsp;ssDNAdamage:5-hydroxyC&nbsp;ssDNArecognition:NEIL1NEIL2NEIL3>
      <Place tokens:0>
      <Place colored:false>
      <Place colors:0;0;0;0;0;0>
      <Location data>
        <Place portal status:true>
        <Place locations:4>
          <Place location data sheet/x/y/elIndex:0;600;2820;0>
          <Place name offset data sheet/x/y/elIndex:0;0;0;0>
          <Place location data sheet/x/y/elIndex:0;1400;80;1>
          <Place name offset data sheet/x/y/elIndex:0;0;0;1>
          <Place location data sheet/x/y/elIndex:0;3260;220;2>
          <Place name offset data sheet/x/y/elIndex:0;0;0;2>
          <Place location data sheet/x/y/elIndex:0;4100;140;3>
          <Place name offset data sheet/x/y/elIndex:0;0;0;3>
      <Location data block end>
    <EOP>
    <Place: 120>
      <Place gID:120>
      <Place name:gr20_Tg_in_ssDNA>
      <Place comment:group&nbsp;20:&nbsp;thymine&nbsp;glycol&nbsp;in&nbsp;ssDNAdamage:thymine&nbsp;glycol&nbsp;in&nbsp;ssDNArecognition:NEIL1>
      <Place tokens:0>
      <Place colored:false>
      <Place colors:0;0;0;0;0;0>
      <Location data>
        <Place portal status:true>
        <Place locations:3>
          <Place location data sheet/x/y/elIndex:0;600;2880;0>
          <Place name offset data sheet/x/y/elIndex:0;0;0;0>
          <Place location data sheet/x/y/elIndex:0;1080;160;1>
          <Place name offset data sheet/x/y/elIndex:0;0;0;1>
          <Place location data sheet/x/y/elIndex:0;3960;120;2>
          <Place name offset data sheet/x/y/elIndex:0;0;0;2>
      <Location data block end>
    <EOP>
    <Place: 121>
      <Place gID:121>
      <Place name:gr21_Tg_in_dsDNA>
      <Place comment:group&nbsp;21:&nbsp;thymine&nbsp;glycol&nbsp;paired&nbsp;with&nbsp;A,&nbsp;thymine&nbsp;glycol&nbsp;in&nbsp;dsDNAdamage:thymine&nbsp;glycol&nbsp;in&nbsp;dsDNAthymine&nbsp;glycol&nbsp;paired&nbsp;with&nbsp;Arecognition:NEIL1hNTH1>
      <Place tokens:0>
      <Place colored:false>
      <Place colors:0;0;0;0;0;0>
      <Location data>
        <Place portal status:true>
        <Place locations:4>
          <Place location data sheet/x/y/elIndex:0;600;2940;0>
          <Place name offset data sheet/x/y/elIndex:0;0;0;0>
          <Place location data sheet/x/y/elIndex:0;1300;100;1>
          <Place name offset data sheet/x/y/elIndex:0;0;0;1>
          <Place location data sheet/x/y/elIndex:0;2620;1140;2>
          <Place name offset data sheet/x/y/elIndex:0;0;0;2>
          <Place location data sheet/x/y/elIndex:0;3860;160;3>
          <Place name offset data sheet/x/y/elIndex:0;0;0;3>
      <Location data block end>
    <EOP>
    <Place: 122>
      <Place gID:122>
      <Place name:gr22_FaPyA_FaPyG_other>
      <Place comment:group&nbsp;22:&nbsp;FapyA,&nbsp;FapyG,&nbsp;spiroiminodihydantoin,&nbsp;guanidinohydantoin&nbsp;from&nbsp;ssDNAdamages:FapyG&nbsp;ssDNAFapyA&nbsp;ssDNAspiroiminodihydantoin&nbsp;from&nbsp;ssDNAguanidinohydantoin&nbsp;from&nbsp;ssDNArecognition:NEIL3>
      <Place tokens:0>
      <Place colored:false>
      <Place colors:0;0;0;0;0;0>
      <Location data>
        <Place portal status:true>
        <Place locations:2>
          <Place location data sheet/x/y/elIndex:0;600;3000;0>
          <Place name offset data sheet/x/y/elIndex:0;0;0;0>
          <Place location data sheet/x/y/elIndex:0;4280;120;1>
          <Place name offset data sheet/x/y/elIndex:0;0;0;1>
      <Location data block end>
    <EOP>
    <Place: 123>
      <Place gID:123>
      <Place name:complexDNA_hSMUG1_g3_5hmU_G>
      <Place comment:>
      <Place tokens:0>
      <Place colored:false>
      <Place colors:0;0;0;0;0;0>
      <Location data>
        <Place portal status:false>
        <Place locations:1>
          <Place location data sheet/x/y/elIndex:0;2780;2280;0>
          <Place name offset data sheet/x/y/elIndex:0;0;0;0>
      <Location data block end>
    <EOP>
    <Place: 124>
      <Place gID:124>
      <Place name:complexDNA_TDG_5methUrac>
      <Place comment:>
      <Place tokens:0>
      <Place colored:false>
      <Place colors:0;0;0;0;0;0>
      <Location data>
        <Place portal status:false>
        <Place locations:1>
          <Place location data sheet/x/y/elIndex:0;3460;1320;0>
          <Place name offset data sheet/x/y/elIndex:0;0;0;0>
      <Location data block end>
    <EOP>
    <Place: 125>
      <Place gID:125>
      <Place name:complexDNA_hSMUG1_5hydroxyU>
      <Place comment:>
      <Place tokens:0>
      <Place colored:false>
      <Place colors:0;0;0;0;0;0>
      <Location data>
        <Place portal status:false>
        <Place locations:1>
          <Place location data sheet/x/y/elIndex:0;3020;2320;0>
          <Place name offset data sheet/x/y/elIndex:0;0;0;0>
      <Location data block end>
    <EOP>
    <Place: 126>
      <Place gID:126>
      <Place name:complexDNA_hSMUG1_otherUrac>
      <Place comment:>
      <Place tokens:0>
      <Place colored:false>
      <Place colors:0;0;0;0;0;0>
      <Location data>
        <Place portal status:false>
        <Place locations:1>
          <Place location data sheet/x/y/elIndex:0;3220;2380;0>
          <Place name offset data sheet/x/y/elIndex:0;0;0;0>
      <Location data block end>
    <EOP>
    <Place: 127>
      <Place gID:127>
      <Place name:complexDNA_TDG_8oxoA_TG>
      <Place comment:>
      <Place tokens:0>
      <Place colored:false>
      <Place colors:0;0;0;0;0;0>
      <Location data>
        <Place portal status:false>
        <Place locations:1>
          <Place location data sheet/x/y/elIndex:0;3640;1340;0>
          <Place name offset data sheet/x/y/elIndex:0;0;0;0>
      <Location data block end>
    <EOP>
    <Place: 128>
      <Place gID:128>
      <Place name:_8oxoA_TG>
      <Place comment:>
      <Place tokens:0>
      <Place colored:false>
      <Place colors:0;0;0;0;0;0>
      <Location data>
        <Place portal status:true>
        <Place locations:3>
          <Place location data sheet/x/y/elIndex:0;3540;1400;0>
          <Place name offset data sheet/x/y/elIndex:0;0;0;0>
          <Place location data sheet/x/y/elIndex:0;100;2380;1>
          <Place name offset data sheet/x/y/elIndex:0;0;0;1>
          <Place location data sheet/x/y/elIndex:0;3620;620;2>
          <Place name offset data sheet/x/y/elIndex:0;0;0;2>
      <Location data block end>
    <EOP>
    <Place: 129>
      <Place gID:129>
      <Place name:complex_DNA_NEIL3_5OHC_ssDNA>
      <Place comment:>
      <Place tokens:0>
      <Place colored:false>
      <Place colors:0;0;0;0;0;0>
      <Location data>
        <Place portal status:false>
        <Place locations:1>
          <Place location data sheet/x/y/elIndex:0;4160;300;0>
          <Place name offset data sheet/x/y/elIndex:0;0;0;0>
      <Location data block end>
    <EOP>
    <Place: 130>
      <Place gID:130>
      <Place name:complex_DNA_8oxoG_CTG>
      <Place comment:>
      <Place tokens:0>
      <Place colored:false>
      <Place colors:0;0;0;0;0;0>
      <Location data>
        <Place portal status:false>
        <Place locations:1>
          <Place location data sheet/x/y/elIndex:0;580;360;0>
          <Place name offset data sheet/x/y/elIndex:0;0;0;0>
      <Location data block end>
    <EOP>
    <Place: 131>
      <Place gID:131>
      <Place name:complex_DNA_NEIL2_5OHC_dsDNA>
      <Place comment:>
      <Place tokens:0>
      <Place colored:false>
      <Place colors:0;0;0;0;0;0>
      <Location data>
        <Place portal status:false>
        <Place locations:1>
          <Place location data sheet/x/y/elIndex:0;3220;400;0>
          <Place name offset data sheet/x/y/elIndex:0;0;0;0>
      <Location data block end>
    <EOP>
    <Place: 132>
      <Place gID:132>
      <Place name:complex_DNA_NEIL2_5OHC_ssDNA>
      <Place comment:>
      <Place tokens:0>
      <Place colored:false>
      <Place colors:0;0;0;0;0;0>
      <Location data>
        <Place portal status:false>
        <Place locations:1>
          <Place location data sheet/x/y/elIndex:0;3400;380;0>
          <Place name offset data sheet/x/y/elIndex:0;0;0;0>
      <Location data block end>
    <EOP>
    <Place: 133>
      <Place gID:133>
      <Place name:complex_DNA_NEIL1_thymGlyc_dsDNA>
      <Place comment:>
      <Place tokens:0>
      <Place colored:false>
      <Place colors:0;0;0;0;0;0>
      <Location data>
        <Place portal status:false>
        <Place locations:1>
          <Place location data sheet/x/y/elIndex:0;1280;260;0>
          <Place name offset data sheet/x/y/elIndex:0;0;0;0>
      <Location data block end>
    <EOP>
    <Place: 134>
      <Place gID:134>
      <Place name:complex_DNA_NEIL1_5OHC_ssDNA>
      <Place comment:>
      <Place tokens:0>
      <Place colored:false>
      <Place colors:0;0;0;0;0;0>
      <Location data>
        <Place portal status:false>
        <Place locations:1>
          <Place location data sheet/x/y/elIndex:0;1420;240;0>
          <Place name offset data sheet/x/y/elIndex:0;0;0;0>
      <Location data block end>
    <EOP>
    <Place: 135>
      <Place gID:135>
      <Place name:complex_DNA_NEIL1_5OHC_dsDNA>
      <Place comment:>
      <Place tokens:0>
      <Place colored:false>
      <Place colors:0;0;0;0;0;0>
      <Location data>
        <Place portal status:false>
        <Place locations:1>
          <Place location data sheet/x/y/elIndex:0;2000;280;0>
          <Place name offset data sheet/x/y/elIndex:0;0;0;0>
      <Location data block end>
    <EOP>
    <Place: 136>
      <Place gID:136>
      <Place name:complex_DNA_NEIL1_thymGlyc_ssDNA>
      <Place comment:>
      <Place tokens:0>
      <Place colored:false>
      <Place colors:0;0;0;0;0;0>
      <Location data>
        <Place portal status:false>
        <Place locations:1>
          <Place location data sheet/x/y/elIndex:0;1140;280;0>
          <Place name offset data sheet/x/y/elIndex:0;0;0;0>
      <Location data block end>
    <EOP>
    <Place: 137>
      <Place gID:137>
      <Place name:complex_DNA_OGG1_T_TCG_O6_5fC_5caC>
      <Place comment:>
      <Place tokens:0>
      <Place colored:false>
      <Place colors:0;0;0;0;0;0>
      <Location data>
        <Place portal status:false>
        <Place locations:1>
          <Place location data sheet/x/y/elIndex:0;4520;1400;0>
          <Place name offset data sheet/x/y/elIndex:0;0;0;0>
      <Location data block end>
    <EOP>
    <Place: 138>
      <Place gID:138>
      <Place name:_8oxoG>
      <Place comment:removed&nbsp;from&nbsp;reaction:NEIL1&nbsp;(gr11)OGG1&nbsp;(gr11,&nbsp;gr12)MYH&nbsp;(gr13)>
      <Place tokens:0>
      <Place colored:false>
      <Place colors:0;0;0;0;0;0>
      <Location data>
        <Place portal status:true>
        <Place locations:3>
          <Place location data sheet/x/y/elIndex:0;1520;360;0>
          <Place name offset data sheet/x/y/elIndex:0;0;0;0>
          <Place location data sheet/x/y/elIndex:0;100;2500;1>
          <Place name offset data sheet/x/y/elIndex:0;0;0;1>
          <Place location data sheet/x/y/elIndex:0;540;440;2>
          <Place name offset data sheet/x/y/elIndex:0;0;0;2>
      <Location data block end>
    <EOP>
    <Place: 139>
      <Place gID:139>
      <Place name:_FaPyA_FaPyG_other>
      <Place comment:removed&nbsp;from&nbsp;reaction:NTHL3&nbsp;(gr23)>
      <Place tokens:0>
      <Place colored:false>
      <Place colors:0;0;0;0;0;0>
      <Location data>
        <Place portal status:true>
        <Place locations:2>
          <Place location data sheet/x/y/elIndex:0;4420;400;0>
          <Place name offset data sheet/x/y/elIndex:0;0;0;0>
          <Place location data sheet/x/y/elIndex:0;100;2860;1>
          <Place name offset data sheet/x/y/elIndex:0;0;0;1>
      <Location data block end>
    <EOP>
    <Place: 140>
      <Place gID:140>
      <Place name:intact_DNA_low_level>
      <Place comment:>
      <Place tokens:0>
      <Place colored:false>
      <Place colors:0;0;0;0;0;0>
      <Location data>
        <Place portal status:false>
        <Place locations:1>
          <Place location data sheet/x/y/elIndex:0;1120;3100;0>
          <Place name offset data sheet/x/y/elIndex:0;0;0;0>
      <Location data block end>
    <EOP>
    <Place: 141>
      <Place gID:141>
      <Place name:repaired_DNA_after_damage>
      <Place comment:>
      <Place tokens:0>
      <Place colored:false>
      <Place colors:0;0;0;0;0;0>
      <Location data>
        <Place portal status:false>
        <Place locations:1>
          <Place location data sheet/x/y/elIndex:0;980;2460;0>
          <Place name offset data sheet/x/y/elIndex:0;0;0;0>
      <Location data block end>
    <EOP>
    <Place: 142>
      <Place gID:142>
      <Place name:DNA_high_level>
      <Place comment:>
      <Place tokens:1>
      <Place colored:false>
      <Place colors:1;0;0;0;0;0>
      <Location data>
        <Place portal status:false>
        <Place locations:1>
          <Place location data sheet/x/y/elIndex:0;980;3140;0>
          <Place name offset data sheet/x/y/elIndex:0;0;0;0>
      <Location data block end>
    <EOP>
    <Place: 143>
      <Place gID:143>
      <Place name:gr4_5hmU_ssDNA_5fU>
      <Place comment:group&nbsp;23:&nbsp;5-formyl&nbsp;Udamages:5-formyl&nbsp;Urecognition:SMUG1MBD4TDGhNTH1>
      <Place tokens:0>
      <Place colored:false>
      <Place colors:0;0;0;0;0;0>
      <Location data>
        <Place portal status:true>
        <Place locations:3>
          <Place location data sheet/x/y/elIndex:0;1500;2700;0>
          <Place name offset data sheet/x/y/elIndex:0;0;0;0>
          <Place location data sheet/x/y/elIndex:0;2160;2080;1>
          <Place name offset data sheet/x/y/elIndex:0;0;0;1>
          <Place location data sheet/x/y/elIndex:0;3320;1940;2>
          <Place name offset data sheet/x/y/elIndex:0;0;0;2>
      <Location data block end>
    <EOP>
    <Place: 144>
      <Place gID:144>
      <Place name:complexDNA_NEIL3_Tg_in_ssDNA>
      <Place comment:>
      <Place tokens:0>
      <Place colored:false>
      <Place colors:0;0;0;0;0;0>
      <Location data>
        <Place portal status:false>
        <Place locations:1>
          <Place location data sheet/x/y/elIndex:0;3980;320;0>
          <Place name offset data sheet/x/y/elIndex:0;0;0;0>
      <Location data block end>
    <EOP>
    <Place: 145>
      <Place gID:145>
      <Place name:NEIL2>
      <Place comment:>
      <Place tokens:0>
      <Place colored:false>
      <Place colors:0;0;0;0;0;0>
      <Location data>
        <Place portal status:true>
        <Place locations:4>
          <Place location data sheet/x/y/elIndex:0;160;40;0>
          <Place name offset data sheet/x/y/elIndex:0;0;0;0>
          <Place location data sheet/x/y/elIndex:0;3160;100;1>
          <Place name offset data sheet/x/y/elIndex:0;0;0;1>
          <Place location data sheet/x/y/elIndex:0;2540;720;2>
          <Place name offset data sheet/x/y/elIndex:0;0;0;2>
          <Place location data sheet/x/y/elIndex:0;2180;2900;3>
          <Place name offset data sheet/x/y/elIndex:0;0;0;3>
      <Location data block end>
    <EOP>
    <Place: 146>
      <Place gID:146>
      <Place name:complexDNA_3dRP_NEIL1>
      <Place comment:miejsce&nbsp;łączące&nbsp;OGG1&nbsp;i&nbsp;NTH1&nbsp;z&nbsp;NEIL1>
      <Place tokens:0>
      <Place colored:false>
      <Place colors:0;0;0;0;0;0>
      <Location data>
        <Place portal status:true>
        <Place locations:2>
          <Place location data sheet/x/y/elIndex:0;1300;660;0>
          <Place name offset data sheet/x/y/elIndex:0;0;0;0>
          <Place location data sheet/x/y/elIndex:0;200;820;1>
          <Place name offset data sheet/x/y/elIndex:0;0;0;1>
      <Location data block end>
    <EOP>
    <Place: 147>
      <Place gID:147>
      <Place name:complex_DNA_NEIL1_8oxoAC>
      <Place comment:>
      <Place tokens:0>
      <Place colored:false>
      <Place colors:0;0;0;0;0;0>
      <Location data>
        <Place portal status:false>
        <Place locations:1>
          <Place location data sheet/x/y/elIndex:0;2280;300;0>
          <Place name offset data sheet/x/y/elIndex:0;0;0;0>
      <Location data block end>
    <EOP>
    <Place: 148>
      <Place gID:148>
      <Place name:complexDNA_hNTH1_FapyGC>
      <Place comment:>
      <Place tokens:0>
      <Place colored:false>
      <Place colors:0;0;0;0;0;0>
      <Location data>
        <Place portal status:false>
        <Place locations:1>
          <Place location data sheet/x/y/elIndex:0;2700;1360;0>
          <Place name offset data sheet/x/y/elIndex:0;0;0;0>
      <Location data block end>
    <EOP>
    <Place: 149>
      <Place gID:149>
      <Place name:FaPyG>
      <Place comment:>
      <Place tokens:0>
      <Place colored:false>
      <Place colors:0;0;0;0;0;0>
      <Location data>
        <Place portal status:true>
        <Place locations:3>
          <Place location data sheet/x/y/elIndex:0;100;2920;0>
          <Place name offset data sheet/x/y/elIndex:0;0;0;0>
          <Place location data sheet/x/y/elIndex:0;2500;1400;1>
          <Place name offset data sheet/x/y/elIndex:0;0;0;1>
          <Place location data sheet/x/y/elIndex:0;100;440;2>
          <Place name offset data sheet/x/y/elIndex:0;0;0;2>
      <Location data block end>
    <EOP>
    <Place: 150>
      <Place gID:150>
      <Place name:complexDNA_TDG_thymineGlycol>
      <Place comment:>
      <Place tokens:0>
      <Place colored:false>
      <Place colors:0;0;0;0;0;0>
      <Location data>
        <Place portal status:false>
        <Place locations:1>
          <Place location data sheet/x/y/elIndex:0;4360;1340;0>
          <Place name offset data sheet/x/y/elIndex:0;0;0;0>
      <Location data block end>
    <EOP>
    <Place: 151>
      <Place gID:151>
      <Place name:thymineGlycol>
      <Place comment:>
      <Place tokens:0>
      <Place colored:false>
      <Place colors:0;0;0;0;0;0>
      <Location data>
        <Place portal status:true>
        <Place locations:7>
          <Place location data sheet/x/y/elIndex:0;4280;1440;0>
          <Place name offset data sheet/x/y/elIndex:0;0;0;0>
          <Place location data sheet/x/y/elIndex:0;3940;2220;1>
          <Place name offset data sheet/x/y/elIndex:0;0;0;1>
          <Place location data sheet/x/y/elIndex:0;1200;340;2>
          <Place name offset data sheet/x/y/elIndex:0;0;0;2>
          <Place location data sheet/x/y/elIndex:0;2380;1360;3>
          <Place name offset data sheet/x/y/elIndex:0;0;0;3>
          <Place location data sheet/x/y/elIndex:0;100;2740;4>
          <Place name offset data sheet/x/y/elIndex:0;0;0;4>
          <Place location data sheet/x/y/elIndex:0;2560;1380;5>
          <Place name offset data sheet/x/y/elIndex:0;0;0;5>
          <Place location data sheet/x/y/elIndex:0;3960;440;6>
          <Place name offset data sheet/x/y/elIndex:0;0;0;6>
      <Location data block end>
    <EOP>
    <Place: 152>
      <Place gID:152>
      <Place name:complexDNA_MBD4_thymineGlycol>
      <Place comment:>
      <Place tokens:0>
      <Place colored:false>
      <Place colors:0;0;0;0;0;0>
      <Location data>
        <Place portal status:false>
        <Place locations:1>
          <Place location data sheet/x/y/elIndex:0;3860;2120;0>
          <Place name offset data sheet/x/y/elIndex:0;0;0;0>
      <Location data block end>
    <EOP>
    <Place: 153>
      <Place gID:153>
      <Place name:complexDNA_hNTH1_thymGlyc_dsDNA>
      <Place comment:>
      <Place tokens:0>
      <Place colored:false>
      <Place colors:0;0;0;0;0;0>
      <Location data>
        <Place portal status:false>
        <Place locations:1>
          <Place location data sheet/x/y/elIndex:0;2580;1280;0>
          <Place name offset data sheet/x/y/elIndex:0;0;0;0>
      <Location data block end>
    <EOP>
    <Place: 154>
      <Place gID:154>
      <Place name:g17_FapyG_with_A_G_T>
      <Place comment:group&nbsp;17:&nbsp;FapyG&nbsp;paired&nbsp;with&nbsp;A/G/Tdamages:FapyG&nbsp;from&nbsp;FapyG:AFapyG&nbsp;from&nbsp;FapyG:GFapyG&nbsp;from&nbsp;FapyG:Trecognition:OGG1hNTH1>
      <Place tokens:0>
      <Place colored:false>
      <Place colors:0;0;0;0;0;0>
      <Location data>
        <Place portal status:true>
        <Place locations:3>
          <Place location data sheet/x/y/elIndex:0;80;200;0>
          <Place name offset data sheet/x/y/elIndex:0;0;0;0>
          <Place location data sheet/x/y/elIndex:0;600;2700;1>
          <Place name offset data sheet/x/y/elIndex:0;0;0;1>
          <Place location data sheet/x/y/elIndex:0;2420;1080;2>
          <Place name offset data sheet/x/y/elIndex:0;0;0;2>
      <Location data block end>
    <EOP>
    <Place: 155>
      <Place gID:155>
      <Place name:complex_DNA_OGG1_FapyG>
      <Place comment:>
      <Place tokens:0>
      <Place colored:false>
      <Place colors:0;0;0;0;0;0>
      <Location data>
        <Place portal status:false>
        <Place locations:1>
          <Place location data sheet/x/y/elIndex:0;40;340;0>
          <Place name offset data sheet/x/y/elIndex:0;0;0;0>
      <Location data block end>
    <EOP>
    <Place: 156>
      <Place gID:156>
      <Place name:_5OHC_dsDNA>
      <Place comment:>
      <Place tokens:0>
      <Place colored:false>
      <Place colors:0;0;0;0;0;0>
      <Location data>
        <Place portal status:true>
        <Place locations:5>
          <Place location data sheet/x/y/elIndex:0;2060;380;0>
          <Place name offset data sheet/x/y/elIndex:0;0;0;0>
          <Place location data sheet/x/y/elIndex:0;100;2980;1>
          <Place name offset data sheet/x/y/elIndex:0;0;0;1>
          <Place location data sheet/x/y/elIndex:0;3180;500;2>
          <Place name offset data sheet/x/y/elIndex:0;0;0;2>
          <Place location data sheet/x/y/elIndex:0;2120;1380;3>
          <Place name offset data sheet/x/y/elIndex:0;0;0;3>
          <Place location data sheet/x/y/elIndex:0;4040;1460;4>
          <Place name offset data sheet/x/y/elIndex:0;0;0;4>
      <Location data block end>
    <EOP>
    <Place: 157>
      <Place gID:157>
      <Place name:Cg_dsDNA_waste>
      <Place comment:>
      <Place tokens:0>
      <Place colored:false>
      <Place colors:0;0;0;0;0;0>
      <Location data>
        <Place portal status:true>
        <Place locations:2>
          <Place location data sheet/x/y/elIndex:0;1920;1360;0>
          <Place name offset data sheet/x/y/elIndex:0;0;0;0>
          <Place location data sheet/x/y/elIndex:0;100;3040;1>
          <Place name offset data sheet/x/y/elIndex:0;0;0;1>
      <Location data block end>
    <EOP>
    <Place: 158>
      <Place gID:158>
      <Place name:gr13_waste>
      <Place comment:>
      <Place tokens:0>
      <Place colored:false>
      <Place colors:0;0;0;0;0;0>
      <Location data>
        <Place portal status:true>
        <Place locations:2>
          <Place location data sheet/x/y/elIndex:0;3160;1400;0>
          <Place name offset data sheet/x/y/elIndex:0;0;0;0>
          <Place location data sheet/x/y/elIndex:0;100;3100;1>
          <Place name offset data sheet/x/y/elIndex:0;0;0;1>
      <Location data block end>
    <EOP>
    <Place: 159>
      <Place gID:159>
      <Place name:complexDNA_MBD4_gr7>
      <Place comment:>
      <Place tokens:0>
      <Place colored:false>
      <Place colors:0;0;0;0;0;0>
      <Location data>
        <Place portal status:false>
        <Place locations:1>
          <Place location data sheet/x/y/elIndex:0;3720;2140;0>
          <Place name offset data sheet/x/y/elIndex:0;0;0;0>
      <Location data block end>
    <EOP>
    <Place: 160>
      <Place gID:160>
      <Place name:gr7_waste>
      <Place comment:>
      <Place tokens:0>
      <Place colored:false>
      <Place colors:0;0;0;0;0;0>
      <Location data>
        <Place portal status:true>
        <Place locations:2>
          <Place location data sheet/x/y/elIndex:0;3600;2160;0>
          <Place name offset data sheet/x/y/elIndex:0;0;0;0>
          <Place location data sheet/x/y/elIndex:0;100;3160;1>
          <Place name offset data sheet/x/y/elIndex:0;0;0;1>
      <Location data block end>
    <EOP>
    <Place: 161>
      <Place gID:161>
      <Place name:complexDNA_MBD4_5hmU_G>
      <Place comment:>
      <Place tokens:0>
      <Place colored:false>
      <Place colors:0;0;0;0;0;0>
      <Location data>
        <Place portal status:false>
        <Place locations:1>
          <Place location data sheet/x/y/elIndex:0;3500;2180;0>
          <Place name offset data sheet/x/y/elIndex:0;0;0;0>
      <Location data block end>
    <EOP>
    <Place: 162>
      <Place gID:162>
      <Place name:coplex_DNA_NEIL2_8oxoAC>
      <Place comment:>
      <Place tokens:0>
      <Place colored:false>
      <Place colors:0;0;0;0;0;0>
      <Location data>
        <Place portal status:false>
        <Place locations:1>
          <Place location data sheet/x/y/elIndex:0;2860;360;0>
          <Place name offset data sheet/x/y/elIndex:0;0;0;0>
      <Location data block end>
    <EOP>
    <Place: 163>
      <Place gID:163>
      <Place name:_T_TCG_O6_5fC_5caC>
      <Place comment:>
      <Place tokens:0>
      <Place colored:false>
      <Place colors:0;0;0;0;0;0>
      <Location data>
        <Place portal status:true>
        <Place locations:2>
          <Place location data sheet/x/y/elIndex:0;4440;1480;0>
          <Place name offset data sheet/x/y/elIndex:0;0;0;0>
          <Place location data sheet/x/y/elIndex:0;100;2620;1>
          <Place name offset data sheet/x/y/elIndex:0;0;0;1>
      <Location data block end>
    <EOP>
    <Place: 164>
      <Place gID:164>
      <Place name:gr15_5OHU_dsDNA_56diHT_56_diOHU>
      <Place comment:>
      <Place tokens:0>
      <Place colored:false>
      <Place colors:0;0;0;0;0;0>
      <Location data>
        <Place portal status:true>
        <Place locations:3>
          <Place location data sheet/x/y/elIndex:0;600;2580;0>
          <Place name offset data sheet/x/y/elIndex:0;0;0;0>
          <Place location data sheet/x/y/elIndex:0;2880;1120;1>
          <Place name offset data sheet/x/y/elIndex:0;0;0;1>
          <Place location data sheet/x/y/elIndex:0;2600;60;2>
          <Place name offset data sheet/x/y/elIndex:0;0;0;2>
      <Location data block end>
    <EOP>
    <Place: 165>
      <Place gID:165>
      <Place name:complexDNA_hNTH1_5OHU_dsDNA_56diHT_56_diOHU>
      <Place comment:>
      <Place tokens:0>
      <Place colored:false>
      <Place colors:0;0;0;0;0;0>
      <Location data>
        <Place portal status:false>
        <Place locations:1>
          <Place location data sheet/x/y/elIndex:0;2860;1340;0>
          <Place name offset data sheet/x/y/elIndex:0;0;0;0>
      <Location data block end>
    <EOP>
    <Place: 166>
      <Place gID:166>
      <Place name:_5OHU_dsDNA_56diHT_56_diOHU>
      <Place comment:>
      <Place tokens:0>
      <Place colored:false>
      <Place colors:0;0;0;0;0;0>
      <Location data>
        <Place portal status:true>
        <Place locations:3>
          <Place location data sheet/x/y/elIndex:0;2920;1460;0>
          <Place name offset data sheet/x/y/elIndex:0;0;0;0>
          <Place location data sheet/x/y/elIndex:0;100;2140;1>
          <Place name offset data sheet/x/y/elIndex:0;0;0;1>
          <Place location data sheet/x/y/elIndex:0;2540;560;2>
          <Place name offset data sheet/x/y/elIndex:0;0;0;2>
      <Location data block end>
    <EOP>
    <Place: 167>
      <Place gID:167>
      <Place name:complex_DNA_NEIL1_5OHU_dsDNA_56diHT_56_diOHU>
      <Place comment:>
      <Place tokens:0>
      <Place colored:false>
      <Place colors:0;0;0;0;0;0>
      <Location data>
        <Place portal status:false>
        <Place locations:1>
          <Place location data sheet/x/y/elIndex:0;2360;400;0>
          <Place name offset data sheet/x/y/elIndex:0;0;0;0>
      <Location data block end>
    <EOP>
    <Place: 168>
      <Place gID:168>
      <Place name:complex_DNA_NEIL2_5OHU_dsDNA_56diHT_56_diOHU>
      <Place comment:>
      <Place tokens:0>
      <Place colored:false>
      <Place colors:0;0;0;0;0;0>
      <Location data>
        <Place portal status:false>
        <Place locations:1>
          <Place location data sheet/x/y/elIndex:0;2780;300;0>
          <Place name offset data sheet/x/y/elIndex:0;0;0;0>
      <Location data block end>
    <EOP>
    <Place: 169>
      <Place gID:169>
      <Place name:gr24_FaPyA>
      <Place comment:>
      <Place tokens:0>
      <Place colored:false>
      <Place colors:0;0;0;0;0;0>
      <Location data>
        <Place portal status:true>
        <Place locations:2>
          <Place location data sheet/x/y/elIndex:0;600;3120;0>
          <Place name offset data sheet/x/y/elIndex:0;0;0;0>
          <Place location data sheet/x/y/elIndex:0;2580;140;1>
          <Place name offset data sheet/x/y/elIndex:0;0;0;1>
      <Location data block end>
    <EOP>
    <Place: 170>
      <Place gID:170>
      <Place name:gr25_DNApsoralen>
      <Place comment:>
      <Place tokens:0>
      <Place colored:false>
      <Place colors:0;0;0;0;0;0>
      <Location data>
        <Place portal status:true>
        <Place locations:2>
          <Place location data sheet/x/y/elIndex:0;600;3180;0>
          <Place name offset data sheet/x/y/elIndex:0;0;0;0>
          <Place location data sheet/x/y/elIndex:0;800;120;1>
          <Place name offset data sheet/x/y/elIndex:0;0;0;1>
      <Location data block end>
    <EOP>
    <Place: 171>
      <Place gID:171>
      <Place name:gr26_55diHU_8oxoG_ssDNA>
      <Place comment:>
      <Place tokens:0>
      <Place colored:false>
      <Place colors:0;0;0;0;0;0>
      <Location data>
        <Place portal status:true>
        <Place locations:2>
          <Place location data sheet/x/y/elIndex:0;600;3240;0>
          <Place name offset data sheet/x/y/elIndex:0;0;0;0>
          <Place location data sheet/x/y/elIndex:0;3700;100;1>
          <Place name offset data sheet/x/y/elIndex:0;0;0;1>
      <Location data block end>
    <EOP>
    <Place: 172>
      <Place gID:172>
      <Place name:FaPyA>
      <Place comment:>
      <Place tokens:0>
      <Place colored:false>
      <Place colors:0;0;0;0;0;0>
      <Location data>
        <Place portal status:true>
        <Place locations:2>
          <Place location data sheet/x/y/elIndex:0;100;3220;0>
          <Place name offset data sheet/x/y/elIndex:0;0;0;0>
          <Place location data sheet/x/y/elIndex:0;2540;380;1>
          <Place name offset data sheet/x/y/elIndex:0;0;0;1>
      <Location data block end>
    <EOP>
    <Place: 173>
      <Place gID:173>
      <Place name:DNApsoralen>
      <Place comment:>
      <Place tokens:0>
      <Place colored:false>
      <Place colors:0;0;0;0;0;0>
      <Location data>
        <Place portal status:true>
        <Place locations:2>
          <Place location data sheet/x/y/elIndex:0;100;3280;0>
          <Place name offset data sheet/x/y/elIndex:0;0;0;0>
          <Place location data sheet/x/y/elIndex:0;900;380;1>
          <Place name offset data sheet/x/y/elIndex:0;0;0;1>
      <Location data block end>
    <EOP>
    <Place: 174>
      <Place gID:174>
      <Place name:_55diHU_8oxoG_ssDNA>
      <Place comment:>
      <Place tokens:0>
      <Place colored:false>
      <Place colors:0;0;0;0;0;0>
      <Location data>
        <Place portal status:true>
        <Place locations:2>
          <Place location data sheet/x/y/elIndex:0;100;3340;0>
          <Place name offset data sheet/x/y/elIndex:0;0;0;0>
          <Place location data sheet/x/y/elIndex:0;3720;500;1>
          <Place name offset data sheet/x/y/elIndex:0;0;0;1>
      <Location data block end>
    <EOP>
    <Place: 175>
      <Place gID:175>
      <Place name:complex_DNA_NEIL1_FaPyA>
      <Place comment:>
      <Place tokens:0>
      <Place colored:false>
      <Place colors:0;0;0;0;0;0>
      <Location data>
        <Place portal status:false>
        <Place locations:1>
          <Place location data sheet/x/y/elIndex:0;2460;300;0>
          <Place name offset data sheet/x/y/elIndex:0;0;0;0>
      <Location data block end>
    <EOP>
    <Place: 176>
      <Place gID:176>
      <Place name:complex_DNA_NEIL2_FaPyA>
      <Place comment:>
      <Place tokens:0>
      <Place colored:false>
      <Place colors:0;0;0;0;0;0>
      <Location data>
        <Place portal status:false>
        <Place locations:1>
          <Place location data sheet/x/y/elIndex:0;2680;340;0>
          <Place name offset data sheet/x/y/elIndex:0;0;0;0>
      <Location data block end>
    <EOP>
    <Place: 177>
      <Place gID:177>
      <Place name:complex_DNA_NEIL1_DNApsoralen>
      <Place comment:>
      <Place tokens:0>
      <Place colored:false>
      <Place colors:0;0;0;0;0;0>
      <Location data>
        <Place portal status:false>
        <Place locations:1>
          <Place location data sheet/x/y/elIndex:0;800;280;0>
          <Place name offset data sheet/x/y/elIndex:0;0;0;0>
      <Location data block end>
    <EOP>
    <Place: 178>
      <Place gID:178>
      <Place name:complex_DNA_NEIL2_55diHU_8oxoG_ssDNA>
      <Place comment:>
      <Place tokens:0>
      <Place colored:false>
      <Place colors:0;0;0;0;0;0>
      <Location data>
        <Place portal status:false>
        <Place locations:1>
          <Place location data sheet/x/y/elIndex:0;3640;280;0>
          <Place name offset data sheet/x/y/elIndex:0;0;0;0>
      <Location data block end>
    <EOP>
  <Places data block end>
  <Transitions: 259>
    <Transition: 0>
      <Transition gID:179>
      <Transition type:PN>
      <Transition name:DNA_synthesis_LP_delta>
      <Transition comment:Reactome&nbsp;database&nbsp;and&nbsp;BER&nbsp;pathway&nbsp;in&nbsp;itCroft&nbsp;et&nbsp;al.&nbsp;2014&nbsp;PMID:&nbsp;24243840Milacic&nbsp;et&nbsp;al.&nbsp;2012&nbsp;PMID:24213504BER&nbsp;pathway&nbsp;DOI:&nbsp;10.3180/REACT_1104.3>
      <Transition eft:0.0>
      <Transition lft:0.0>
      <Transition duration:0.0>
      <Transition TPN status:false>
      <Transition DPN status:false>
      <Transition function flag:false>
      <Transition colored:false>
      <Transition colors threshold:1;0;0;0;0;0>
      <Location data>
        <Transition portal status:false>
        <Transition locations:1>
          <Transition location data sheet/x/y/elIndex:0;1380;1820;0>
          <Transition name offset data sheet/x/y/elIndex:0;0;0;0>
      <Location data block end>
    <EOT>
    <Transition: 1>
      <Transition gID:180>
      <Transition type:PN>
      <Transition name:DNA_synthesis_LP_epsilon>
      <Transition comment:Reactome&nbsp;database&nbsp;and&nbsp;BER&nbsp;pathway&nbsp;in&nbsp;itCroft&nbsp;et&nbsp;al.&nbsp;2014&nbsp;PMID:&nbsp;24243840Milacic&nbsp;et&nbsp;al.&nbsp;2012&nbsp;PMID:24213504BER&nbsp;pathway&nbsp;DOI:&nbsp;10.3180/REACT_1104.3>
      <Transition eft:0.0>
      <Transition lft:0.0>
      <Transition duration:0.0>
      <Transition TPN status:false>
      <Transition DPN status:false>
      <Transition function flag:false>
      <Transition colored:false>
      <Transition colors threshold:1;0;0;0;0;0>
      <Location data>
        <Transition portal status:false>
        <Transition locations:1>
          <Transition location data sheet/x/y/elIndex:0;1760;1820;0>
          <Transition name offset data sheet/x/y/elIndex:0;0;0;0>
      <Location data block end>
    <EOT>
    <Transition: 2>
      <Transition gID:181>
      <Transition type:PN>
      <Transition name:MBD4_displacement_by_APE>
      <Transition comment:Reactome&nbsp;database&nbsp;and&nbsp;BER&nbsp;pathway&nbsp;in&nbsp;itCroft&nbsp;et&nbsp;al.&nbsp;2014&nbsp;PMID:&nbsp;24243840Milacic&nbsp;et&nbsp;al.&nbsp;2012&nbsp;PMID:24213504BER&nbsp;pathway&nbsp;DOI:&nbsp;10.3180/REACT_1104.3>
      <Transition eft:0.0>
      <Transition lft:0.0>
      <Transition duration:0.0>
      <Transition TPN status:false>
      <Transition DPN status:false>
      <Transition function flag:false>
      <Transition colored:false>
      <Transition colors threshold:1;0;0;0;0;0>
      <Location data>
        <Transition portal status:false>
        <Transition locations:1>
          <Transition location data sheet/x/y/elIndex:0;3660;2540;0>
          <Transition name offset data sheet/x/y/elIndex:0;0;0;0>
      <Location data block end>
    <EOT>
    <Transition: 3>
      <Transition gID:182>
      <Transition type:PN>
      <Transition name:MPG_displacement_by_APE>
      <Transition comment:Reactome&nbsp;database&nbsp;and&nbsp;BER&nbsp;pathway&nbsp;in&nbsp;itCroft&nbsp;et&nbsp;al.&nbsp;2014&nbsp;PMID:&nbsp;24243840Milacic&nbsp;et&nbsp;al.&nbsp;2012&nbsp;PMID:24213504BER&nbsp;pathway&nbsp;DOI:&nbsp;10.3180/REACT_1104.3>
      <Transition eft:0.0>
      <Transition lft:0.0>
      <Transition duration:0.0>
      <Transition TPN status:false>
      <Transition DPN status:false>
      <Transition function flag:false>
      <Transition colored:false>
      <Transition colors threshold:1;0;0;0;0;0>
      <Location data>
        <Transition portal status:false>
        <Transition locations:1>
          <Transition location data sheet/x/y/elIndex:0;3320;1580;0>
          <Transition name offset data sheet/x/y/elIndex:0;0;0;0>
      <Location data block end>
    <EOT>
    <Transition: 4>
      <Transition gID:183>
      <Transition type:PN>
      <Transition name:MYH_displacement_by_APE>
      <Transition comment:Reactome&nbsp;database&nbsp;and&nbsp;BER&nbsp;pathway&nbsp;in&nbsp;itCroft&nbsp;et&nbsp;al.&nbsp;2014&nbsp;PMID:&nbsp;24243840Milacic&nbsp;et&nbsp;al.&nbsp;2012&nbsp;PMID:24213504BER&nbsp;pathway&nbsp;DOI:&nbsp;10.3180/REACT_1104.3>
      <Transition eft:0.0>
      <Transition lft:0.0>
      <Transition duration:0.0>
      <Transition TPN status:false>
      <Transition DPN status:false>
      <Transition function flag:false>
      <Transition colored:false>
      <Transition colors threshold:1;0;0;0;0;0>
      <Location data>
        <Transition portal status:false>
        <Transition locations:1>
          <Transition location data sheet/x/y/elIndex:0;2740;1600;0>
          <Transition name offset data sheet/x/y/elIndex:0;0;0;0>
      <Location data block end>
    <EOT>
    <Transition: 5>
      <Transition gID:184>
      <Transition type:PN>
      <Transition name:NEIL1_liase_activity>
      <Transition comment:Wiederhold,&nbsp;L.,&nbsp;Leppard,&nbsp;J.&nbsp;B.,&nbsp;Kedar,&nbsp;P.,&nbsp;Karimi-busheri,&nbsp;F.,&nbsp;Rasouli-nia,&nbsp;A.,&nbsp;Weinfeld,&nbsp;M.,&nbsp;…&nbsp;Tg,&nbsp;A.&nbsp;(2004).&nbsp;AP&nbsp;Endonuclease-Independent&nbsp;DNA&nbsp;Base&nbsp;Excision&nbsp;Repair&nbsp;in&nbsp;Human&nbsp;Cells&nbsp;National&nbsp;Institutes&nbsp;of&nbsp;Health,&nbsp;15,&nbsp;209–220.>
      <Transition eft:0.0>
      <Transition lft:0.0>
      <Transition duration:0.0>
      <Transition TPN status:false>
      <Transition DPN status:false>
      <Transition function flag:false>
      <Transition colored:false>
      <Transition colors threshold:1;0;0;0;0;0>
      <Location data>
        <Transition portal status:false>
        <Transition locations:1>
          <Transition location data sheet/x/y/elIndex:0;1620;660;0>
          <Transition name offset data sheet/x/y/elIndex:0;0;0;0>
      <Location data block end>
    <EOT>
    <Transition: 6>
      <Transition gID:185>
      <Transition type:PN>
      <Transition name:NEIL2_liase_activity>
      <Transition comment:Das&nbsp;A,&nbsp;Wiederhold&nbsp;L,&nbsp;Leppard&nbsp;JB,&nbsp;Kedar&nbsp;P,&nbsp;Prasad&nbsp;R,&nbsp;Wang&nbsp;H,&nbsp;Boldogh&nbsp;I,Karimi-Busheri&nbsp;F,&nbsp;Weinfeld&nbsp;M,&nbsp;Tomkinson&nbsp;AE,&nbsp;Wilson&nbsp;SH,&nbsp;Mitra&nbsp;S,&nbsp;Hazra&nbsp;TK.NEIL2-initiated,&nbsp;APE-independent&nbsp;repair&nbsp;of&nbsp;oxidized&nbsp;bases&nbsp;in&nbsp;DNA:&nbsp;Evidence&nbsp;for&nbsp;a&nbsp;repair&nbsp;complex&nbsp;in&nbsp;human&nbsp;cells.&nbsp;DNA&nbsp;Repair&nbsp;(Amst).&nbsp;2006&nbsp;Dec&nbsp;9;5(12):1439-48.&nbsp;Epub&nbsp;2006&nbsp;Sep&nbsp;18.&nbsp;PubMed&nbsp;PMID:&nbsp;16982218>
      <Transition eft:0.0>
      <Transition lft:0.0>
      <Transition duration:0.0>
      <Transition TPN status:false>
      <Transition DPN status:false>
      <Transition function flag:false>
      <Transition colored:false>
      <Transition colors threshold:1;0;0;0;0;0>
      <Location data>
        <Transition portal status:false>
        <Transition locations:1>
          <Transition location data sheet/x/y/elIndex:0;3040;660;0>
          <Transition name offset data sheet/x/y/elIndex:0;0;0;0>
      <Location data block end>
    <EOT>
    <Transition: 7>
      <Transition gID:186>
      <Transition type:PN>
      <Transition name:NEIL3_displacement_byAPE>
      <Transition comment:Krokeide&nbsp;SZ,&nbsp;Laerdahl&nbsp;JK,&nbsp;Salah&nbsp;M,&nbsp;Luna&nbsp;L,&nbsp;Cederkvist&nbsp;FH,&nbsp;Fleming&nbsp;AM,&nbsp;Burrows&nbsp;CJ,&nbsp;Dalhus&nbsp;B,&nbsp;Bjørås&nbsp;M.&nbsp;Human&nbsp;NEIL3&nbsp;is&nbsp;mainly&nbsp;a&nbsp;monofunctional&nbsp;DNA&nbsp;glycosylaseremoving&nbsp;spiroimindiohydantoin&nbsp;and&nbsp;guanidinohydantoin.&nbsp;DNA&nbsp;Repair&nbsp;(Amst).&nbsp;2013Dec;12(12):1159-64.&nbsp;doi:&nbsp;10.1016/j.dnarep.2013.04.026.&nbsp;Epub&nbsp;2013&nbsp;Jun&nbsp;5.&nbsp;PubMedPMID:&nbsp;23755964;>
      <Transition eft:0.0>
      <Transition lft:0.0>
      <Transition duration:0.0>
      <Transition TPN status:false>
      <Transition DPN status:false>
      <Transition function flag:false>
      <Transition colored:false>
      <Transition colors threshold:1;0;0;0;0;0>
      <Location data>
        <Transition portal status:false>
        <Transition locations:1>
          <Transition location data sheet/x/y/elIndex:0;4340;640;0>
          <Transition name offset data sheet/x/y/elIndex:0;0;0;0>
      <Location data block end>
    <EOT>
    <Transition: 8>
      <Transition gID:187>
      <Transition type:PN>
      <Transition name:NEIL3_displacement>
      <Transition comment:Krokeide&nbsp;SZ,&nbsp;Laerdahl&nbsp;JK,&nbsp;Salah&nbsp;M,&nbsp;Luna&nbsp;L,&nbsp;Cederkvist&nbsp;FH,&nbsp;Fleming&nbsp;AM,&nbsp;Burrows&nbsp;CJ,&nbsp;Dalhus&nbsp;B,&nbsp;Bjørås&nbsp;M.&nbsp;Human&nbsp;NEIL3&nbsp;is&nbsp;mainly&nbsp;a&nbsp;monofunctional&nbsp;DNA&nbsp;glycosylaseremoving&nbsp;spiroimindiohydantoin&nbsp;and&nbsp;guanidinohydantoin.&nbsp;DNA&nbsp;Repair&nbsp;(Amst).&nbsp;2013Dec;12(12):1159-64.&nbsp;doi:&nbsp;10.1016/j.dnarep.2013.04.026.&nbsp;Epub&nbsp;2013&nbsp;Jun&nbsp;5.&nbsp;PubMedPMID:&nbsp;23755964;>
      <Transition eft:0.0>
      <Transition lft:0.0>
      <Transition duration:0.0>
      <Transition TPN status:false>
      <Transition DPN status:false>
      <Transition function flag:false>
      <Transition colored:false>
      <Transition colors threshold:1;0;0;0;0;0>
      <Location data>
        <Transition portal status:false>
        <Transition locations:1>
          <Transition location data sheet/x/y/elIndex:0;4080;800;0>
          <Transition name offset data sheet/x/y/elIndex:0;0;0;0>
      <Location data block end>
    <EOT>
    <Transition: 9>
      <Transition gID:188>
      <Transition type:PN>
      <Transition name:NEIL3_liase_activity>
      <Transition comment:Krokeide&nbsp;SZ,&nbsp;Laerdahl&nbsp;JK,&nbsp;Salah&nbsp;M,&nbsp;Luna&nbsp;L,&nbsp;Cederkvist&nbsp;FH,&nbsp;Fleming&nbsp;AM,&nbsp;Burrows&nbsp;CJ,&nbsp;Dalhus&nbsp;B,&nbsp;Bjørås&nbsp;M.&nbsp;Human&nbsp;NEIL3&nbsp;is&nbsp;mainly&nbsp;a&nbsp;monofunctional&nbsp;DNA&nbsp;glycosylaseremoving&nbsp;spiroimindiohydantoin&nbsp;and&nbsp;guanidinohydantoin.&nbsp;DNA&nbsp;Repair&nbsp;(Amst).&nbsp;2013Dec;12(12):1159-64.&nbsp;doi:&nbsp;10.1016/j.dnarep.2013.04.026.&nbsp;Epub&nbsp;2013&nbsp;Jun&nbsp;5.&nbsp;PubMedPMID:&nbsp;23755964;>
      <Transition eft:0.0>
      <Transition lft:0.0>
      <Transition duration:0.0>
      <Transition TPN status:false>
      <Transition DPN status:false>
      <Transition function flag:false>
      <Transition colored:false>
      <Transition colors threshold:1;0;0;0;0;0>
      <Location data>
        <Transition portal status:false>
        <Transition locations:1>
          <Transition location data sheet/x/y/elIndex:0;4080;640;0>
          <Transition name offset data sheet/x/y/elIndex:0;0;0;0>
      <Location data block end>
    <EOT>
    <Transition: 10>
      <Transition gID:189>
      <Transition type:PN>
      <Transition name:OGG1_liase_activity>
      <Transition comment:OGG1&nbsp;cleaves&nbsp;3'&nbsp;to&nbsp;the&nbsp;abasic&nbsp;site&nbsp;producing&nbsp;3'dRP&nbsp;endMilanowska&nbsp;K,&nbsp;Krwawicz&nbsp;J,&nbsp;Papaj&nbsp;G,&nbsp;Kosinski&nbsp;J,&nbsp;Poleszak&nbsp;K,Lesiak&nbsp;J,&nbsp;Osinska&nbsp;E,&nbsp;Rother&nbsp;K,&nbsp;Bujnicki&nbsp;JMREPAIRtoire&nbsp;–&nbsp;a&nbsp;database&nbsp;of&nbsp;DNA&nbsp;repair&nbsp;pathways.Nucleic&nbsp;Acids&nbsp;Res&nbsp;2011&nbsp;Jan;39(Database&nbsp;issue):D788-92.>
      <Transition eft:0.0>
      <Transition lft:0.0>
      <Transition duration:0.0>
      <Transition TPN status:false>
      <Transition DPN status:false>
      <Transition function flag:false>
      <Transition colored:false>
      <Transition colors threshold:1;0;0;0;0;0>
      <Location data>
        <Transition portal status:false>
        <Transition locations:1>
          <Transition location data sheet/x/y/elIndex:0;360;620;0>
          <Transition name offset data sheet/x/y/elIndex:0;0;0;0>
      <Location data block end>
    <EOT>
    <Transition: 11>
      <Transition gID:190>
      <Transition type:PN>
      <Transition name:OGG1_displacement_by_APE>
      <Transition comment:APE&nbsp;displaces&nbsp;OGG1High&nbsp;levels&nbsp;of&nbsp;APE&nbsp;stimulate&nbsp;OGG1&nbsp;displacement:Almeida,&nbsp;K.&nbsp;H.,&nbsp;&&nbsp;Sobol,&nbsp;R.&nbsp;W.&nbsp;(2007).&nbsp;A&nbsp;unified&nbsp;view&nbsp;of&nbsp;base&nbsp;excision&nbsp;repair:&nbsp;lesion-dependent&nbsp;protein&nbsp;complexes&nbsp;regulated&nbsp;by&nbsp;post-translational&nbsp;modification.&nbsp;DNA&nbsp;Repair,&nbsp;6(6),&nbsp;695–711.&nbsp;doi:10.1016/j.dnarep.2007.01.009A.E.&nbsp;Vidal,&nbsp;I.D.&nbsp;Hickson,&nbsp;S.&nbsp;Boiteux,&nbsp;J.P.&nbsp;Radicella,&nbsp;Mechanism&nbsp;of&nbsp;stimulation&nbsp;of&nbsp;the&nbsp;DNA&nbsp;glycosylase&nbsp;activity&nbsp;of&nbsp;hOGG1&nbsp;by&nbsp;the&nbsp;major&nbsp;human&nbsp;AP&nbsp;endonuclease:&nbsp;bypass&nbsp;of&nbsp;the&nbsp;AP&nbsp;lyase&nbsp;activity&nbsp;step,&nbsp;Nucl.&nbsp;Acids&nbsp;Res.&nbsp;29&nbsp;(2001)&nbsp;1285–1292.J.W.&nbsp;Hill,&nbsp;T.K.&nbsp;Hazra,&nbsp;T.&nbsp;Izumi,&nbsp;S.&nbsp;Mitra,&nbsp;Stimulation&nbsp;of&nbsp;human&nbsp;8-oxoguanine-DNA&nbsp;glycosylase&nbsp;by&nbsp;AP-endonuclease:&nbsp;potential&nbsp;coordination&nbsp;of&nbsp;the&nbsp;initial&nbsp;steps&nbsp;in&nbsp;base&nbsp;excision&nbsp;repair,&nbsp;Nucl.&nbsp;Acids&nbsp;Res.&nbsp;29&nbsp;(2001)&nbsp;430–438.>
      <Transition eft:0.0>
      <Transition lft:0.0>
      <Transition duration:0.0>
      <Transition TPN status:false>
      <Transition DPN status:false>
      <Transition function flag:false>
      <Transition colored:false>
      <Transition colors threshold:1;0;0;0;0;0>
      <Location data>
        <Transition portal status:false>
        <Transition locations:1>
          <Transition location data sheet/x/y/elIndex:0;720;680;0>
          <Transition name offset data sheet/x/y/elIndex:0;0;0;0>
      <Location data block end>
    <EOT>
    <Transition: 12>
      <Transition gID:191>
      <Transition type:PN>
      <Transition name:PCNA_freed>
      <Transition comment:PCNA&nbsp;freed&nbsp;from&nbsp;DNA&nbsp;complex&nbsp;after&nbsp;repair,&nbsp;can&nbsp;be&nbsp;used&nbsp;again&nbsp;to&nbsp;decide&nbsp;which&nbsp;sub-long&nbsp;patch&nbsp;is&nbsp;takenstill&nbsp;high&nbsp;level&nbsp;of&nbsp;PCNA>
      <Transition eft:0.0>
      <Transition lft:0.0>
      <Transition duration:0.0>
      <Transition TPN status:false>
      <Transition DPN status:false>
      <Transition function flag:false>
      <Transition colored:false>
      <Transition colors threshold:1;0;0;0;0;0>
      <Location data>
        <Transition portal status:false>
        <Transition locations:1>
          <Transition location data sheet/x/y/elIndex:0;1540;2260;0>
          <Transition name offset data sheet/x/y/elIndex:0;0;0;0>
      <Location data block end>
    <EOT>
    <Transition: 13>
      <Transition gID:192>
      <Transition type:PN>
      <Transition name:PCNA_decreasing>
      <Transition comment:>
      <Transition eft:0.0>
      <Transition lft:0.0>
      <Transition duration:0.0>
      <Transition TPN status:false>
      <Transition DPN status:false>
      <Transition function flag:false>
      <Transition colored:false>
      <Transition colors threshold:1;0;0;0;0;0>
      <Location data>
        <Transition portal status:false>
        <Transition locations:1>
          <Transition location data sheet/x/y/elIndex:0;1540;1600;0>
          <Transition name offset data sheet/x/y/elIndex:0;0;0;0>
      <Location data block end>
    <EOT>
    <Transition: 14>
      <Transition gID:193>
      <Transition type:PN>
      <Transition name:PCNA_increasing>
      <Transition comment:>
      <Transition eft:0.0>
      <Transition lft:0.0>
      <Transition duration:0.0>
      <Transition TPN status:false>
      <Transition DPN status:false>
      <Transition function flag:false>
      <Transition colored:false>
      <Transition colors threshold:1;0;0;0;0;0>
      <Location data>
        <Transition portal status:false>
        <Transition locations:1>
          <Transition location data sheet/x/y/elIndex:0;1600;1720;0>
          <Transition name offset data sheet/x/y/elIndex:0;0;0;0>
      <Location data block end>
    <EOT>
    <Transition: 15>
      <Transition gID:194>
      <Transition type:PN>
      <Transition name:TDG_displacement_by_APE>
      <Transition comment:Reactome&nbsp;database&nbsp;and&nbsp;BER&nbsp;pathway&nbsp;in&nbsp;itCroft&nbsp;et&nbsp;al.&nbsp;2014&nbsp;PMID:&nbsp;24243840Milacic&nbsp;et&nbsp;al.&nbsp;2012&nbsp;PMID:24213504BER&nbsp;pathway&nbsp;DOI:&nbsp;10.3180/REACT_1104.3>
      <Transition eft:0.0>
      <Transition lft:0.0>
      <Transition duration:0.0>
      <Transition TPN status:false>
      <Transition DPN status:false>
      <Transition function flag:false>
      <Transition colored:false>
      <Transition colors threshold:1;0;0;0;0;0>
      <Location data>
        <Transition portal status:false>
        <Transition locations:1>
          <Transition location data sheet/x/y/elIndex:0;3580;1760;0>
          <Transition name offset data sheet/x/y/elIndex:0;0;0;0>
      <Location data block end>
    <EOT>
    <Transition: 16>
      <Transition gID:195>
      <Transition type:PN>
      <Transition name:UNG2_displacement_by_APE>
      <Transition comment:Reactome&nbsp;database&nbsp;and&nbsp;BER&nbsp;pathway&nbsp;in&nbsp;itCroft&nbsp;et&nbsp;al.&nbsp;2014&nbsp;PMID:&nbsp;24243840Milacic&nbsp;et&nbsp;al.&nbsp;2012&nbsp;PMID:24213504BER&nbsp;pathway&nbsp;DOI:&nbsp;10.3180/REACT_1104.3>
      <Transition eft:0.0>
      <Transition lft:0.0>
      <Transition duration:0.0>
      <Transition TPN status:false>
      <Transition DPN status:false>
      <Transition function flag:false>
      <Transition colored:false>
      <Transition colors threshold:1;0;0;0;0;0>
      <Location data>
        <Transition portal status:false>
        <Transition locations:1>
          <Transition location data sheet/x/y/elIndex:0;3920;2540;0>
          <Transition name offset data sheet/x/y/elIndex:0;0;0;0>
      <Location data block end>
    <EOT>
    <Transition: 17>
      <Transition gID:196>
      <Transition type:PN>
      <Transition name:cleavage_gr14_by_MPG>
      <Transition comment:http://dnatraffic.ibb.waw.plJacobs,&nbsp;A.&nbsp;L.,&nbsp;&&nbsp;Schär,&nbsp;P.&nbsp;(2012).&nbsp;DNA&nbsp;glycosylases:&nbsp;in&nbsp;DNA&nbsp;repair&nbsp;and&nbsp;beyond.&nbsp;Chromosoma,&nbsp;121(1),&nbsp;1–20.&nbsp;doi:10.1007/s00412-011-0347-4Kim,&nbsp;Y.-J.,&nbsp;&&nbsp;Wilson,&nbsp;D.&nbsp;M.&nbsp;(2012).&nbsp;Overview&nbsp;of&nbsp;base&nbsp;excision&nbsp;repair&nbsp;biochemistry.&nbsp;Current&nbsp;Molecular&nbsp;Pharmacology,&nbsp;5(1),&nbsp;3–13.>
      <Transition eft:0.0>
      <Transition lft:0.0>
      <Transition duration:0.0>
      <Transition TPN status:false>
      <Transition DPN status:false>
      <Transition function flag:false>
      <Transition colored:false>
      <Transition colors threshold:1;0;0;0;0;0>
      <Location data>
        <Transition portal status:false>
        <Transition locations:1>
          <Transition location data sheet/x/y/elIndex:0;3320;1340;0>
          <Transition name offset data sheet/x/y/elIndex:0;0;0;0>
      <Location data block end>
    <EOT>
    <Transition: 18>
      <Transition gID:197>
      <Transition type:PN>
      <Transition name:cleavage_5hydroxyU_by_NEIL1>
      <Transition comment:Jacobs,&nbsp;A.&nbsp;L.,&nbsp;&&nbsp;Schär,&nbsp;P.&nbsp;(2012).&nbsp;DNA&nbsp;glycosylases:&nbsp;in&nbsp;DNA&nbsp;repair&nbsp;and&nbsp;beyond.&nbsp;Chromosoma,&nbsp;121(1),&nbsp;1–20.&nbsp;doi:10.1007/s00412-011-0347-4>
      <Transition eft:0.0>
      <Transition lft:0.0>
      <Transition duration:0.0>
      <Transition TPN status:false>
      <Transition DPN status:false>
      <Transition function flag:false>
      <Transition colored:false>
      <Transition colors threshold:1;0;0;0;0;0>
      <Location data>
        <Transition portal status:false>
        <Transition locations:1>
          <Transition location data sheet/x/y/elIndex:0;1800;440;0>
          <Transition name offset data sheet/x/y/elIndex:0;0;0;0>
      <Location data block end>
    <EOT>
    <Transition: 19>
      <Transition gID:198>
      <Transition type:PN>
      <Transition name:cleavage_5hydroxyU_by_NEIL2>
      <Transition comment:Jacobs,&nbsp;A.&nbsp;L.,&nbsp;&&nbsp;Schär,&nbsp;P.&nbsp;(2012).&nbsp;DNA&nbsp;glycosylases:&nbsp;in&nbsp;DNA&nbsp;repair&nbsp;and&nbsp;beyond.&nbsp;Chromosoma,&nbsp;121(1),&nbsp;1–20.&nbsp;doi:10.1007/s00412-011-0347-4>
      <Transition eft:0.0>
      <Transition lft:0.0>
      <Transition duration:0.0>
      <Transition TPN status:false>
      <Transition DPN status:false>
      <Transition function flag:false>
      <Transition colored:false>
      <Transition colors threshold:1;0;0;0;0;0>
      <Location data>
        <Transition portal status:false>
        <Transition locations:1>
          <Transition location data sheet/x/y/elIndex:0;3000;520;0>
          <Transition name offset data sheet/x/y/elIndex:0;0;0;0>
      <Location data block end>
    <EOT>
    <Transition: 20>
      <Transition gID:199>
      <Transition type:PN>
      <Transition name:cleavage_5hydroxyU_by_NEIL3>
      <Transition comment:Krokeide&nbsp;SZ,&nbsp;Laerdahl&nbsp;JK,&nbsp;Salah&nbsp;M,&nbsp;Luna&nbsp;L,&nbsp;Cederkvist&nbsp;FH,&nbsp;Fleming&nbsp;AM,&nbsp;Burrows&nbsp;CJ,&nbsp;Dalhus&nbsp;B,&nbsp;Bjørås&nbsp;M.&nbsp;Human&nbsp;NEIL3&nbsp;is&nbsp;mainly&nbsp;a&nbsp;monofunctional&nbsp;DNA&nbsp;glycosylaseremoving&nbsp;spiroimindiohydantoin&nbsp;and&nbsp;guanidinohydantoin.&nbsp;DNA&nbsp;Repair&nbsp;(Amst).&nbsp;2013Dec;12(12):1159-64.&nbsp;doi:&nbsp;10.1016/j.dnarep.2013.04.026.&nbsp;Epub&nbsp;2013&nbsp;Jun&nbsp;5.&nbsp;PubMedPMID:&nbsp;23755964;>
      <Transition eft:0.0>
      <Transition lft:0.0>
      <Transition duration:0.0>
      <Transition TPN status:false>
      <Transition DPN status:false>
      <Transition function flag:false>
      <Transition colored:false>
      <Transition colors threshold:1;0;0;0;0;0>
      <Location data>
        <Transition portal status:false>
        <Transition locations:1>
          <Transition location data sheet/x/y/elIndex:0;4520;460;0>
          <Transition name offset data sheet/x/y/elIndex:0;0;0;0>
      <Location data block end>
    <EOT>
    <Transition: 21>
      <Transition gID:200>
      <Transition type:PN>
      <Transition name:cleavage_5hydrouracil_by_UNG2>
      <Transition comment:http://dnatraffic.ibb.waw.plJacobs,&nbsp;A.&nbsp;L.,&nbsp;&&nbsp;Schär,&nbsp;P.&nbsp;(2012).&nbsp;DNA&nbsp;glycosylases:&nbsp;in&nbsp;DNA&nbsp;repair&nbsp;and&nbsp;beyond.&nbsp;Chromosoma,&nbsp;121(1),&nbsp;1–20.&nbsp;doi:10.1007/s00412-011-0347-4>
      <Transition eft:0.0>
      <Transition lft:0.0>
      <Transition duration:0.0>
      <Transition TPN status:false>
      <Transition DPN status:false>
      <Transition function flag:false>
      <Transition colored:false>
      <Transition colors threshold:1;0;0;0;0;0>
      <Location data>
        <Transition portal status:false>
        <Transition locations:1>
          <Transition location data sheet/x/y/elIndex:0;4420;2400;0>
          <Transition name offset data sheet/x/y/elIndex:0;0;0;0>
      <Location data block end>
    <EOT>
    <Transition: 22>
      <Transition gID:201>
      <Transition type:PN>
      <Transition name:cleavage_gr13_by_MYH>
      <Transition comment:http://dnatraffic.ibb.waw.plJacobs,&nbsp;A.&nbsp;L.,&nbsp;&&nbsp;Schär,&nbsp;P.&nbsp;(2012).&nbsp;DNA&nbsp;glycosylases:&nbsp;in&nbsp;DNA&nbsp;repair&nbsp;and&nbsp;beyond.&nbsp;Chromosoma,&nbsp;121(1),&nbsp;1–20.&nbsp;doi:10.1007/s00412-011-0347-4>
      <Transition eft:0.0>
      <Transition lft:0.0>
      <Transition duration:0.0>
      <Transition TPN status:false>
      <Transition DPN status:false>
      <Transition function flag:false>
      <Transition colored:false>
      <Transition colors threshold:1;0;0;0;0;0>
      <Location data>
        <Transition portal status:false>
        <Transition locations:1>
          <Transition location data sheet/x/y/elIndex:0;3100;1440;0>
          <Transition name offset data sheet/x/y/elIndex:0;0;0;0>
      <Location data block end>
    <EOT>
    <Transition: 23>
      <Transition gID:202>
      <Transition type:PN>
      <Transition name:cleavage_8oxyG_by_NEIL1>
      <Transition comment:http://dnatraffic.ibb.waw.pl>
      <Transition eft:0.0>
      <Transition lft:0.0>
      <Transition duration:0.0>
      <Transition TPN status:false>
      <Transition DPN status:false>
      <Transition function flag:false>
      <Transition colored:false>
      <Transition colors threshold:1;0;0;0;0;0>
      <Location data>
        <Transition portal status:false>
        <Transition locations:1>
          <Transition location data sheet/x/y/elIndex:0;1600;440;0>
          <Transition name offset data sheet/x/y/elIndex:0;0;0;0>
      <Location data block end>
    <EOT>
    <Transition: 24>
      <Transition gID:203>
      <Transition type:PN>
      <Transition name:cleavage_FapyG_by_hNTH1>
      <Transition comment:http://dnatraffic.ibb.waw.pl>
      <Transition eft:0.0>
      <Transition lft:0.0>
      <Transition duration:0.0>
      <Transition TPN status:false>
      <Transition DPN status:false>
      <Transition function flag:false>
      <Transition colored:false>
      <Transition colors threshold:1;0;0;0;0;0>
      <Location data>
        <Transition portal status:false>
        <Transition locations:1>
          <Transition location data sheet/x/y/elIndex:0;2440;1420;0>
          <Transition name offset data sheet/x/y/elIndex:0;0;0;0>
      <Location data block end>
    <EOT>
    <Transition: 25>
      <Transition gID:204>
      <Transition type:PN>
      <Transition name:cleavage_FapyGC_by_NEIL1>
      <Transition comment:Bjelland,&nbsp;S.,&nbsp;&&nbsp;Seeberg,&nbsp;E.&nbsp;(2003).&nbsp;Mutagenicity,&nbsp;toxicity&nbsp;and&nbsp;repair&nbsp;of&nbsp;DNA&nbsp;base&nbsp;damage&nbsp;induced&nbsp;by&nbsp;oxidation.&nbsp;Mutation&nbsp;Research&nbsp;-&nbsp;Fundamental&nbsp;and&nbsp;Molecular&nbsp;Mechanisms&nbsp;of&nbsp;Mutagenesis,&nbsp;531(1-2),&nbsp;37–80.&nbsp;doi:10.1016/j.mrfmmm.2003.07.002>
      <Transition eft:0.0>
      <Transition lft:0.0>
      <Transition duration:0.0>
      <Transition TPN status:false>
      <Transition DPN status:false>
      <Transition function flag:false>
      <Transition colored:false>
      <Transition colors threshold:1;0;0;0;0;0>
      <Location data>
        <Transition portal status:false>
        <Transition locations:1>
          <Transition location data sheet/x/y/elIndex:0;2160;440;0>
          <Transition name offset data sheet/x/y/elIndex:0;0;0;0>
      <Location data block end>
    <EOT>
    <Transition: 26>
      <Transition gID:205>
      <Transition type:PN>
      <Transition name:cleavage_FaPyA_FaPyG_other_by_NEIL3>
      <Transition comment:Jacobs,&nbsp;A.&nbsp;L.,&nbsp;&&nbsp;Schär,&nbsp;P.&nbsp;(2012).&nbsp;DNA&nbsp;glycosylases:&nbsp;in&nbsp;DNA&nbsp;repair&nbsp;and&nbsp;beyond.&nbsp;Chromosoma,&nbsp;121(1),&nbsp;1–20.&nbsp;doi:10.1007/s00412-011-0347-4Krokeide&nbsp;SZ,&nbsp;Laerdahl&nbsp;JK,&nbsp;Salah&nbsp;M,&nbsp;Luna&nbsp;L,&nbsp;Cederkvist&nbsp;FH,&nbsp;Fleming&nbsp;AM,&nbsp;Burrows&nbsp;CJ,&nbsp;Dalhus&nbsp;B,&nbsp;Bjørås&nbsp;M.&nbsp;Human&nbsp;NEIL3&nbsp;is&nbsp;mainly&nbsp;a&nbsp;monofunctional&nbsp;DNA&nbsp;glycosylaseremoving&nbsp;spiroimindiohydantoin&nbsp;and&nbsp;guanidinohydantoin.&nbsp;DNA&nbsp;Repair&nbsp;(Amst).&nbsp;2013Dec;12(12):1159-64.&nbsp;doi:&nbsp;10.1016/j.dnarep.2013.04.026.&nbsp;Epub&nbsp;2013&nbsp;Jun&nbsp;5.&nbsp;PubMedPMID:&nbsp;23755964;>
      <Transition eft:0.0>
      <Transition lft:0.0>
      <Transition duration:0.0>
      <Transition TPN status:false>
      <Transition DPN status:false>
      <Transition function flag:false>
      <Transition colored:false>
      <Transition colors threshold:1;0;0;0;0;0>
      <Location data>
        <Transition portal status:false>
        <Transition locations:1>
          <Transition location data sheet/x/y/elIndex:0;4320;420;0>
          <Transition name offset data sheet/x/y/elIndex:0;0;0;0>
      <Location data block end>
    <EOT>
    <Transition: 27>
      <Transition gID:206>
      <Transition type:PN>
      <Transition name:cleavage_FoPy_by_OGG1>
      <Transition comment:&nbsp;Milanowska&nbsp;K,&nbsp;Krwawicz&nbsp;J,&nbsp;Papaj&nbsp;G,&nbsp;Kosinski&nbsp;J,&nbsp;Poleszak&nbsp;K,Lesiak&nbsp;J,&nbsp;Osinska&nbsp;E,&nbsp;Rother&nbsp;K,&nbsp;Bujnicki&nbsp;JMREPAIRtoire&nbsp;–&nbsp;a&nbsp;database&nbsp;of&nbsp;DNA&nbsp;repair&nbsp;pathways.Nucleic&nbsp;Acids&nbsp;Res&nbsp;2011&nbsp;Jan;39(Database&nbsp;issue):D788-92.http://dnatraffic.ibb.waw.pl>
      <Transition eft:0.0>
      <Transition lft:0.0>
      <Transition duration:0.0>
      <Transition TPN status:false>
      <Transition DPN status:false>
      <Transition function flag:false>
      <Transition colored:false>
      <Transition colors threshold:1;0;0;0;0;0>
      <Location data>
        <Transition portal status:false>
        <Transition locations:1>
          <Transition location data sheet/x/y/elIndex:0;420;480;0>
          <Transition name offset data sheet/x/y/elIndex:0;0;0;0>
      <Location data block end>
    <EOT>
    <Transition: 28>
      <Transition gID:207>
      <Transition type:PN>
      <Transition name:cleavage_8oxoG_by_OGG1>
      <Transition comment:&nbsp;Milanowska&nbsp;K,&nbsp;Krwawicz&nbsp;J,&nbsp;Papaj&nbsp;G,&nbsp;Kosinski&nbsp;J,&nbsp;Poleszak&nbsp;K,Lesiak&nbsp;J,&nbsp;Osinska&nbsp;E,&nbsp;Rother&nbsp;K,&nbsp;Bujnicki&nbsp;JMREPAIRtoire&nbsp;–&nbsp;a&nbsp;database&nbsp;of&nbsp;DNA&nbsp;repair&nbsp;pathways.Nucleic&nbsp;Acids&nbsp;Res&nbsp;2011&nbsp;Jan;39(Database&nbsp;issue):D788-92.http://dnatraffic.ibb.waw.pl>
      <Transition eft:0.0>
      <Transition lft:0.0>
      <Transition duration:0.0>
      <Transition TPN status:false>
      <Transition DPN status:false>
      <Transition function flag:false>
      <Transition colored:false>
      <Transition colors threshold:1;0;0;0;0;0>
      <Location data>
        <Transition portal status:false>
        <Transition locations:1>
          <Transition location data sheet/x/y/elIndex:0;240;500;0>
          <Transition name offset data sheet/x/y/elIndex:0;0;0;0>
      <Location data block end>
    <EOT>
    <Transition: 29>
      <Transition gID:208>
      <Transition type:PN>
      <Transition name:cleavage_Cg_dsDNA_by_hNTH1>
      <Transition comment:Kim,&nbsp;Y.-J.,&nbsp;&&nbsp;Wilson,&nbsp;D.&nbsp;M.&nbsp;(2012).&nbsp;Overview&nbsp;of&nbsp;base&nbsp;excision&nbsp;repair&nbsp;biochemistry.&nbsp;Current&nbsp;Molecular&nbsp;Pharmacology,&nbsp;5(1),&nbsp;3–13.http://dnatraffic.ibb.waw.p>
      <Transition eft:0.0>
      <Transition lft:0.0>
      <Transition duration:0.0>
      <Transition TPN status:false>
      <Transition DPN status:false>
      <Transition function flag:false>
      <Transition colored:false>
      <Transition colors threshold:1;0;0;0;0;0>
      <Location data>
        <Transition portal status:false>
        <Transition locations:1>
          <Transition location data sheet/x/y/elIndex:0;1880;1400;0>
          <Transition name offset data sheet/x/y/elIndex:0;0;0;0>
      <Location data block end>
    <EOT>
    <Transition: 30>
      <Transition gID:209>
      <Transition type:PN>
      <Transition name:cleavage_5OHC_dsDNA_by_hNTH1>
      <Transition comment:Jacobs,&nbsp;A.&nbsp;L.,&nbsp;&&nbsp;Schär,&nbsp;P.&nbsp;(2012).&nbsp;DNA&nbsp;glycosylases:&nbsp;in&nbsp;DNA&nbsp;repair&nbsp;and&nbsp;beyond.&nbsp;Chromosoma,&nbsp;121(1),&nbsp;1–20.&nbsp;doi:10.1007/s00412-011-0347-4http://dnatraffic.ibb.waw.plBjelland,&nbsp;S.,&nbsp;&&nbsp;Seeberg,&nbsp;E.&nbsp;(2003).&nbsp;Mutagenicity,&nbsp;toxicity&nbsp;and&nbsp;repair&nbsp;of&nbsp;DNA&nbsp;base&nbsp;damage&nbsp;induced&nbsp;by&nbsp;oxidation.&nbsp;Mutation&nbsp;Research&nbsp;-&nbsp;Fundamental&nbsp;and&nbsp;Molecular&nbsp;Mechanisms&nbsp;of&nbsp;Mutagenesis,&nbsp;531(1-2),&nbsp;37–80.&nbsp;doi:10.1016/j.mrfmmm.2003.07.002J&nbsp;Biol&nbsp;Chem.&nbsp;2005&nbsp;Dec&nbsp;9;280(49):40544-51.&nbsp;Epub&nbsp;2005&nbsp;Oct&nbsp;11.Repair&nbsp;of&nbsp;formamidopyrimidines&nbsp;in&nbsp;DNA&nbsp;involves&nbsp;different&nbsp;glycosylases:&nbsp;role&nbsp;of&nbsp;the&nbsp;OGG1,&nbsp;NTH1,&nbsp;and&nbsp;NEIL1&nbsp;enzymes.Hu&nbsp;J1,&nbsp;de&nbsp;Souza-Pinto&nbsp;NC,&nbsp;Haraguchi&nbsp;K,&nbsp;Hogue&nbsp;BA,&nbsp;Jaruga&nbsp;P,&nbsp;Greenberg&nbsp;MM,&nbsp;Dizdaroglu&nbsp;M,&nbsp;Bohr&nbsp;VA.>
      <Transition eft:0.0>
      <Transition lft:0.0>
      <Transition duration:0.0>
      <Transition TPN status:false>
      <Transition DPN status:false>
      <Transition function flag:false>
      <Transition colored:false>
      <Transition colors threshold:1;0;0;0;0;0>
      <Location data>
        <Transition portal status:false>
        <Transition locations:1>
          <Transition location data sheet/x/y/elIndex:0;2080;1420;0>
          <Transition name offset data sheet/x/y/elIndex:0;0;0;0>
      <Location data block end>
    <EOT>
    <Transition: 31>
      <Transition gID:210>
      <Transition type:PN>
      <Transition name:cleavage_5OHC_dsDNA_by_TDG>
      <Transition comment:>
      <Transition eft:0.0>
      <Transition lft:0.0>
      <Transition duration:0.0>
      <Transition TPN status:false>
      <Transition DPN status:false>
      <Transition function flag:false>
      <Transition colored:false>
      <Transition colors threshold:1;0;0;0;0;0>
      <Location data>
        <Transition portal status:false>
        <Transition locations:1>
          <Transition location data sheet/x/y/elIndex:0;3940;1520;0>
          <Transition name offset data sheet/x/y/elIndex:0;0;0;0>
      <Location data block end>
    <EOT>
    <Transition: 32>
      <Transition gID:211>
      <Transition type:PN>
      <Transition name:cleavage_of_APs_by_APE>
      <Transition comment:APE&nbsp;mediated&nbsp;cleavage&nbsp;5'&nbsp;to&nbsp;the&nbsp;APsiteReactome&nbsp;database&nbsp;and&nbsp;BER&nbsp;pathway&nbsp;in&nbsp;itCroft&nbsp;et&nbsp;al.&nbsp;2014&nbsp;PMID:&nbsp;24243840Milacic&nbsp;et&nbsp;al.&nbsp;2012&nbsp;PMID:24213504BER&nbsp;pathway&nbsp;DOI:&nbsp;10.3180/REACT_1104.3RepairtoireMilanowska&nbsp;K,&nbsp;Krwawicz&nbsp;J,&nbsp;Papaj&nbsp;G,&nbsp;Kosinski&nbsp;J,&nbsp;Poleszak&nbsp;K,Lesiak&nbsp;J,&nbsp;Osinska&nbsp;E,&nbsp;Rother&nbsp;K,&nbsp;Bujnicki&nbsp;JMREPAIRtoire&nbsp;–&nbsp;a&nbsp;database&nbsp;of&nbsp;DNA&nbsp;repair&nbsp;pathways.Nucleic&nbsp;Acids&nbsp;Res&nbsp;2011&nbsp;Jan;39(Database&nbsp;issue):D788-92.>
      <Transition eft:0.0>
      <Transition lft:0.0>
      <Transition duration:0.0>
      <Transition TPN status:false>
      <Transition DPN status:false>
      <Transition function flag:false>
      <Transition colored:false>
      <Transition colors threshold:1;0;0;0;0;0>
      <Location data>
        <Transition portal status:false>
        <Transition locations:1>
          <Transition location data sheet/x/y/elIndex:0;1060;820;0>
          <Transition name offset data sheet/x/y/elIndex:0;0;0;0>
      <Location data block end>
    <EOT>
    <Transition: 33>
      <Transition gID:212>
      <Transition type:PN>
      <Transition name:cleavage_thymGlic_by_NEIL1>
      <Transition comment:&nbsp;Milanowska&nbsp;K,&nbsp;Krwawicz&nbsp;J,&nbsp;Papaj&nbsp;G,&nbsp;Kosinski&nbsp;J,&nbsp;Poleszak&nbsp;K,Lesiak&nbsp;J,&nbsp;Osinska&nbsp;E,&nbsp;Rother&nbsp;K,&nbsp;Bujnicki&nbsp;JMREPAIRtoire&nbsp;–&nbsp;a&nbsp;database&nbsp;of&nbsp;DNA&nbsp;repair&nbsp;pathways.Nucleic&nbsp;Acids&nbsp;Res&nbsp;2011&nbsp;Jan;39(Database&nbsp;issue):D788-92.http://dnatraffic.ibb.waw.plBjelland,&nbsp;S.,&nbsp;&&nbsp;Seeberg,&nbsp;E.&nbsp;(2003).&nbsp;Mutagenicity,&nbsp;toxicity&nbsp;and&nbsp;repair&nbsp;of&nbsp;DNA&nbsp;base&nbsp;damage&nbsp;induced&nbsp;by&nbsp;oxidation.&nbsp;Mutation&nbsp;Research&nbsp;-&nbsp;Fundamental&nbsp;and&nbsp;Molecular&nbsp;Mechanisms&nbsp;of&nbsp;Mutagenesis,&nbsp;531(1-2),&nbsp;37–80.&nbsp;doi:10.1016/j.mrfmmm.2003.07.002>
      <Transition eft:0.0>
      <Transition lft:0.0>
      <Transition duration:0.0>
      <Transition TPN status:false>
      <Transition DPN status:false>
      <Transition function flag:false>
      <Transition colored:false>
      <Transition colors threshold:1;0;0;0;0;0>
      <Location data>
        <Transition portal status:false>
        <Transition locations:1>
          <Transition location data sheet/x/y/elIndex:0;960;420;0>
          <Transition name offset data sheet/x/y/elIndex:0;0;0;0>
      <Location data block end>
    <EOT>
    <Transition: 34>
      <Transition gID:213>
      <Transition type:PN>
      <Transition name:cleavage_thymGlyc_by_hNTH1>
      <Transition comment:http://dnatraffic.ibb.waw.pl>
      <Transition eft:0.0>
      <Transition lft:0.0>
      <Transition duration:0.0>
      <Transition TPN status:false>
      <Transition DPN status:false>
      <Transition function flag:false>
      <Transition colored:false>
      <Transition colors threshold:1;0;0;0;0;0>
      <Location data>
        <Transition portal status:false>
        <Transition locations:1>
          <Transition location data sheet/x/y/elIndex:0;2280;1400;0>
          <Transition name offset data sheet/x/y/elIndex:0;0;0;0>
      <Location data block end>
    <EOT>
    <Transition: 35>
      <Transition gID:214>
      <Transition type:PN>
      <Transition name:cleavage_8oxoAC_by_TDG>
      <Transition comment:Cleavage&nbsp;of&nbsp;thymine&nbsp;by&nbsp;TDG&nbsp;glycosylaseTalhaoui&nbsp;I,&nbsp;Couvé&nbsp;S,&nbsp;Ishchenko&nbsp;AA,&nbsp;Kunz&nbsp;C,&nbsp;Schär&nbsp;P,&nbsp;Saparbaev&nbsp;M.7,8-Dihydro-8-oxoadenine,&nbsp;a&nbsp;highly&nbsp;mutagenic&nbsp;adduct,&nbsp;is&nbsp;repaired&nbsp;by&nbsp;Escherichiacoli&nbsp;and&nbsp;human&nbsp;mismatch-specific&nbsp;uracil/thymine-DNA&nbsp;glycosylases.&nbsp;Nucleic&nbsp;AcidsRes.&nbsp;2013&nbsp;Jan;41(2):912-23.&nbsp;doi:&nbsp;10.1093/nar/gks1149.&nbsp;Epub&nbsp;2012&nbsp;Dec&nbsp;2.&nbsp;PubMedPMID:&nbsp;23209024>
      <Transition eft:0.0>
      <Transition lft:0.0>
      <Transition duration:0.0>
      <Transition TPN status:false>
      <Transition DPN status:false>
      <Transition function flag:false>
      <Transition colored:false>
      <Transition colors threshold:1;0;0;0;0;0>
      <Location data>
        <Transition portal status:false>
        <Transition locations:1>
          <Transition location data sheet/x/y/elIndex:0;3800;1480;0>
          <Transition name offset data sheet/x/y/elIndex:0;0;0;0>
      <Location data block end>
    <EOT>
    <Transition: 36>
      <Transition gID:215>
      <Transition type:PN>
      <Transition name:cleavage_5hmU_ssDNA_by_MBD4>
      <Transition comment:http://dnatraffic.ibb.waw.plDNA&nbsp;Repair&nbsp;(Amst).&nbsp;2003&nbsp;Feb&nbsp;3;2(2):199-210.Repair&nbsp;of&nbsp;the&nbsp;mutagenic&nbsp;DNA&nbsp;oxidation&nbsp;product,&nbsp;5-formyluracil.Liu&nbsp;P1,&nbsp;Burdzy&nbsp;A,&nbsp;Sowers&nbsp;LC.>
      <Transition eft:0.0>
      <Transition lft:0.0>
      <Transition duration:0.0>
      <Transition TPN status:false>
      <Transition DPN status:false>
      <Transition function flag:false>
      <Transition colored:false>
      <Transition colors threshold:1;0;0;0;0;0>
      <Location data>
        <Transition portal status:false>
        <Transition locations:1>
          <Transition location data sheet/x/y/elIndex:0;3580;2360;0>
          <Transition name offset data sheet/x/y/elIndex:0;0;0;0>
      <Location data block end>
    <EOT>
    <Transition: 37>
      <Transition gID:216>
      <Transition type:PN>
      <Transition name:cleavage_uracil_by_TDG>
      <Transition comment:Cleavage&nbsp;of&nbsp;uracil&nbsp;by&nbsp;TDG&nbsp;glycosylaseJacobs,&nbsp;A.&nbsp;L.,&nbsp;&&nbsp;Schär,&nbsp;P.&nbsp;(2012).&nbsp;DNA&nbsp;glycosylases:&nbsp;in&nbsp;DNA&nbsp;repair&nbsp;and&nbsp;beyond.&nbsp;Chromosoma,&nbsp;121(1),&nbsp;1–20.&nbsp;doi:10.1007/s00412-011-0347-4>
      <Transition eft:0.0>
      <Transition lft:0.0>
      <Transition duration:0.0>
      <Transition TPN status:false>
      <Transition DPN status:false>
      <Transition function flag:false>
      <Transition colored:false>
      <Transition colors threshold:1;0;0;0;0;0>
      <Location data>
        <Transition portal status:false>
        <Transition locations:1>
          <Transition location data sheet/x/y/elIndex:0;4120;1520;0>
          <Transition name offset data sheet/x/y/elIndex:0;0;0;0>
      <Location data block end>
    <EOT>
    <Transition: 38>
      <Transition gID:217>
      <Transition type:PN>
      <Transition name:cleavage_uracil_by_UNG2>
      <Transition comment:http://dnatraffic.ibb.waw.pl>
      <Transition eft:0.0>
      <Transition lft:0.0>
      <Transition duration:0.0>
      <Transition TPN status:false>
      <Transition DPN status:false>
      <Transition function flag:false>
      <Transition colored:false>
      <Transition colors threshold:1;0;0;0;0;0>
      <Location data>
        <Transition portal status:false>
        <Transition locations:1>
          <Transition location data sheet/x/y/elIndex:0;4240;2420;0>
          <Transition name offset data sheet/x/y/elIndex:0;0;0;0>
      <Location data block end>
    <EOT>
    <Transition: 39>
      <Transition gID:218>
      <Transition type:PN>
      <Transition name:cleavage_uracil_by_hSMUG1>
      <Transition comment:Jacobs,&nbsp;A.&nbsp;L.,&nbsp;&&nbsp;Schär,&nbsp;P.&nbsp;(2012).&nbsp;DNA&nbsp;glycosylases:&nbsp;in&nbsp;DNA&nbsp;repair&nbsp;and&nbsp;beyond.&nbsp;Chromosoma,&nbsp;121(1),&nbsp;1–20.&nbsp;doi:10.1007/s00412-011-0347-4http://dnatraffic.ibb.waw.pl>
      <Transition eft:0.0>
      <Transition lft:0.0>
      <Transition duration:0.0>
      <Transition TPN status:false>
      <Transition DPN status:false>
      <Transition function flag:false>
      <Transition colored:false>
      <Transition colors threshold:1;0;0;0;0;0>
      <Location data>
        <Transition portal status:false>
        <Transition locations:1>
          <Transition location data sheet/x/y/elIndex:0;2400;2320;0>
          <Transition name offset data sheet/x/y/elIndex:0;0;0;0>
      <Location data block end>
    <EOT>
    <Transition: 40>
      <Transition gID:219>
      <Transition type:PN>
      <Transition name:disposal_of_PPi>
      <Transition comment:>
      <Transition eft:0.0>
      <Transition lft:0.0>
      <Transition duration:0.0>
      <Transition TPN status:false>
      <Transition DPN status:false>
      <Transition function flag:false>
      <Transition colored:false>
      <Transition colors threshold:1;0;0;0;0;0>
      <Location data>
        <Transition portal status:false>
        <Transition locations:1>
          <Transition location data sheet/x/y/elIndex:0;260;2200;0>
          <Transition name offset data sheet/x/y/elIndex:0;0;0;0>
      <Location data block end>
    <EOT>
    <Transition: 41>
      <Transition gID:220>
      <Transition type:PN>
      <Transition name:incorporation_1nt>
      <Transition comment:Reactome&nbsp;database&nbsp;and&nbsp;BER&nbsp;pathway&nbsp;in&nbsp;itCroft&nbsp;et&nbsp;al.&nbsp;2014&nbsp;PMID:&nbsp;24243840Milacic&nbsp;et&nbsp;al.&nbsp;2012&nbsp;PMID:24213504BER&nbsp;pathway&nbsp;DOI:&nbsp;10.3180/REACT_1104.3>
      <Transition eft:0.0>
      <Transition lft:0.0>
      <Transition duration:0.0>
      <Transition TPN status:false>
      <Transition DPN status:false>
      <Transition function flag:false>
      <Transition colored:false>
      <Transition colors threshold:1;0;0;0;0;0>
      <Location data>
        <Transition portal status:false>
        <Transition locations:1>
          <Transition location data sheet/x/y/elIndex:0;1280;1260;0>
          <Transition name offset data sheet/x/y/elIndex:0;0;0;0>
      <Location data block end>
    <EOT>
    <Transition: 42>
      <Transition gID:221>
      <Transition type:PN>
      <Transition name:polBeta_incorporates_1nt>
      <Transition comment:Reactome&nbsp;database&nbsp;and&nbsp;BER&nbsp;pathway&nbsp;in&nbsp;itCroft&nbsp;et&nbsp;al.&nbsp;2014&nbsp;PMID:&nbsp;24243840Milacic&nbsp;et&nbsp;al.&nbsp;2012&nbsp;PMID:24213504BER&nbsp;pathway&nbsp;DOI:&nbsp;10.3180/REACT_1104.3>
      <Transition eft:0.0>
      <Transition lft:0.0>
      <Transition duration:0.0>
      <Transition TPN status:false>
      <Transition DPN status:false>
      <Transition function flag:false>
      <Transition colored:false>
      <Transition colors threshold:1;0;0;0;0;0>
      <Location data>
        <Transition portal status:false>
        <Transition locations:1>
          <Transition location data sheet/x/y/elIndex:0;460;1200;0>
          <Transition name offset data sheet/x/y/elIndex:0;0;0;0>
      <Location data block end>
    <EOT>
    <Transition: 43>
      <Transition gID:222>
      <Transition type:PN>
      <Transition name:disposal_of_dRP>
      <Transition comment:>
      <Transition eft:0.0>
      <Transition lft:0.0>
      <Transition duration:0.0>
      <Transition TPN status:false>
      <Transition DPN status:false>
      <Transition function flag:false>
      <Transition colored:false>
      <Transition colors threshold:1;0;0;0;0;0>
      <Location data>
        <Transition portal status:false>
        <Transition locations:1>
          <Transition location data sheet/x/y/elIndex:0;260;2260;0>
          <Transition name offset data sheet/x/y/elIndex:0;0;0;0>
      <Location data block end>
    <EOT>
    <Transition: 44>
      <Transition gID:223>
      <Transition type:PN>
      <Transition name:disposal_of_dNTP>
      <Transition comment:>
      <Transition eft:0.0>
      <Transition lft:0.0>
      <Transition duration:0.0>
      <Transition TPN status:false>
      <Transition DPN status:false>
      <Transition function flag:false>
      <Transition colored:false>
      <Transition colors threshold:1;0;0;0;0;0>
      <Location data>
        <Transition portal status:false>
        <Transition locations:1>
          <Transition location data sheet/x/y/elIndex:0;340;1060;0>
          <Transition name offset data sheet/x/y/elIndex:0;0;0;0>
      <Location data block end>
    <EOT>
    <Transition: 45>
      <Transition gID:224>
      <Transition type:PN>
      <Transition name:hNTH1_displacement_by_APE>
      <Transition comment:D.R.&nbsp;Marenstein,&nbsp;M.K.&nbsp;Chan,&nbsp;A.&nbsp;Altamirano,&nbsp;A.K.&nbsp;Basu,&nbsp;R.J.&nbsp;Boorstein,&nbsp;R.P.&nbsp;Cunningham,&nbsp;G.W.&nbsp;Teebor,&nbsp;Substrate&nbsp;specificity&nbsp;of&nbsp;human&nbsp;endonuclease&nbsp;III&nbsp;(hNTH1):&nbsp;Effect&nbsp;of&nbsp;human&nbsp;APE1&nbsp;on&nbsp;hNTH1&nbsp;activity,&nbsp;J.&nbsp;Biol.&nbsp;Chem.&nbsp;278&nbsp;(2003)&nbsp;9005–9012.&nbsp;PMID:12519758>
      <Transition eft:0.0>
      <Transition lft:0.0>
      <Transition duration:0.0>
      <Transition TPN status:false>
      <Transition DPN status:false>
      <Transition function flag:false>
      <Transition colored:false>
      <Transition colors threshold:1;0;0;0;0;0>
      <Location data>
        <Transition portal status:false>
        <Transition locations:1>
          <Transition location data sheet/x/y/elIndex:0;2340;1700;0>
          <Transition name offset data sheet/x/y/elIndex:0;0;0;0>
      <Location data block end>
    <EOT>
    <Transition: 46>
      <Transition gID:225>
      <Transition type:PN>
      <Transition name:dissociation_SP_complex>
      <Transition comment:Reactome&nbsp;database&nbsp;and&nbsp;BER&nbsp;pathway&nbsp;in&nbsp;itCroft&nbsp;et&nbsp;al.&nbsp;2014&nbsp;PMID:&nbsp;24243840Milacic&nbsp;et&nbsp;al.&nbsp;2012&nbsp;PMID:24213504BER&nbsp;pathway&nbsp;DOI:&nbsp;10.3180/REACT_1104.3>
      <Transition eft:0.0>
      <Transition lft:0.0>
      <Transition duration:0.0>
      <Transition TPN status:false>
      <Transition DPN status:false>
      <Transition function flag:false>
      <Transition colored:false>
      <Transition colors threshold:1;0;0;0;0;0>
      <Location data>
        <Transition portal status:false>
        <Transition locations:1>
          <Transition location data sheet/x/y/elIndex:0;460;1960;0>
          <Transition name offset data sheet/x/y/elIndex:0;0;0;0>
      <Location data block end>
    <EOT>
    <Transition: 47>
      <Transition gID:226>
      <Transition type:PN>
      <Transition name:dissociation_LPDelta_complex>
      <Transition comment:Reactome&nbsp;database&nbsp;and&nbsp;BER&nbsp;pathway&nbsp;in&nbsp;itCroft&nbsp;et&nbsp;al.&nbsp;2014&nbsp;PMID:&nbsp;24243840Milacic&nbsp;et&nbsp;al.&nbsp;2012&nbsp;PMID:24213504BER&nbsp;pathway&nbsp;DOI:&nbsp;10.3180/REACT_1104.3>
      <Transition eft:0.0>
      <Transition lft:0.0>
      <Transition duration:0.0>
      <Transition TPN status:false>
      <Transition DPN status:false>
      <Transition function flag:false>
      <Transition colored:false>
      <Transition colors threshold:1;0;0;0;0;0>
      <Location data>
        <Transition portal status:false>
        <Transition locations:1>
          <Transition location data sheet/x/y/elIndex:0;1380;2340;0>
          <Transition name offset data sheet/x/y/elIndex:0;0;0;0>
      <Location data block end>
    <EOT>
    <Transition: 48>
      <Transition gID:227>
      <Transition type:PN>
      <Transition name:dissociation_LPEpsilon_complex>
      <Transition comment:Reactome&nbsp;database&nbsp;and&nbsp;BER&nbsp;pathway&nbsp;in&nbsp;itCroft&nbsp;et&nbsp;al.&nbsp;2014&nbsp;PMID:&nbsp;24243840Milacic&nbsp;et&nbsp;al.&nbsp;2012&nbsp;PMID:24213504BER&nbsp;pathway&nbsp;DOI:&nbsp;10.3180/REACT_1104.3>
      <Transition eft:0.0>
      <Transition lft:0.0>
      <Transition duration:0.0>
      <Transition TPN status:false>
      <Transition DPN status:false>
      <Transition function flag:false>
      <Transition colored:false>
      <Transition colors threshold:1;0;0;0;0;0>
      <Location data>
        <Transition portal status:false>
        <Transition locations:1>
          <Transition location data sheet/x/y/elIndex:0;1760;2340;0>
          <Transition name offset data sheet/x/y/elIndex:0;0;0;0>
      <Location data block end>
    <EOT>
    <Transition: 49>
      <Transition gID:228>
      <Transition type:PN>
      <Transition name:flap_cleavage_LP_delta>
      <Transition comment:Reactome&nbsp;database&nbsp;and&nbsp;BER&nbsp;pathway&nbsp;in&nbsp;itCroft&nbsp;et&nbsp;al.&nbsp;2014&nbsp;PMID:&nbsp;24243840Milacic&nbsp;et&nbsp;al.&nbsp;2012&nbsp;PMID:24213504BER&nbsp;pathway&nbsp;DOI:&nbsp;10.3180/REACT_1104.3>
      <Transition eft:0.0>
      <Transition lft:0.0>
      <Transition duration:0.0>
      <Transition TPN status:false>
      <Transition DPN status:false>
      <Transition function flag:false>
      <Transition colored:false>
      <Transition colors threshold:1;0;0;0;0;0>
      <Location data>
        <Transition portal status:false>
        <Transition locations:1>
          <Transition location data sheet/x/y/elIndex:0;1380;1980;0>
          <Transition name offset data sheet/x/y/elIndex:0;0;0;0>
      <Location data block end>
    <EOT>
    <Transition: 50>
      <Transition gID:229>
      <Transition type:PN>
      <Transition name:flap_cleavage_LP_epsilon>
      <Transition comment:Reactome&nbsp;database&nbsp;and&nbsp;BER&nbsp;pathway&nbsp;in&nbsp;itCroft&nbsp;et&nbsp;al.&nbsp;2014&nbsp;PMID:&nbsp;24243840Milacic&nbsp;et&nbsp;al.&nbsp;2012&nbsp;PMID:24213504BER&nbsp;pathway&nbsp;DOI:&nbsp;10.3180/REACT_1104.3>
      <Transition eft:0.0>
      <Transition lft:0.0>
      <Transition duration:0.0>
      <Transition TPN status:false>
      <Transition DPN status:false>
      <Transition function flag:false>
      <Transition colored:false>
      <Transition colors threshold:1;0;0;0;0;0>
      <Location data>
        <Transition portal status:false>
        <Transition locations:1>
          <Transition location data sheet/x/y/elIndex:0;1760;1980;0>
          <Transition name offset data sheet/x/y/elIndex:0;0;0;0>
      <Location data block end>
    <EOT>
    <Transition: 51>
      <Transition gID:230>
      <Transition type:PN>
      <Transition name:generate_dNTP>
      <Transition comment:>
      <Transition eft:0.0>
      <Transition lft:0.0>
      <Transition duration:0.0>
      <Transition TPN status:false>
      <Transition DPN status:false>
      <Transition function flag:false>
      <Transition colored:false>
      <Transition colors threshold:1;0;0;0;0;0>
      <Location data>
        <Transition portal status:false>
        <Transition locations:1>
          <Transition location data sheet/x/y/elIndex:0;340;1140;0>
          <Transition name offset data sheet/x/y/elIndex:0;0;0;0>
      <Location data block end>
    <EOT>
    <Transition: 52>
      <Transition gID:231>
      <Transition type:PN>
      <Transition name:hNTH1_displacement>
      <Transition comment:Reactome&nbsp;database&nbsp;and&nbsp;BER&nbsp;pathway&nbsp;in&nbsp;itCroft&nbsp;et&nbsp;al.&nbsp;2014&nbsp;PMID:&nbsp;24243840Milacic&nbsp;et&nbsp;al.&nbsp;2012&nbsp;PMID:24213504BER&nbsp;pathway&nbsp;DOI:&nbsp;10.3180/REACT_1104.3>
      <Transition eft:0.0>
      <Transition lft:0.0>
      <Transition duration:0.0>
      <Transition TPN status:false>
      <Transition DPN status:false>
      <Transition function flag:false>
      <Transition colored:false>
      <Transition colors threshold:1;0;0;0;0;0>
      <Location data>
        <Transition portal status:false>
        <Transition locations:1>
          <Transition location data sheet/x/y/elIndex:0;2460;1860;0>
          <Transition name offset data sheet/x/y/elIndex:0;0;0;0>
      <Location data block end>
    <EOT>
    <Transition: 53>
      <Transition gID:232>
      <Transition type:PN>
      <Transition name:hNTH1_liase_activity>
      <Transition comment:Reactome&nbsp;database&nbsp;and&nbsp;BER&nbsp;pathway&nbsp;in&nbsp;itCroft&nbsp;et&nbsp;al.&nbsp;2014&nbsp;PMID:&nbsp;24243840Milacic&nbsp;et&nbsp;al.&nbsp;2012&nbsp;PMID:24213504BER&nbsp;pathway&nbsp;DOI:&nbsp;10.3180/REACT_1104.3>
      <Transition eft:0.0>
      <Transition lft:0.0>
      <Transition duration:0.0>
      <Transition TPN status:false>
      <Transition DPN status:false>
      <Transition function flag:false>
      <Transition colored:false>
      <Transition colors threshold:1;0;0;0;0;0>
      <Location data>
        <Transition portal status:false>
        <Transition locations:1>
          <Transition location data sheet/x/y/elIndex:0;2060;1700;0>
          <Transition name offset data sheet/x/y/elIndex:0;0;0;0>
      <Location data block end>
    <EOT>
    <Transition: 54>
      <Transition gID:233>
      <Transition type:PN>
      <Transition name:hSMUG1_displacement_by_APE>
      <Transition comment:Reactome&nbsp;database&nbsp;and&nbsp;BER&nbsp;pathway&nbsp;in&nbsp;itCroft&nbsp;et&nbsp;al.&nbsp;2014&nbsp;PMID:&nbsp;24243840Milacic&nbsp;et&nbsp;al.&nbsp;2012&nbsp;PMID:24213504BER&nbsp;pathway&nbsp;DOI:&nbsp;10.3180/REACT_1104.3>
      <Transition eft:0.0>
      <Transition lft:0.0>
      <Transition duration:0.0>
      <Transition TPN status:false>
      <Transition DPN status:false>
      <Transition function flag:false>
      <Transition colored:false>
      <Transition colors threshold:1;0;0;0;0;0>
      <Location data>
        <Transition portal status:false>
        <Transition locations:1>
          <Transition location data sheet/x/y/elIndex:0;2460;2500;0>
          <Transition name offset data sheet/x/y/elIndex:0;0;0;0>
      <Location data block end>
    <EOT>
    <Transition: 55>
      <Transition gID:234>
      <Transition type:PN>
      <Transition name:recognMBD4_gr7>
      <Transition comment:uracil5-fluorouracilhttp://dnatraffic.ibb.waw.pl>
      <Transition eft:0.0>
      <Transition lft:0.0>
      <Transition duration:0.0>
      <Transition TPN status:false>
      <Transition DPN status:false>
      <Transition function flag:false>
      <Transition colored:false>
      <Transition colors threshold:1;0;0;0;0;0>
      <Location data>
        <Transition portal status:false>
        <Transition locations:1>
          <Transition location data sheet/x/y/elIndex:0;3720;2060;0>
          <Transition name offset data sheet/x/y/elIndex:0;0;0;0>
      <Location data block end>
    <EOT>
    <Transition: 56>
      <Transition gID:235>
      <Transition type:PN>
      <Transition name:ligase_recruitment>
      <Transition comment:Reactome&nbsp;database&nbsp;and&nbsp;BER&nbsp;pathway&nbsp;in&nbsp;itCroft&nbsp;et&nbsp;al.&nbsp;2014&nbsp;PMID:&nbsp;24243840Milacic&nbsp;et&nbsp;al.&nbsp;2012&nbsp;PMID:24213504BER&nbsp;pathway&nbsp;DOI:&nbsp;10.3180/REACT_1104.3>
      <Transition eft:0.0>
      <Transition lft:0.0>
      <Transition duration:0.0>
      <Transition TPN status:false>
      <Transition DPN status:false>
      <Transition function flag:false>
      <Transition colored:false>
      <Transition colors threshold:1;0;0;0;0;0>
      <Location data>
        <Transition portal status:false>
        <Transition locations:1>
          <Transition location data sheet/x/y/elIndex:0;460;1480;0>
          <Transition name offset data sheet/x/y/elIndex:0;0;0;0>
      <Location data block end>
    <EOT>
    <Transition: 57>
      <Transition gID:236>
      <Transition type:PN>
      <Transition name:ligation_LIG3>
      <Transition comment:Reactome&nbsp;database&nbsp;and&nbsp;BER&nbsp;pathway&nbsp;in&nbsp;itCroft&nbsp;et&nbsp;al.&nbsp;2014&nbsp;PMID:&nbsp;24243840Milacic&nbsp;et&nbsp;al.&nbsp;2012&nbsp;PMID:24213504BER&nbsp;pathway&nbsp;DOI:&nbsp;10.3180/REACT_1104.3>
      <Transition eft:0.0>
      <Transition lft:0.0>
      <Transition duration:0.0>
      <Transition TPN status:false>
      <Transition DPN status:false>
      <Transition function flag:false>
      <Transition colored:false>
      <Transition colors threshold:1;0;0;0;0;0>
      <Location data>
        <Transition portal status:false>
        <Transition locations:1>
          <Transition location data sheet/x/y/elIndex:0;460;1760;0>
          <Transition name offset data sheet/x/y/elIndex:0;0;0;0>
      <Location data block end>
    <EOT>
    <Transition: 58>
      <Transition gID:237>
      <Transition type:PN>
      <Transition name:ligation_in_LP_delta>
      <Transition comment:Reactome&nbsp;database&nbsp;and&nbsp;BER&nbsp;pathway&nbsp;in&nbsp;itCroft&nbsp;et&nbsp;al.&nbsp;2014&nbsp;PMID:&nbsp;24243840Milacic&nbsp;et&nbsp;al.&nbsp;2012&nbsp;PMID:24213504BER&nbsp;pathway&nbsp;DOI:&nbsp;10.3180/REACT_1104.3>
      <Transition eft:0.0>
      <Transition lft:0.0>
      <Transition duration:0.0>
      <Transition TPN status:false>
      <Transition DPN status:false>
      <Transition function flag:false>
      <Transition colored:false>
      <Transition colors threshold:1;0;0;0;0;0>
      <Location data>
        <Transition portal status:false>
        <Transition locations:1>
          <Transition location data sheet/x/y/elIndex:0;1380;2160;0>
          <Transition name offset data sheet/x/y/elIndex:0;0;0;0>
      <Location data block end>
    <EOT>
    <Transition: 59>
      <Transition gID:238>
      <Transition type:PN>
      <Transition name:ligation_in_LP_epsilon>
      <Transition comment:Reactome&nbsp;database&nbsp;and&nbsp;BER&nbsp;pathway&nbsp;in&nbsp;itCroft&nbsp;et&nbsp;al.&nbsp;2014&nbsp;PMID:&nbsp;24243840Milacic&nbsp;et&nbsp;al.&nbsp;2012&nbsp;PMID:24213504BER&nbsp;pathway&nbsp;DOI:&nbsp;10.3180/REACT_1104.3>
      <Transition eft:0.0>
      <Transition lft:0.0>
      <Transition duration:0.0>
      <Transition TPN status:false>
      <Transition DPN status:false>
      <Transition function flag:false>
      <Transition colored:false>
      <Transition colors threshold:1;0;0;0;0;0>
      <Location data>
        <Transition portal status:false>
        <Transition locations:1>
          <Transition location data sheet/x/y/elIndex:0;1760;2160;0>
          <Transition name offset data sheet/x/y/elIndex:0;0;0;0>
      <Location data block end>
    <EOT>
    <Transition: 60>
      <Transition gID:239>
      <Transition type:PN>
      <Transition name:pBETA_displacement_by_pDELTA>
      <Transition comment:Reactome&nbsp;database&nbsp;and&nbsp;BER&nbsp;pathway&nbsp;in&nbsp;itCroft&nbsp;et&nbsp;al.&nbsp;2014&nbsp;PMID:&nbsp;24243840Milacic&nbsp;et&nbsp;al.&nbsp;2012&nbsp;PMID:24213504BER&nbsp;pathway&nbsp;DOI:&nbsp;10.3180/REACT_1104.3>
      <Transition eft:0.0>
      <Transition lft:0.0>
      <Transition duration:0.0>
      <Transition TPN status:false>
      <Transition DPN status:false>
      <Transition function flag:false>
      <Transition colored:false>
      <Transition colors threshold:1;0;0;0;0;0>
      <Location data>
        <Transition portal status:false>
        <Transition locations:1>
          <Transition location data sheet/x/y/elIndex:0;1380;1600;0>
          <Transition name offset data sheet/x/y/elIndex:0;0;0;0>
      <Location data block end>
    <EOT>
    <Transition: 61>
      <Transition gID:240>
      <Transition type:PN>
      <Transition name:pBETA_displacement_polEPISOLON>
      <Transition comment:Reactome&nbsp;database&nbsp;and&nbsp;BER&nbsp;pathway&nbsp;in&nbsp;itCroft&nbsp;et&nbsp;al.&nbsp;2014&nbsp;PMID:&nbsp;24243840Milacic&nbsp;et&nbsp;al.&nbsp;2012&nbsp;PMID:24213504BER&nbsp;pathway&nbsp;DOI:&nbsp;10.3180/REACT_1104.3>
      <Transition eft:0.0>
      <Transition lft:0.0>
      <Transition duration:0.0>
      <Transition TPN status:false>
      <Transition DPN status:false>
      <Transition function flag:false>
      <Transition colored:false>
      <Transition colors threshold:1;0;0;0;0;0>
      <Location data>
        <Transition portal status:false>
        <Transition locations:1>
          <Transition location data sheet/x/y/elIndex:0;1760;1580;0>
          <Transition name offset data sheet/x/y/elIndex:0;0;0;0>
      <Location data block end>
    <EOT>
    <Transition: 62>
      <Transition gID:241>
      <Transition type:PN>
      <Transition name:polBETA_recruitment>
      <Transition comment:Reactome&nbsp;database&nbsp;and&nbsp;BER&nbsp;pathway&nbsp;in&nbsp;itCroft&nbsp;et&nbsp;al.&nbsp;2014&nbsp;PMID:&nbsp;24243840Milacic&nbsp;et&nbsp;al.&nbsp;2012&nbsp;PMID:24213504BER&nbsp;pathway&nbsp;DOI:&nbsp;10.3180/REACT_1104.3RepairtoireMilanowska&nbsp;K,&nbsp;Krwawicz&nbsp;J,&nbsp;Papaj&nbsp;G,&nbsp;Kosinski&nbsp;J,&nbsp;Poleszak&nbsp;K,Lesiak&nbsp;J,&nbsp;Osinska&nbsp;E,&nbsp;Rother&nbsp;K,&nbsp;Bujnicki&nbsp;JMREPAIRtoire&nbsp;–&nbsp;a&nbsp;database&nbsp;of&nbsp;DNA&nbsp;repair&nbsp;pathways.Nucleic&nbsp;Acids&nbsp;Res&nbsp;2011&nbsp;Jan;39(Database&nbsp;issue):D788-92.>
      <Transition eft:0.0>
      <Transition lft:0.0>
      <Transition duration:0.0>
      <Transition TPN status:false>
      <Transition DPN status:false>
      <Transition function flag:false>
      <Transition colored:false>
      <Transition colors threshold:1;0;0;0;0;0>
      <Location data>
        <Transition portal status:false>
        <Transition locations:1>
          <Transition location data sheet/x/y/elIndex:0;940;1020;0>
          <Transition name offset data sheet/x/y/elIndex:0;0;0;0>
      <Location data block end>
    <EOT>
    <Transition: 63>
      <Transition gID:242>
      <Transition type:PN>
      <Transition name:recognMPG_of_gr14>
      <Transition comment:7-methyl&nbsp;A&nbsp;(7meA)N7-methyl&nbsp;G&nbsp;(7meG)N1-methyl&nbsp;A&nbsp;(1meA)1-methyl&nbsp;G&nbsp;(1meG)3-methyl&nbsp;C&nbsp;(3meC)3-methyl&nbsp;A&nbsp;(3meA)N3-methyl&nbsp;G&nbsp;(3meG)http://dnatraffic.ibb.waw.plJacobs,&nbsp;A.&nbsp;L.,&nbsp;&&nbsp;Schär,&nbsp;P.&nbsp;(2012).&nbsp;DNA&nbsp;glycosylases:&nbsp;in&nbsp;DNA&nbsp;repair&nbsp;and&nbsp;beyond.&nbsp;Chromosoma,&nbsp;121(1),&nbsp;1–20.&nbsp;doi:10.1007/s00412-011-0347-4Kim,&nbsp;Y.-J.,&nbsp;&&nbsp;Wilson,&nbsp;D.&nbsp;M.&nbsp;(2012).&nbsp;Overview&nbsp;of&nbsp;base&nbsp;excision&nbsp;repair&nbsp;biochemistry.&nbsp;Current&nbsp;Molecular&nbsp;Pharmacology,&nbsp;5(1),&nbsp;3–13.>
      <Transition eft:0.0>
      <Transition lft:0.0>
      <Transition duration:0.0>
      <Transition TPN status:false>
      <Transition DPN status:false>
      <Transition function flag:false>
      <Transition colored:false>
      <Transition colors threshold:1;0;0;0;0;0>
      <Location data>
        <Transition portal status:false>
        <Transition locations:1>
          <Transition location data sheet/x/y/elIndex:0;3320;1180;0>
          <Transition name offset data sheet/x/y/elIndex:0;0;0;0>
      <Location data block end>
    <EOT>
    <Transition: 64>
      <Transition gID:243>
      <Transition type:PN>
      <Transition name:recognMYH_of_gr13>
      <Transition comment:MYH&nbsp;glycosylase&nbsp;mediated&nbsp;recognition&nbsp;and&nbsp;binding&nbsp;of&nbsp;an&nbsp;adenine&nbsp;opposite&nbsp;to&nbsp;an&nbsp;8-oxo&nbsp;guaninehttp://dnatraffic.ibb.waw.plJacobs,&nbsp;A.&nbsp;L.,&nbsp;&&nbsp;Schär,&nbsp;P.&nbsp;(2012).&nbsp;DNA&nbsp;glycosylases:&nbsp;in&nbsp;DNA&nbsp;repair&nbsp;and&nbsp;beyond.&nbsp;Chromosoma,&nbsp;121(1),&nbsp;1–20.&nbsp;doi:10.1007/s00412-011-0347-4>
      <Transition eft:0.0>
      <Transition lft:0.0>
      <Transition duration:0.0>
      <Transition TPN status:false>
      <Transition DPN status:false>
      <Transition function flag:false>
      <Transition colored:false>
      <Transition colors threshold:1;0;0;0;0;0>
      <Location data>
        <Transition portal status:false>
        <Transition locations:1>
          <Transition location data sheet/x/y/elIndex:0;3100;1240;0>
          <Transition name offset data sheet/x/y/elIndex:0;0;0;0>
      <Location data block end>
    <EOT>
    <Transition: 65>
      <Transition gID:244>
      <Transition type:PN>
      <Transition name:recognNEIL1_FaPyGC>
      <Transition comment:Bjelland,&nbsp;S.,&nbsp;&&nbsp;Seeberg,&nbsp;E.&nbsp;(2003).&nbsp;Mutagenicity,&nbsp;toxicity&nbsp;and&nbsp;repair&nbsp;of&nbsp;DNA&nbsp;base&nbsp;damage&nbsp;induced&nbsp;by&nbsp;oxidation.&nbsp;Mutation&nbsp;Research&nbsp;-&nbsp;Fundamental&nbsp;and&nbsp;Molecular&nbsp;Mechanisms&nbsp;of&nbsp;Mutagenesis,&nbsp;531(1-2),&nbsp;37–80.&nbsp;doi:10.1016/j.mrfmmm.2003.07.002>
      <Transition eft:0.0>
      <Transition lft:0.0>
      <Transition duration:0.0>
      <Transition TPN status:false>
      <Transition DPN status:false>
      <Transition function flag:false>
      <Transition colored:false>
      <Transition colors threshold:1;0;0;0;0;0>
      <Location data>
        <Transition portal status:false>
        <Transition locations:1>
          <Transition location data sheet/x/y/elIndex:0;2160;220;0>
          <Transition name offset data sheet/x/y/elIndex:0;0;0;0>
      <Location data block end>
    <EOT>
    <Transition: 66>
      <Transition gID:245>
      <Transition type:PN>
      <Transition name:recognNEIL1_of_5hydroxyU_ssDNA>
      <Transition comment:Jacobs,&nbsp;A.&nbsp;L.,&nbsp;&&nbsp;Schär,&nbsp;P.&nbsp;(2012).&nbsp;DNA&nbsp;glycosylases:&nbsp;in&nbsp;DNA&nbsp;repair&nbsp;and&nbsp;beyond.&nbsp;Chromosoma,&nbsp;121(1),&nbsp;1–20.&nbsp;doi:10.1007/s00412-011-0347-4>
      <Transition eft:0.0>
      <Transition lft:0.0>
      <Transition duration:0.0>
      <Transition TPN status:false>
      <Transition DPN status:false>
      <Transition function flag:false>
      <Transition colored:false>
      <Transition colors threshold:1;0;0;0;0;0>
      <Location data>
        <Transition portal status:false>
        <Transition locations:1>
          <Transition location data sheet/x/y/elIndex:0;1800;220;0>
          <Transition name offset data sheet/x/y/elIndex:0;0;0;0>
      <Location data block end>
    <EOT>
    <Transition: 67>
      <Transition gID:246>
      <Transition type:PN>
      <Transition name:recognNEIL3_of_5hydroxyU_ssDNA>
      <Transition comment:Krokeide&nbsp;SZ,&nbsp;Laerdahl&nbsp;JK,&nbsp;Salah&nbsp;M,&nbsp;Luna&nbsp;L,&nbsp;Cederkvist&nbsp;FH,&nbsp;Fleming&nbsp;AM,&nbsp;Burrows&nbsp;CJ,&nbsp;Dalhus&nbsp;B,&nbsp;Bjørås&nbsp;M.&nbsp;Human&nbsp;NEIL3&nbsp;is&nbsp;mainly&nbsp;a&nbsp;monofunctional&nbsp;DNA&nbsp;glycosylaseremoving&nbsp;spiroimindiohydantoin&nbsp;and&nbsp;guanidinohydantoin.&nbsp;DNA&nbsp;Repair&nbsp;(Amst).&nbsp;2013Dec;12(12):1159-64.&nbsp;doi:&nbsp;10.1016/j.dnarep.2013.04.026.&nbsp;Epub&nbsp;2013&nbsp;Jun&nbsp;5.&nbsp;PubMedPMID:&nbsp;23755964;>
      <Transition eft:0.0>
      <Transition lft:0.0>
      <Transition duration:0.0>
      <Transition TPN status:false>
      <Transition DPN status:false>
      <Transition function flag:false>
      <Transition colored:false>
      <Transition colors threshold:1;0;0;0;0;0>
      <Location data>
        <Transition portal status:false>
        <Transition locations:1>
          <Transition location data sheet/x/y/elIndex:0;4520;200;0>
          <Transition name offset data sheet/x/y/elIndex:0;0;0;0>
      <Location data block end>
    <EOT>
    <Transition: 68>
      <Transition gID:247>
      <Transition type:PN>
      <Transition name:recognNEIL1_of_8oxyG>
      <Transition comment:http://dnatraffic.ibb.waw.pl>
      <Transition eft:0.0>
      <Transition lft:0.0>
      <Transition duration:0.0>
      <Transition TPN status:false>
      <Transition DPN status:false>
      <Transition function flag:false>
      <Transition colored:false>
      <Transition colors threshold:1;0;0;0;0;0>
      <Location data>
        <Transition portal status:false>
        <Transition locations:1>
          <Transition location data sheet/x/y/elIndex:0;1600;200;0>
          <Transition name offset data sheet/x/y/elIndex:0;0;0;0>
      <Location data block end>
    <EOT>
    <Transition: 69>
      <Transition gID:248>
      <Transition type:PN>
      <Transition name:recognNEIL2_of_5hydroxyU_ssDNA>
      <Transition comment:Jacobs,&nbsp;A.&nbsp;L.,&nbsp;&&nbsp;Schär,&nbsp;P.&nbsp;(2012).&nbsp;DNA&nbsp;glycosylases:&nbsp;in&nbsp;DNA&nbsp;repair&nbsp;and&nbsp;beyond.&nbsp;Chromosoma,&nbsp;121(1),&nbsp;1–20.&nbsp;doi:10.1007/s00412-011-0347-4>
      <Transition eft:0.0>
      <Transition lft:0.0>
      <Transition duration:0.0>
      <Transition TPN status:false>
      <Transition DPN status:false>
      <Transition function flag:false>
      <Transition colored:false>
      <Transition colors threshold:1;0;0;0;0;0>
      <Location data>
        <Transition portal status:false>
        <Transition locations:1>
          <Transition location data sheet/x/y/elIndex:0;3000;280;0>
          <Transition name offset data sheet/x/y/elIndex:0;0;0;0>
      <Location data block end>
    <EOT>
    <Transition: 70>
      <Transition gID:249>
      <Transition type:PN>
      <Transition name:recognNEIL3_FaPyA_FaPyG_other>
      <Transition comment:Jacobs,&nbsp;A.&nbsp;L.,&nbsp;&&nbsp;Schär,&nbsp;P.&nbsp;(2012).&nbsp;DNA&nbsp;glycosylases:&nbsp;in&nbsp;DNA&nbsp;repair&nbsp;and&nbsp;beyond.&nbsp;Chromosoma,&nbsp;121(1),&nbsp;1–20.&nbsp;doi:10.1007/s00412-011-0347-4Krokeide&nbsp;SZ,&nbsp;Laerdahl&nbsp;JK,&nbsp;Salah&nbsp;M,&nbsp;Luna&nbsp;L,&nbsp;Cederkvist&nbsp;FH,&nbsp;Fleming&nbsp;AM,&nbsp;Burrows&nbsp;CJ,&nbsp;Dalhus&nbsp;B,&nbsp;Bjørås&nbsp;M.&nbsp;Human&nbsp;NEIL3&nbsp;is&nbsp;mainly&nbsp;a&nbsp;monofunctional&nbsp;DNA&nbsp;glycosylaseremoving&nbsp;spiroimindiohydantoin&nbsp;and&nbsp;guanidinohydantoin.&nbsp;DNA&nbsp;Repair&nbsp;(Amst).&nbsp;2013Dec;12(12):1159-64.&nbsp;doi:&nbsp;10.1016/j.dnarep.2013.04.026.&nbsp;Epub&nbsp;2013&nbsp;Jun&nbsp;5.&nbsp;PubMedPMID:&nbsp;23755964;>
      <Transition eft:0.0>
      <Transition lft:0.0>
      <Transition duration:0.0>
      <Transition TPN status:false>
      <Transition DPN status:false>
      <Transition function flag:false>
      <Transition colored:false>
      <Transition colors threshold:1;0;0;0;0;0>
      <Location data>
        <Transition portal status:false>
        <Transition locations:1>
          <Transition location data sheet/x/y/elIndex:0;4320;220;0>
          <Transition name offset data sheet/x/y/elIndex:0;0;0;0>
      <Location data block end>
    <EOT>
    <Transition: 71>
      <Transition gID:250>
      <Transition type:PN>
      <Transition name:recognNTH1_of_Cg_dsDNA>
      <Transition comment:hNTH1&nbsp;glycosylase&nbsp;mediated&nbsp;recognition&nbsp;and&nbsp;binding&nbsp;of&nbsp;cytosine&nbsp;glycolKim,&nbsp;Y.-J.,&nbsp;&&nbsp;Wilson,&nbsp;D.&nbsp;M.&nbsp;(2012).&nbsp;Overview&nbsp;of&nbsp;base&nbsp;excision&nbsp;repair&nbsp;biochemistry.&nbsp;Current&nbsp;Molecular&nbsp;Pharmacology,&nbsp;5(1),&nbsp;3–13.http://dnatraffic.ibb.waw.p>
      <Transition eft:0.0>
      <Transition lft:0.0>
      <Transition duration:0.0>
      <Transition TPN status:false>
      <Transition DPN status:false>
      <Transition function flag:false>
      <Transition colored:false>
      <Transition colors threshold:1;0;0;0;0;0>
      <Location data>
        <Transition portal status:false>
        <Transition locations:1>
          <Transition location data sheet/x/y/elIndex:0;1880;1180;0>
          <Transition name offset data sheet/x/y/elIndex:0;0;0;0>
      <Location data block end>
    <EOT>
    <Transition: 72>
      <Transition gID:251>
      <Transition type:PN>
      <Transition name:recognNTH1_5OHC_dsDNA>
      <Transition comment:hNTH1&nbsp;glycosylase&nbsp;mediated&nbsp;recognition&nbsp;and&nbsp;binding&nbsp;of&nbsp;dihydrouracilJacobs,&nbsp;A.&nbsp;L.,&nbsp;&&nbsp;Schär,&nbsp;P.&nbsp;(2012).&nbsp;DNA&nbsp;glycosylases:&nbsp;in&nbsp;DNA&nbsp;repair&nbsp;and&nbsp;beyond.&nbsp;Chromosoma,&nbsp;121(1),&nbsp;1–20.&nbsp;doi:10.1007/s00412-011-0347-4http://dnatraffic.ibb.waw.plBjelland,&nbsp;S.,&nbsp;&&nbsp;Seeberg,&nbsp;E.&nbsp;(2003).&nbsp;Mutagenicity,&nbsp;toxicity&nbsp;and&nbsp;repair&nbsp;of&nbsp;DNA&nbsp;base&nbsp;damage&nbsp;induced&nbsp;by&nbsp;oxidation.&nbsp;Mutation&nbsp;Research&nbsp;-&nbsp;Fundamental&nbsp;and&nbsp;Molecular&nbsp;Mechanisms&nbsp;of&nbsp;Mutagenesis,&nbsp;531(1-2),&nbsp;37–80.&nbsp;doi:10.1016/j.mrfmmm.2003.07.002J&nbsp;Biol&nbsp;Chem.&nbsp;2005&nbsp;Dec&nbsp;9;280(49):40544-51.&nbsp;Epub&nbsp;2005&nbsp;Oct&nbsp;11.Repair&nbsp;of&nbsp;formamidopyrimidines&nbsp;in&nbsp;DNA&nbsp;involves&nbsp;different&nbsp;glycosylases:&nbsp;role&nbsp;of&nbsp;the&nbsp;OGG1,&nbsp;NTH1,&nbsp;and&nbsp;NEIL1&nbsp;enzymes.Hu&nbsp;J1,&nbsp;de&nbsp;Souza-Pinto&nbsp;NC,&nbsp;Haraguchi&nbsp;K,&nbsp;Hogue&nbsp;BA,&nbsp;Jaruga&nbsp;P,&nbsp;Greenberg&nbsp;MM,&nbsp;Dizdaroglu&nbsp;M,&nbsp;Bohr&nbsp;VA.>
      <Transition eft:0.0>
      <Transition lft:0.0>
      <Transition duration:0.0>
      <Transition TPN status:false>
      <Transition DPN status:false>
      <Transition function flag:false>
      <Transition colored:false>
      <Transition colors threshold:1;0;0;0;0;0>
      <Location data>
        <Transition portal status:false>
        <Transition locations:1>
          <Transition location data sheet/x/y/elIndex:0;2080;1200;0>
          <Transition name offset data sheet/x/y/elIndex:0;0;0;0>
      <Location data block end>
    <EOT>
    <Transition: 73>
      <Transition gID:252>
      <Transition type:PN>
      <Transition name:recognNTH1_of_FapyG>
      <Transition comment:hNTH1&nbsp;glycosylase&nbsp;mediated&nbsp;recognition&nbsp;and&nbsp;binding&nbsp;of&nbsp;formamidopyrimidinehttp://dnatraffic.ibb.waw.pl>
      <Transition eft:0.0>
      <Transition lft:0.0>
      <Transition duration:0.0>
      <Transition TPN status:false>
      <Transition DPN status:false>
      <Transition function flag:false>
      <Transition colored:false>
      <Transition colors threshold:1;0;0;0;0;0>
      <Location data>
        <Transition portal status:false>
        <Transition locations:1>
          <Transition location data sheet/x/y/elIndex:0;2440;1200;0>
          <Transition name offset data sheet/x/y/elIndex:0;0;0;0>
      <Location data block end>
    <EOT>
    <Transition: 74>
      <Transition gID:253>
      <Transition type:PN>
      <Transition name:recognNTH1_of_thymineGlycol>
      <Transition comment:hNTH1&nbsp;glycosylase&nbsp;mediated&nbsp;recognition&nbsp;and&nbsp;binding&nbsp;of&nbsp;thymine&nbsp;glycolhttp://dnatraffic.ibb.waw.pl>
      <Transition eft:0.0>
      <Transition lft:0.0>
      <Transition duration:0.0>
      <Transition TPN status:false>
      <Transition DPN status:false>
      <Transition function flag:false>
      <Transition colored:false>
      <Transition colors threshold:1;0;0;0;0;0>
      <Location data>
        <Transition portal status:false>
        <Transition locations:1>
          <Transition location data sheet/x/y/elIndex:0;2280;1180;0>
          <Transition name offset data sheet/x/y/elIndex:0;0;0;0>
      <Location data block end>
    <EOT>
    <Transition: 75>
      <Transition gID:254>
      <Transition type:PN>
      <Transition name:recognTDG_5OHC_dsDNA>
      <Transition comment:>
      <Transition eft:0.0>
      <Transition lft:0.0>
      <Transition duration:0.0>
      <Transition TPN status:false>
      <Transition DPN status:false>
      <Transition function flag:false>
      <Transition colored:false>
      <Transition colors threshold:1;0;0;0;0;0>
      <Location data>
        <Transition portal status:false>
        <Transition locations:1>
          <Transition location data sheet/x/y/elIndex:0;3960;1300;0>
          <Transition name offset data sheet/x/y/elIndex:0;0;0;0>
      <Location data block end>
    <EOT>
    <Transition: 76>
      <Transition gID:255>
      <Transition type:PN>
      <Transition name:recognTDG_of_8oxoAC>
      <Transition comment:Talhaoui&nbsp;I,&nbsp;Couvé&nbsp;S,&nbsp;Ishchenko&nbsp;AA,&nbsp;Kunz&nbsp;C,&nbsp;Schär&nbsp;P,&nbsp;Saparbaev&nbsp;M.7,8-Dihydro-8-oxoadenine,&nbsp;a&nbsp;highly&nbsp;mutagenic&nbsp;adduct,&nbsp;is&nbsp;repaired&nbsp;by&nbsp;Escherichiacoli&nbsp;and&nbsp;human&nbsp;mismatch-specific&nbsp;uracil/thymine-DNA&nbsp;glycosylases.&nbsp;Nucleic&nbsp;AcidsRes.&nbsp;2013&nbsp;Jan;41(2):912-23.&nbsp;doi:&nbsp;10.1093/nar/gks1149.&nbsp;Epub&nbsp;2012&nbsp;Dec&nbsp;2.&nbsp;PubMedPMID:&nbsp;23209024>
      <Transition eft:0.0>
      <Transition lft:0.0>
      <Transition duration:0.0>
      <Transition TPN status:false>
      <Transition DPN status:false>
      <Transition function flag:false>
      <Transition colored:false>
      <Transition colors threshold:1;0;0;0;0;0>
      <Location data>
        <Transition portal status:false>
        <Transition locations:1>
          <Transition location data sheet/x/y/elIndex:0;3800;1240;0>
          <Transition name offset data sheet/x/y/elIndex:0;0;0;0>
      <Location data block end>
    <EOT>
    <Transition: 77>
      <Transition gID:256>
      <Transition type:PN>
      <Transition name:recognOGG1_of_8oxoG_dmg>
      <Transition comment:OGG1&nbsp;recognizes&nbsp;the&nbsp;damaged&nbsp;base;&nbsp;a&nbsp;complex&nbsp;is&nbsp;formed:Double-strand&nbsp;DNA&nbsp;containing&nbsp;an&nbsp;8-oxo&nbsp;guanine&nbsp;opposite&nbsp;to&nbsp;a&nbsp;cytosineMilanowska&nbsp;K,&nbsp;Krwawicz&nbsp;J,&nbsp;Papaj&nbsp;G,&nbsp;Kosinski&nbsp;J,&nbsp;Poleszak&nbsp;K,Lesiak&nbsp;J,&nbsp;Osinska&nbsp;E,&nbsp;Rother&nbsp;K,&nbsp;Bujnicki&nbsp;JMREPAIRtoire&nbsp;–&nbsp;a&nbsp;database&nbsp;of&nbsp;DNA&nbsp;repair&nbsp;pathways.Nucleic&nbsp;Acids&nbsp;Res&nbsp;2011&nbsp;Jan;39(Database&nbsp;issue):D788-92.http://dnatraffic.ibb.waw.pl>
      <Transition eft:0.0>
      <Transition lft:0.0>
      <Transition duration:0.0>
      <Transition TPN status:false>
      <Transition DPN status:false>
      <Transition function flag:false>
      <Transition colored:false>
      <Transition colors threshold:1;0;0;0;0;0>
      <Location data>
        <Transition portal status:false>
        <Transition locations:1>
          <Transition location data sheet/x/y/elIndex:0;240;260;0>
          <Transition name offset data sheet/x/y/elIndex:0;0;0;0>
      <Location data block end>
    <EOT>
    <Transition: 78>
      <Transition gID:257>
      <Transition type:PN>
      <Transition name:recognOGG1_of_FaPyGC_dmg>
      <Transition comment:glycosylase&nbsp;mediated&nbsp;recognition&nbsp;and&nbsp;binding&nbsp;of&nbsp;a&nbsp;formamidopyrimidine:hOGG1&nbsp;Milanowska&nbsp;K,&nbsp;Krwawicz&nbsp;J,&nbsp;Papaj&nbsp;G,&nbsp;Kosinski&nbsp;J,&nbsp;Poleszak&nbsp;K,Lesiak&nbsp;J,&nbsp;Osinska&nbsp;E,&nbsp;Rother&nbsp;K,&nbsp;Bujnicki&nbsp;JMREPAIRtoire&nbsp;–&nbsp;a&nbsp;database&nbsp;of&nbsp;DNA&nbsp;repair&nbsp;pathways.Nucleic&nbsp;Acids&nbsp;Res&nbsp;2011&nbsp;Jan;39(Database&nbsp;issue):D788-92.http://dnatraffic.ibb.waw.pl>
      <Transition eft:0.0>
      <Transition lft:0.0>
      <Transition duration:0.0>
      <Transition TPN status:false>
      <Transition DPN status:false>
      <Transition function flag:false>
      <Transition colored:false>
      <Transition colors threshold:1;0;0;0;0;0>
      <Location data>
        <Transition portal status:false>
        <Transition locations:1>
          <Transition location data sheet/x/y/elIndex:0;420;280;0>
          <Transition name offset data sheet/x/y/elIndex:0;0;0;0>
      <Location data block end>
    <EOT>
    <Transition: 79>
      <Transition gID:258>
      <Transition type:PN>
      <Transition name:recognTDG_uracilGroup1>
      <Transition comment:TDG&nbsp;glycosylase&nbsp;mediated&nbsp;recognition&nbsp;and&nbsp;binding&nbsp;of&nbsp;an&nbsp;uracil&nbsp;opposite&nbsp;to&nbsp;a&nbsp;guanineJacobs,&nbsp;A.&nbsp;L.,&nbsp;&&nbsp;Schär,&nbsp;P.&nbsp;(2012).&nbsp;DNA&nbsp;glycosylases:&nbsp;in&nbsp;DNA&nbsp;repair&nbsp;and&nbsp;beyond.&nbsp;Chromosoma,&nbsp;121(1),&nbsp;1–20.&nbsp;doi:10.1007/s00412-011-0347-4>
      <Transition eft:0.0>
      <Transition lft:0.0>
      <Transition duration:0.0>
      <Transition TPN status:false>
      <Transition DPN status:false>
      <Transition function flag:false>
      <Transition colored:false>
      <Transition colors threshold:1;0;0;0;0;0>
      <Location data>
        <Transition portal status:false>
        <Transition locations:1>
          <Transition location data sheet/x/y/elIndex:0;4120;1240;0>
          <Transition name offset data sheet/x/y/elIndex:0;0;0;0>
      <Location data block end>
    <EOT>
    <Transition: 80>
      <Transition gID:259>
      <Transition type:PN>
      <Transition name:recognUNG2_of_5hydroUra>
      <Transition comment:http://dnatraffic.ibb.waw.plJacobs,&nbsp;A.&nbsp;L.,&nbsp;&&nbsp;Schär,&nbsp;P.&nbsp;(2012).&nbsp;DNA&nbsp;glycosylases:&nbsp;in&nbsp;DNA&nbsp;repair&nbsp;and&nbsp;beyond.&nbsp;Chromosoma,&nbsp;121(1),&nbsp;1–20.&nbsp;doi:10.1007/s00412-011-0347-4>
      <Transition eft:0.0>
      <Transition lft:0.0>
      <Transition duration:0.0>
      <Transition TPN status:false>
      <Transition DPN status:false>
      <Transition function flag:false>
      <Transition colored:false>
      <Transition colors threshold:1;0;0;0;0;0>
      <Location data>
        <Transition portal status:false>
        <Transition locations:1>
          <Transition location data sheet/x/y/elIndex:0;4420;2160;0>
          <Transition name offset data sheet/x/y/elIndex:0;0;0;0>
      <Location data block end>
    <EOT>
    <Transition: 81>
      <Transition gID:260>
      <Transition type:PN>
      <Transition name:recognUNG2_of_OtherUracilGroup2>
      <Transition comment:http://dnatraffic.ibb.waw.pl>
      <Transition eft:0.0>
      <Transition lft:0.0>
      <Transition duration:0.0>
      <Transition TPN status:false>
      <Transition DPN status:false>
      <Transition function flag:false>
      <Transition colored:false>
      <Transition colors threshold:1;0;0;0;0;0>
      <Location data>
        <Transition portal status:false>
        <Transition locations:1>
          <Transition location data sheet/x/y/elIndex:0;4240;2180;0>
          <Transition name offset data sheet/x/y/elIndex:0;0;0;0>
      <Location data block end>
    <EOT>
    <Transition: 82>
      <Transition gID:261>
      <Transition type:PN>
      <Transition name:recogn_hSMUG1_uracilGroup1>
      <Transition comment:Jacobs,&nbsp;A.&nbsp;L.,&nbsp;&&nbsp;Schär,&nbsp;P.&nbsp;(2012).&nbsp;DNA&nbsp;glycosylases:&nbsp;in&nbsp;DNA&nbsp;repair&nbsp;and&nbsp;beyond.&nbsp;Chromosoma,&nbsp;121(1),&nbsp;1–20.&nbsp;doi:10.1007/s00412-011-0347-4>
      <Transition eft:0.0>
      <Transition lft:0.0>
      <Transition duration:0.0>
      <Transition TPN status:false>
      <Transition DPN status:false>
      <Transition function flag:false>
      <Transition colored:false>
      <Transition colors threshold:1;0;0;0;0;0>
      <Location data>
        <Transition portal status:false>
        <Transition locations:1>
          <Transition location data sheet/x/y/elIndex:0;2320;2160;0>
          <Transition name offset data sheet/x/y/elIndex:0;0;0;0>
      <Location data block end>
    <EOT>
    <Transition: 83>
      <Transition gID:262>
      <Transition type:PN>
      <Transition name:recognitionNEIL1_of_thymineGlicol>
      <Transition comment:&nbsp;Milanowska&nbsp;K,&nbsp;Krwawicz&nbsp;J,&nbsp;Papaj&nbsp;G,&nbsp;Kosinski&nbsp;J,&nbsp;Poleszak&nbsp;K,Lesiak&nbsp;J,&nbsp;Osinska&nbsp;E,&nbsp;Rother&nbsp;K,&nbsp;Bujnicki&nbsp;JMREPAIRtoire&nbsp;–&nbsp;a&nbsp;database&nbsp;of&nbsp;DNA&nbsp;repair&nbsp;pathways.Nucleic&nbsp;Acids&nbsp;Res&nbsp;2011&nbsp;Jan;39(Database&nbsp;issue):D788-92.http://dnatraffic.ibb.waw.plBjelland,&nbsp;S.,&nbsp;&&nbsp;Seeberg,&nbsp;E.&nbsp;(2003).&nbsp;Mutagenicity,&nbsp;toxicity&nbsp;and&nbsp;repair&nbsp;of&nbsp;DNA&nbsp;base&nbsp;damage&nbsp;induced&nbsp;by&nbsp;oxidation.&nbsp;Mutation&nbsp;Research&nbsp;-&nbsp;Fundamental&nbsp;and&nbsp;Molecular&nbsp;Mechanisms&nbsp;of&nbsp;Mutagenesis,&nbsp;531(1-2),&nbsp;37–80.&nbsp;doi:10.1016/j.mrfmmm.2003.07.002>
      <Transition eft:0.0>
      <Transition lft:0.0>
      <Transition duration:0.0>
      <Transition TPN status:false>
      <Transition DPN status:false>
      <Transition function flag:false>
      <Transition colored:false>
      <Transition colors threshold:1;0;0;0;0;0>
      <Location data>
        <Transition portal status:false>
        <Transition locations:1>
          <Transition location data sheet/x/y/elIndex:0;960;220;0>
          <Transition name offset data sheet/x/y/elIndex:0;0;0;0>
      <Location data block end>
    <EOT>
    <Transition: 84>
      <Transition gID:263>
      <Transition type:PN>
      <Transition name:OGG1_displacement>
      <Transition comment:Reactome&nbsp;database&nbsp;and&nbsp;BER&nbsp;pathway&nbsp;in&nbsp;itCroft&nbsp;et&nbsp;al.&nbsp;2014&nbsp;PMID:&nbsp;24243840Milacic&nbsp;et&nbsp;al.&nbsp;2012&nbsp;PMID:24213504BER&nbsp;pathway&nbsp;DOI:&nbsp;10.3180/REACT_1104.3>
      <Transition eft:0.0>
      <Transition lft:0.0>
      <Transition duration:0.0>
      <Transition TPN status:false>
      <Transition DPN status:false>
      <Transition function flag:false>
      <Transition colored:false>
      <Transition colors threshold:1;0;0;0;0;0>
      <Location data>
        <Transition portal status:false>
        <Transition locations:1>
          <Transition location data sheet/x/y/elIndex:0;420;800;0>
          <Transition name offset data sheet/x/y/elIndex:0;0;0;0>
      <Location data block end>
    <EOT>
    <Transition: 85>
      <Transition gID:264>
      <Transition type:PN>
      <Transition name:removal_3dRP_by_APE>
      <Transition comment:APE&nbsp;removes&nbsp;&nbsp;3'P&nbsp;unsaturated&nbsp;aldehyde&nbsp;terminus&nbsp;(3'dRP)&nbsp;generated&nbsp;by&nbsp;OGG1http://dnatraffic.ibb.waw.pl>
      <Transition eft:0.0>
      <Transition lft:0.0>
      <Transition duration:0.0>
      <Transition TPN status:false>
      <Transition DPN status:false>
      <Transition function flag:false>
      <Transition colored:false>
      <Transition colors threshold:1;0;0;0;0;0>
      <Location data>
        <Transition portal status:false>
        <Transition locations:1>
          <Transition location data sheet/x/y/elIndex:0;580;920;0>
          <Transition name offset data sheet/x/y/elIndex:0;0;0;0>
      <Location data block end>
    <EOT>
    <Transition: 86>
      <Transition gID:265>
      <Transition type:PN>
      <Transition name:NEIL1_displacement>
      <Transition comment:Wiederhold,&nbsp;L.,&nbsp;Leppard,&nbsp;J.&nbsp;B.,&nbsp;Kedar,&nbsp;P.,&nbsp;Karimi-busheri,&nbsp;F.,&nbsp;Rasouli-nia,&nbsp;A.,&nbsp;Weinfeld,&nbsp;M.,&nbsp;…&nbsp;Tg,&nbsp;A.&nbsp;(2004).&nbsp;AP&nbsp;Endonuclease-Independent&nbsp;DNA&nbsp;Base&nbsp;Excision&nbsp;Repair&nbsp;in&nbsp;Human&nbsp;Cells&nbsp;National&nbsp;Institutes&nbsp;of&nbsp;Health,&nbsp;15,&nbsp;209–220.>
      <Transition eft:0.0>
      <Transition lft:0.0>
      <Transition duration:0.0>
      <Transition TPN status:false>
      <Transition DPN status:false>
      <Transition function flag:false>
      <Transition colored:false>
      <Transition colors threshold:1;0;0;0;0;0>
      <Location data>
        <Transition portal status:false>
        <Transition locations:1>
          <Transition location data sheet/x/y/elIndex:0;1620;840;0>
          <Transition name offset data sheet/x/y/elIndex:0;0;0;0>
      <Location data block end>
    <EOT>
    <Transition: 87>
      <Transition gID:266>
      <Transition type:PN>
      <Transition name:NEIL2_displacement>
      <Transition comment:Das&nbsp;A,&nbsp;Wiederhold&nbsp;L,&nbsp;Leppard&nbsp;JB,&nbsp;Kedar&nbsp;P,&nbsp;Prasad&nbsp;R,&nbsp;Wang&nbsp;H,&nbsp;Boldogh&nbsp;I,Karimi-Busheri&nbsp;F,&nbsp;Weinfeld&nbsp;M,&nbsp;Tomkinson&nbsp;AE,&nbsp;Wilson&nbsp;SH,&nbsp;Mitra&nbsp;S,&nbsp;Hazra&nbsp;TK.NEIL2-initiated,&nbsp;APE-independent&nbsp;repair&nbsp;of&nbsp;oxidized&nbsp;bases&nbsp;in&nbsp;DNA:&nbsp;Evidence&nbsp;for&nbsp;a&nbsp;repair&nbsp;complex&nbsp;in&nbsp;human&nbsp;cells.&nbsp;DNA&nbsp;Repair&nbsp;(Amst).&nbsp;2006&nbsp;Dec&nbsp;9;5(12):1439-48.&nbsp;Epub&nbsp;2006&nbsp;Sep&nbsp;18.&nbsp;PubMed&nbsp;PMID:&nbsp;16982218>
      <Transition eft:0.0>
      <Transition lft:0.0>
      <Transition duration:0.0>
      <Transition TPN status:false>
      <Transition DPN status:false>
      <Transition function flag:false>
      <Transition colored:false>
      <Transition colors threshold:1;0;0;0;0;0>
      <Location data>
        <Transition portal status:false>
        <Transition locations:1>
          <Transition location data sheet/x/y/elIndex:0;2900;720;0>
          <Transition name offset data sheet/x/y/elIndex:0;0;0;0>
      <Location data block end>
    <EOT>
    <Transition: 88>
      <Transition gID:267>
      <Transition type:PN>
      <Transition name:APE_decreasing>
      <Transition comment:High&nbsp;levels&nbsp;of&nbsp;APE&nbsp;stimulate&nbsp;OGG1&nbsp;displacement:Almeida,&nbsp;K.&nbsp;H.,&nbsp;&&nbsp;Sobol,&nbsp;R.&nbsp;W.&nbsp;(2007).&nbsp;A&nbsp;unified&nbsp;view&nbsp;of&nbsp;base&nbsp;excision&nbsp;repair:&nbsp;lesion-dependent&nbsp;protein&nbsp;complexes&nbsp;regulated&nbsp;by&nbsp;post-translational&nbsp;modification.&nbsp;DNA&nbsp;Repair,&nbsp;6(6),&nbsp;695–711.&nbsp;doi:10.1016/j.dnarep.2007.01.009A.E.&nbsp;Vidal,&nbsp;I.D.&nbsp;Hickson,&nbsp;S.&nbsp;Boiteux,&nbsp;J.P.&nbsp;Radicella,&nbsp;Mechanism&nbsp;of&nbsp;stimulation&nbsp;of&nbsp;the&nbsp;DNA&nbsp;glycosylase&nbsp;activity&nbsp;of&nbsp;hOGG1&nbsp;by&nbsp;the&nbsp;major&nbsp;human&nbsp;AP&nbsp;endonuclease:&nbsp;bypass&nbsp;of&nbsp;the&nbsp;AP&nbsp;lyase&nbsp;activity&nbsp;step,&nbsp;Nucl.&nbsp;Acids&nbsp;Res.&nbsp;29&nbsp;(2001)&nbsp;1285–1292.>
      <Transition eft:0.0>
      <Transition lft:0.0>
      <Transition duration:0.0>
      <Transition TPN status:false>
      <Transition DPN status:false>
      <Transition function flag:false>
      <Transition colored:false>
      <Transition colors threshold:1;0;0;0;0;0>
      <Location data>
        <Transition portal status:false>
        <Transition locations:1>
          <Transition location data sheet/x/y/elIndex:0;900;600;0>
          <Transition name offset data sheet/x/y/elIndex:0;0;0;0>
      <Location data block end>
    <EOT>
    <Transition: 89>
      <Transition gID:268>
      <Transition type:PN>
      <Transition name:APE_increasing>
      <Transition comment:High&nbsp;levels&nbsp;of&nbsp;APE&nbsp;stimulate&nbsp;OGG1&nbsp;displacement:Almeida,&nbsp;K.&nbsp;H.,&nbsp;&&nbsp;Sobol,&nbsp;R.&nbsp;W.&nbsp;(2007).&nbsp;A&nbsp;unified&nbsp;view&nbsp;of&nbsp;base&nbsp;excision&nbsp;repair:&nbsp;lesion-dependent&nbsp;protein&nbsp;complexes&nbsp;regulated&nbsp;by&nbsp;post-translational&nbsp;modification.&nbsp;DNA&nbsp;Repair,&nbsp;6(6),&nbsp;695–711.&nbsp;doi:10.1016/j.dnarep.2007.01.009A.E.&nbsp;Vidal,&nbsp;I.D.&nbsp;Hickson,&nbsp;S.&nbsp;Boiteux,&nbsp;J.P.&nbsp;Radicella,&nbsp;Mechanism&nbsp;of&nbsp;stimulation&nbsp;of&nbsp;the&nbsp;DNA&nbsp;glycosylase&nbsp;activity&nbsp;of&nbsp;hOGG1&nbsp;by&nbsp;the&nbsp;major&nbsp;human&nbsp;AP&nbsp;endonuclease:&nbsp;bypass&nbsp;of&nbsp;the&nbsp;AP&nbsp;lyase&nbsp;activity&nbsp;step,&nbsp;Nucl.&nbsp;Acids&nbsp;Res.&nbsp;29&nbsp;(2001)&nbsp;1285–1292.>
      <Transition eft:0.0>
      <Transition lft:0.0>
      <Transition duration:0.0>
      <Transition TPN status:false>
      <Transition DPN status:false>
      <Transition function flag:false>
      <Transition colored:false>
      <Transition colors threshold:1;0;0;0;0;0>
      <Location data>
        <Transition portal status:false>
        <Transition locations:1>
          <Transition location data sheet/x/y/elIndex:0;1020;560;0>
          <Transition name offset data sheet/x/y/elIndex:0;0;0;0>
      <Location data block end>
    <EOT>
    <Transition: 90>
      <Transition gID:269>
      <Transition type:PN>
      <Transition name:removal_3P_by_PNKP>
      <Transition comment:Reactome&nbsp;database&nbsp;and&nbsp;BER&nbsp;pathway&nbsp;in&nbsp;itCroft&nbsp;et&nbsp;al.&nbsp;2014&nbsp;PMID:&nbsp;24243840Milacic&nbsp;et&nbsp;al.&nbsp;2012&nbsp;PMID:24213504BER&nbsp;pathway&nbsp;DOI:&nbsp;10.3180/REACT_1104.3>
      <Transition eft:0.0>
      <Transition lft:0.0>
      <Transition duration:0.0>
      <Transition TPN status:false>
      <Transition DPN status:false>
      <Transition function flag:false>
      <Transition colored:false>
      <Transition colors threshold:1;0;0;0;0;0>
      <Location data>
        <Transition portal status:false>
        <Transition locations:1>
          <Transition location data sheet/x/y/elIndex:0;160;1060;0>
          <Transition name offset data sheet/x/y/elIndex:0;0;0;0>
      <Location data block end>
    <EOT>
    <Transition: 91>
      <Transition gID:270>
      <Transition type:PN>
      <Transition name:flap_out>
      <Transition comment:>
      <Transition eft:0.0>
      <Transition lft:0.0>
      <Transition duration:0.0>
      <Transition TPN status:false>
      <Transition DPN status:false>
      <Transition function flag:false>
      <Transition colored:false>
      <Transition colors threshold:1;0;0;0;0;0>
      <Location data>
        <Transition portal status:false>
        <Transition locations:1>
          <Transition location data sheet/x/y/elIndex:0;1580;2080;0>
          <Transition name offset data sheet/x/y/elIndex:0;0;0;0>
      <Location data block end>
    <EOT>
    <Transition: 92>
      <Transition gID:271>
      <Transition type:PN>
      <Transition name:polBeta_recruitment>
      <Transition comment:Reactome&nbsp;database&nbsp;and&nbsp;BER&nbsp;pathway&nbsp;in&nbsp;itCroft&nbsp;et&nbsp;al.&nbsp;2014&nbsp;PMID:&nbsp;24243840Milacic&nbsp;et&nbsp;al.&nbsp;2012&nbsp;PMID:24213504BER&nbsp;pathway&nbsp;DOI:&nbsp;10.3180/REACT_1104.3RepairtoireMilanowska&nbsp;K,&nbsp;Krwawicz&nbsp;J,&nbsp;Papaj&nbsp;G,&nbsp;Kosinski&nbsp;J,&nbsp;Poleszak&nbsp;K,Lesiak&nbsp;J,&nbsp;Osinska&nbsp;E,&nbsp;Rother&nbsp;K,&nbsp;Bujnicki&nbsp;JMREPAIRtoire&nbsp;–&nbsp;a&nbsp;database&nbsp;of&nbsp;DNA&nbsp;repair&nbsp;pathways.Nucleic&nbsp;Acids&nbsp;Res&nbsp;2011&nbsp;Jan;39(Database&nbsp;issue):D788-92.>
      <Transition eft:0.0>
      <Transition lft:0.0>
      <Transition duration:0.0>
      <Transition TPN status:false>
      <Transition DPN status:false>
      <Transition function flag:false>
      <Transition colored:false>
      <Transition colors threshold:1;0;0;0;0;0>
      <Location data>
        <Transition portal status:false>
        <Transition locations:1>
          <Transition location data sheet/x/y/elIndex:0;1280;940;0>
          <Transition name offset data sheet/x/y/elIndex:0;0;0;0>
      <Location data block end>
    <EOT>
    <Transition: 93>
      <Transition gID:272>
      <Transition type:PN>
      <Transition name:polBETA_recruitment_and_1nt_incorp_with_PNKP>
      <Transition comment:PolBeta&nbsp;is&nbsp;recruited&nbsp;to&nbsp;the&nbsp;repair&nbsp;complex&nbsp;which&nbsp;contains&nbsp;1nt&nbsp;gapReactome&nbsp;database&nbsp;and&nbsp;BER&nbsp;pathway&nbsp;in&nbsp;itCroft&nbsp;et&nbsp;al.&nbsp;2014&nbsp;PMID:&nbsp;24243840Milacic&nbsp;et&nbsp;al.&nbsp;2012&nbsp;PMID:24213504BER&nbsp;pathway&nbsp;DOI:&nbsp;10.3180/REACT_1104.3>
      <Transition eft:0.0>
      <Transition lft:0.0>
      <Transition duration:0.0>
      <Transition TPN status:false>
      <Transition DPN status:false>
      <Transition function flag:false>
      <Transition colored:false>
      <Transition colors threshold:1;0;0;0;0;0>
      <Location data>
        <Transition portal status:false>
        <Transition locations:1>
          <Transition location data sheet/x/y/elIndex:0;160;1260;0>
          <Transition name offset data sheet/x/y/elIndex:0;0;0;0>
      <Location data block end>
    <EOT>
    <Transition: 94>
      <Transition gID:273>
      <Transition type:PN>
      <Transition name:ligation_forPNKP>
      <Transition comment:Reactome&nbsp;database&nbsp;and&nbsp;BER&nbsp;pathway&nbsp;in&nbsp;itCroft&nbsp;et&nbsp;al.&nbsp;2014&nbsp;PMID:&nbsp;24243840Milacic&nbsp;et&nbsp;al.&nbsp;2012&nbsp;PMID:24213504BER&nbsp;pathway&nbsp;DOI:&nbsp;10.3180/REACT_1104.3>
      <Transition eft:0.0>
      <Transition lft:0.0>
      <Transition duration:0.0>
      <Transition TPN status:false>
      <Transition DPN status:false>
      <Transition function flag:false>
      <Transition colored:false>
      <Transition colors threshold:1;0;0;0;0;0>
      <Location data>
        <Transition portal status:false>
        <Transition locations:1>
          <Transition location data sheet/x/y/elIndex:0;160;1600;0>
          <Transition name offset data sheet/x/y/elIndex:0;0;0;0>
      <Location data block end>
    <EOT>
    <Transition: 95>
      <Transition gID:274>
      <Transition type:PN>
      <Transition name:dissociation_SP_complex_PKNP_path>
      <Transition comment:Reactome&nbsp;database&nbsp;and&nbsp;BER&nbsp;pathway&nbsp;in&nbsp;itCroft&nbsp;et&nbsp;al.&nbsp;2014&nbsp;PMID:&nbsp;24243840Milacic&nbsp;et&nbsp;al.&nbsp;2012&nbsp;PMID:24213504BER&nbsp;pathway&nbsp;DOI:&nbsp;10.3180/REACT_1104.3>
      <Transition eft:0.0>
      <Transition lft:0.0>
      <Transition duration:0.0>
      <Transition TPN status:false>
      <Transition DPN status:false>
      <Transition function flag:false>
      <Transition colored:false>
      <Transition colors threshold:1;0;0;0;0;0>
      <Location data>
        <Transition portal status:false>
        <Transition locations:1>
          <Transition location data sheet/x/y/elIndex:0;160;1960;0>
          <Transition name offset data sheet/x/y/elIndex:0;0;0;0>
      <Location data block end>
    <EOT>
    <Transition: 96>
      <Transition gID:275>
      <Transition type:PN>
      <Transition name:polBETA_removes_5dRP>
      <Transition comment:from&nbsp;LP&nbsp;back&nbsp;to&nbsp;SPReactome&nbsp;database&nbsp;and&nbsp;BER&nbsp;pathway&nbsp;in&nbsp;itCroft&nbsp;et&nbsp;al.&nbsp;2014&nbsp;PMID:&nbsp;24243840Milacic&nbsp;et&nbsp;al.&nbsp;2012&nbsp;PMID:24213504BER&nbsp;pathway&nbsp;DOI:&nbsp;10.3180/REACT_1104.3>
      <Transition eft:0.0>
      <Transition lft:0.0>
      <Transition duration:0.0>
      <Transition TPN status:false>
      <Transition DPN status:false>
      <Transition function flag:false>
      <Transition colored:false>
      <Transition colors threshold:1;0;0;0;0;0>
      <Location data>
        <Transition portal status:false>
        <Transition locations:1>
          <Transition location data sheet/x/y/elIndex:0;1000;1380;0>
          <Transition name offset data sheet/x/y/elIndex:0;0;0;0>
      <Location data block end>
    <EOT>
    <Transition: 97>
      <Transition gID:276>
      <Transition type:PN>
      <Transition name:disposal_of_3P>
      <Transition comment:>
      <Transition eft:0.0>
      <Transition lft:0.0>
      <Transition duration:0.0>
      <Transition TPN status:false>
      <Transition DPN status:false>
      <Transition function flag:false>
      <Transition colored:false>
      <Transition colors threshold:1;0;0;0;0;0>
      <Location data>
        <Transition portal status:false>
        <Transition locations:1>
          <Transition location data sheet/x/y/elIndex:0;340;1000;0>
          <Transition name offset data sheet/x/y/elIndex:0;0;0;0>
      <Location data block end>
    <EOT>
    <Transition: 98>
      <Transition gID:277>
      <Transition type:PN>
      <Transition name:polBeta_incorporates_1nt_PKNP_path>
      <Transition comment:polBeta&nbsp;incorporates&nbsp;1&nbsp;ntReactome&nbsp;database&nbsp;and&nbsp;BER&nbsp;pathway&nbsp;in&nbsp;itCroft&nbsp;et&nbsp;al.&nbsp;2014&nbsp;PMID:&nbsp;24243840Milacic&nbsp;et&nbsp;al.&nbsp;2012&nbsp;PMID:24213504BER&nbsp;pathway&nbsp;DOI:&nbsp;10.3180/REACT_1104.3>
      <Transition eft:0.0>
      <Transition lft:0.0>
      <Transition duration:0.0>
      <Transition TPN status:false>
      <Transition DPN status:false>
      <Transition function flag:false>
      <Transition colored:false>
      <Transition colors threshold:1;0;0;0;0;0>
      <Location data>
        <Transition portal status:false>
        <Transition locations:1>
          <Transition location data sheet/x/y/elIndex:0;160;1400;0>
          <Transition name offset data sheet/x/y/elIndex:0;0;0;0>
      <Location data block end>
    <EOT>
    <Transition: 99>
      <Transition gID:278>
      <Transition type:PN>
      <Transition name:NEIL1_stimulated_displacement_of_OGG1>
      <Transition comment:cytowanie:&nbsp;Wiederhold&nbsp;et&nbsp;al&nbsp;Mol&nbsp;Cell.&nbsp;2004&nbsp;Jul&nbsp;23;15(2):209-20.&nbsp;PubMed&nbsp;PMID:&nbsp;15260972;Mokkapati&nbsp;et&nbsp;al&nbsp;Biochemistry.&nbsp;2004&nbsp;Sep&nbsp;14;43(36):11596-604.&nbsp;PubMed&nbsp;PMID:&nbsp;15350146.>
      <Transition eft:0.0>
      <Transition lft:0.0>
      <Transition duration:0.0>
      <Transition TPN status:false>
      <Transition DPN status:false>
      <Transition function flag:false>
      <Transition colored:false>
      <Transition colors threshold:1;0;0;0;0;0>
      <Location data>
        <Transition portal status:false>
        <Transition locations:1>
          <Transition location data sheet/x/y/elIndex:0;200;720;0>
          <Transition name offset data sheet/x/y/elIndex:0;0;0;0>
      <Location data block end>
    <EOT>
    <Transition: 100>
      <Transition gID:279>
      <Transition type:PN>
      <Transition name:FEN1_dRP_cleavage>
      <Transition comment:Sukhanova,&nbsp;M.,&nbsp;Khodyreva,&nbsp;S.,&nbsp;&&nbsp;Lavrik,&nbsp;O.&nbsp;(2010).&nbsp;Poly(ADP-ribose)&nbsp;polymerase&nbsp;1&nbsp;regulates&nbsp;activity&nbsp;of&nbsp;DNA&nbsp;polymerase&nbsp;beta&nbsp;in&nbsp;long&nbsp;patch&nbsp;base&nbsp;excision&nbsp;repair.&nbsp;Mutation&nbsp;Research,&nbsp;685(1-2),&nbsp;80–9.&nbsp;doi:10.1016/j.mrfmmm.2009.08.009>
      <Transition eft:0.0>
      <Transition lft:0.0>
      <Transition duration:0.0>
      <Transition TPN status:false>
      <Transition DPN status:false>
      <Transition function flag:false>
      <Transition colored:false>
      <Transition colors threshold:1;0;0;0;0;0>
      <Location data>
        <Transition portal status:false>
        <Transition locations:1>
          <Transition location data sheet/x/y/elIndex:0;1120;1820;0>
          <Transition name offset data sheet/x/y/elIndex:0;0;0;0>
      <Location data block end>
    <EOT>
    <Transition: 101>
      <Transition gID:280>
      <Transition type:PN>
      <Transition name:UA_UssDNA_dmgCreation>
      <Transition comment:2&nbsp;U:A&nbsp;and&nbsp;U&nbsp;ssDNA>
      <Transition eft:0.0>
      <Transition lft:0.0>
      <Transition duration:0.0>
      <Transition TPN status:false>
      <Transition DPN status:false>
      <Transition function flag:false>
      <Transition colored:false>
      <Transition colors threshold:1;0;0;0;0;0>
      <Location data>
        <Transition portal status:false>
        <Transition locations:1>
          <Transition location data sheet/x/y/elIndex:0;1260;2580;0>
          <Transition name offset data sheet/x/y/elIndex:0;0;0;0>
      <Location data block end>
    <EOT>
    <Transition: 102>
      <Transition gID:281>
      <Transition type:PN>
      <Transition name:PCNA_added_to_the_complex>
      <Transition comment:Klungland,&nbsp;a,&nbsp;&&nbsp;Lindahl,&nbsp;T.&nbsp;(1997).&nbsp;Second&nbsp;pathway&nbsp;for&nbsp;completion&nbsp;of&nbsp;human&nbsp;DNA&nbsp;base&nbsp;excision-repair:&nbsp;reconstitution&nbsp;with&nbsp;purified&nbsp;proteins&nbsp;and&nbsp;requirement&nbsp;for&nbsp;DNase&nbsp;IV&nbsp;(FEN1).&nbsp;The&nbsp;EMBO&nbsp;Journal,&nbsp;16(11),&nbsp;3341–8.&nbsp;doi:10.1093/emboj/16.11.3341Sukhanova,&nbsp;M.,&nbsp;Khodyreva,&nbsp;S.,&nbsp;&&nbsp;Lavrik,&nbsp;O.&nbsp;(2010).&nbsp;Poly(ADP-ribose)&nbsp;polymerase&nbsp;1&nbsp;regulates&nbsp;activity&nbsp;of&nbsp;DNA&nbsp;polymerase&nbsp;beta&nbsp;in&nbsp;long&nbsp;patch&nbsp;base&nbsp;excision&nbsp;repair.&nbsp;Mutation&nbsp;Research,&nbsp;685(1-2),&nbsp;80–9.&nbsp;doi:10.1016/j.mrfmmm.2009.08.009>
      <Transition eft:0.0>
      <Transition lft:0.0>
      <Transition duration:0.0>
      <Transition TPN status:false>
      <Transition DPN status:false>
      <Transition function flag:false>
      <Transition colored:false>
      <Transition colors threshold:1;0;0;0;0;0>
      <Location data>
        <Transition portal status:false>
        <Transition locations:1>
          <Transition location data sheet/x/y/elIndex:0;920;1660;0>
          <Transition name offset data sheet/x/y/elIndex:0;0;0;0>
      <Location data block end>
    <EOT>
    <Transition: 103>
      <Transition gID:282>
      <Transition type:PN>
      <Transition name:DNA_synthesis>
      <Transition comment:Klungland,&nbsp;a,&nbsp;&&nbsp;Lindahl,&nbsp;T.&nbsp;(1997).&nbsp;Second&nbsp;pathway&nbsp;for&nbsp;completion&nbsp;of&nbsp;human&nbsp;DNA&nbsp;base&nbsp;excision-repair:&nbsp;reconstitution&nbsp;with&nbsp;purified&nbsp;proteins&nbsp;and&nbsp;requirement&nbsp;for&nbsp;DNase&nbsp;IV&nbsp;(FEN1).&nbsp;The&nbsp;EMBO&nbsp;Journal,&nbsp;16(11),&nbsp;3341–8.&nbsp;doi:10.1093/emboj/16.11.3341Sukhanova,&nbsp;M.,&nbsp;Khodyreva,&nbsp;S.,&nbsp;&&nbsp;Lavrik,&nbsp;O.&nbsp;(2010).&nbsp;Poly(ADP-ribose)&nbsp;polymerase&nbsp;1&nbsp;regulates&nbsp;activity&nbsp;of&nbsp;DNA&nbsp;polymerase&nbsp;beta&nbsp;in&nbsp;long&nbsp;patch&nbsp;base&nbsp;excision&nbsp;repair.&nbsp;Mutation&nbsp;Research,&nbsp;685(1-2),&nbsp;80–9.&nbsp;doi:10.1016/j.mrfmmm.2009.08.009>
      <Transition eft:0.0>
      <Transition lft:0.0>
      <Transition duration:0.0>
      <Transition TPN status:false>
      <Transition DPN status:false>
      <Transition function flag:false>
      <Transition colored:false>
      <Transition colors threshold:1;0;0;0;0;0>
      <Location data>
        <Transition portal status:false>
        <Transition locations:1>
          <Transition location data sheet/x/y/elIndex:0;780;1820;0>
          <Transition name offset data sheet/x/y/elIndex:0;0;0;0>
      <Location data block end>
    <EOT>
    <Transition: 104>
      <Transition gID:283>
      <Transition type:PN>
      <Transition name:U_UG_dmgCreation>
      <Transition comment:creation&nbsp;enzymatic&nbsp;group&nbsp;1:&nbsp;U&nbsp;and&nbsp;U:G>
      <Transition eft:0.0>
      <Transition lft:0.0>
      <Transition duration:0.0>
      <Transition TPN status:false>
      <Transition DPN status:false>
      <Transition function flag:false>
      <Transition colored:false>
      <Transition colors threshold:1;0;0;0;0;0>
      <Location data>
        <Transition portal status:false>
        <Transition locations:1>
          <Transition location data sheet/x/y/elIndex:0;1260;2520;0>
          <Transition name offset data sheet/x/y/elIndex:0;0;0;0>
      <Location data block end>
    <EOT>
    <Transition: 105>
      <Transition gID:284>
      <Transition type:PN>
      <Transition name:flap_excision>
      <Transition comment:Klungland,&nbsp;a,&nbsp;&&nbsp;Lindahl,&nbsp;T.&nbsp;(1997).&nbsp;Second&nbsp;pathway&nbsp;for&nbsp;completion&nbsp;of&nbsp;human&nbsp;DNA&nbsp;base&nbsp;excision-repair:&nbsp;reconstitution&nbsp;with&nbsp;purified&nbsp;proteins&nbsp;and&nbsp;requirement&nbsp;for&nbsp;DNase&nbsp;IV&nbsp;(FEN1).&nbsp;The&nbsp;EMBO&nbsp;Journal,&nbsp;16(11),&nbsp;3341–8.&nbsp;doi:10.1093/emboj/16.11.3341Sukhanova,&nbsp;M.,&nbsp;Khodyreva,&nbsp;S.,&nbsp;&&nbsp;Lavrik,&nbsp;O.&nbsp;(2010).&nbsp;Poly(ADP-ribose)&nbsp;polymerase&nbsp;1&nbsp;regulates&nbsp;activity&nbsp;of&nbsp;DNA&nbsp;polymerase&nbsp;beta&nbsp;in&nbsp;long&nbsp;patch&nbsp;base&nbsp;excision&nbsp;repair.&nbsp;Mutation&nbsp;Research,&nbsp;685(1-2),&nbsp;80–9.&nbsp;doi:10.1016/j.mrfmmm.2009.08.009>
      <Transition eft:0.0>
      <Transition lft:0.0>
      <Transition duration:0.0>
      <Transition TPN status:false>
      <Transition DPN status:false>
      <Transition function flag:false>
      <Transition colored:false>
      <Transition colors threshold:1;0;0;0;0;0>
      <Location data>
        <Transition portal status:false>
        <Transition locations:1>
          <Transition location data sheet/x/y/elIndex:0;780;2000;0>
          <Transition name offset data sheet/x/y/elIndex:0;0;0;0>
      <Location data block end>
    <EOT>
    <Transition: 106>
      <Transition gID:285>
      <Transition type:PN>
      <Transition name:polBETA_gap_filling>
      <Transition comment:Sukhanova,&nbsp;M.,&nbsp;Khodyreva,&nbsp;S.,&nbsp;&&nbsp;Lavrik,&nbsp;O.&nbsp;(2010).&nbsp;Poly(ADP-ribose)&nbsp;polymerase&nbsp;1&nbsp;regulates&nbsp;activity&nbsp;of&nbsp;DNA&nbsp;polymerase&nbsp;beta&nbsp;in&nbsp;long&nbsp;patch&nbsp;base&nbsp;excision&nbsp;repair.&nbsp;Mutation&nbsp;Research,&nbsp;685(1-2),&nbsp;80–9.&nbsp;doi:10.1016/j.mrfmmm.2009.08.009>
      <Transition eft:0.0>
      <Transition lft:0.0>
      <Transition duration:0.0>
      <Transition TPN status:false>
      <Transition DPN status:false>
      <Transition function flag:false>
      <Transition colored:false>
      <Transition colors threshold:1;0;0;0;0;0>
      <Location data>
        <Transition portal status:false>
        <Transition locations:1>
          <Transition location data sheet/x/y/elIndex:0;1120;2080;0>
          <Transition name offset data sheet/x/y/elIndex:0;0;0;0>
      <Location data block end>
    <EOT>
    <Transition: 107>
      <Transition gID:286>
      <Transition type:PN>
      <Transition name:APE_removal>
      <Transition comment:Klungland,&nbsp;a,&nbsp;&&nbsp;Lindahl,&nbsp;T.&nbsp;(1997).&nbsp;Second&nbsp;pathway&nbsp;for&nbsp;completion&nbsp;of&nbsp;human&nbsp;DNA&nbsp;base&nbsp;excision-repair:&nbsp;reconstitution&nbsp;with&nbsp;purified&nbsp;proteins&nbsp;and&nbsp;requirement&nbsp;for&nbsp;DNase&nbsp;IV&nbsp;(FEN1).&nbsp;The&nbsp;EMBO&nbsp;Journal,&nbsp;16(11),&nbsp;3341–8.&nbsp;doi:10.1093/emboj/16.11.3341Sukhanova,&nbsp;M.,&nbsp;Khodyreva,&nbsp;S.,&nbsp;&&nbsp;Lavrik,&nbsp;O.&nbsp;(2010).&nbsp;Poly(ADP-ribose)&nbsp;polymerase&nbsp;1&nbsp;regulates&nbsp;activity&nbsp;of&nbsp;DNA&nbsp;polymerase&nbsp;beta&nbsp;in&nbsp;long&nbsp;patch&nbsp;base&nbsp;excision&nbsp;repair.&nbsp;Mutation&nbsp;Research,&nbsp;685(1-2),&nbsp;80–9.&nbsp;doi:10.1016/j.mrfmmm.2009.08.009>
      <Transition eft:0.0>
      <Transition lft:0.0>
      <Transition duration:0.0>
      <Transition TPN status:false>
      <Transition DPN status:false>
      <Transition function flag:false>
      <Transition colored:false>
      <Transition colors threshold:1;0;0;0;0;0>
      <Location data>
        <Transition portal status:false>
        <Transition locations:1>
          <Transition location data sheet/x/y/elIndex:0;780;2160;0>
          <Transition name offset data sheet/x/y/elIndex:0;0;0;0>
      <Location data block end>
    <EOT>
    <Transition: 108>
      <Transition gID:287>
      <Transition type:PN>
      <Transition name:ligation_LIG1>
      <Transition comment:Klungland,&nbsp;a,&nbsp;&&nbsp;Lindahl,&nbsp;T.&nbsp;(1997).&nbsp;Second&nbsp;pathway&nbsp;for&nbsp;completion&nbsp;of&nbsp;human&nbsp;DNA&nbsp;base&nbsp;excision-repair:&nbsp;reconstitution&nbsp;with&nbsp;purified&nbsp;proteins&nbsp;and&nbsp;requirement&nbsp;for&nbsp;DNase&nbsp;IV&nbsp;(FEN1).&nbsp;The&nbsp;EMBO&nbsp;Journal,&nbsp;16(11),&nbsp;3341–8.&nbsp;doi:10.1093/emboj/16.11.3341Sukhanova,&nbsp;M.,&nbsp;Khodyreva,&nbsp;S.,&nbsp;&&nbsp;Lavrik,&nbsp;O.&nbsp;(2010).&nbsp;Poly(ADP-ribose)&nbsp;polymerase&nbsp;1&nbsp;regulates&nbsp;activity&nbsp;of&nbsp;DNA&nbsp;polymerase&nbsp;beta&nbsp;in&nbsp;long&nbsp;patch&nbsp;base&nbsp;excision&nbsp;repair.&nbsp;Mutation&nbsp;Research,&nbsp;685(1-2),&nbsp;80–9.&nbsp;doi:10.1016/j.mrfmmm.2009.08.009>
      <Transition eft:0.0>
      <Transition lft:0.0>
      <Transition duration:0.0>
      <Transition TPN status:false>
      <Transition DPN status:false>
      <Transition function flag:false>
      <Transition colored:false>
      <Transition colors threshold:1;0;0;0;0;0>
      <Location data>
        <Transition portal status:false>
        <Transition locations:1>
          <Transition location data sheet/x/y/elIndex:0;1060;2160;0>
          <Transition name offset data sheet/x/y/elIndex:0;0;0;0>
      <Location data block end>
    <EOT>
    <Transition: 109>
      <Transition gID:288>
      <Transition type:PN>
      <Transition name:dissociation_otherLP>
      <Transition comment:Klungland,&nbsp;a,&nbsp;&&nbsp;Lindahl,&nbsp;T.&nbsp;(1997).&nbsp;Second&nbsp;pathway&nbsp;for&nbsp;completion&nbsp;of&nbsp;human&nbsp;DNA&nbsp;base&nbsp;excision-repair:&nbsp;reconstitution&nbsp;with&nbsp;purified&nbsp;proteins&nbsp;and&nbsp;requirement&nbsp;for&nbsp;DNase&nbsp;IV&nbsp;(FEN1).&nbsp;The&nbsp;EMBO&nbsp;Journal,&nbsp;16(11),&nbsp;3341–8.&nbsp;doi:10.1093/emboj/16.11.3341Sukhanova,&nbsp;M.,&nbsp;Khodyreva,&nbsp;S.,&nbsp;&&nbsp;Lavrik,&nbsp;O.&nbsp;(2010).&nbsp;Poly(ADP-ribose)&nbsp;polymerase&nbsp;1&nbsp;regulates&nbsp;activity&nbsp;of&nbsp;DNA&nbsp;polymerase&nbsp;beta&nbsp;in&nbsp;long&nbsp;patch&nbsp;base&nbsp;excision&nbsp;repair.&nbsp;Mutation&nbsp;Research,&nbsp;685(1-2),&nbsp;80–9.&nbsp;doi:10.1016/j.mrfmmm.2009.08.009>
      <Transition eft:0.0>
      <Transition lft:0.0>
      <Transition duration:0.0>
      <Transition TPN status:false>
      <Transition DPN status:false>
      <Transition function flag:false>
      <Transition colored:false>
      <Transition colors threshold:1;0;0;0;0;0>
      <Location data>
        <Transition portal status:false>
        <Transition locations:1>
          <Transition location data sheet/x/y/elIndex:0;980;2320;0>
          <Transition name offset data sheet/x/y/elIndex:0;0;0;0>
      <Location data block end>
    <EOT>
    <Transition: 110>
      <Transition gID:289>
      <Transition type:PN>
      <Transition name:_5hmU_G_dmgCreation>
      <Transition comment:3&nbsp;5-hmU:G>
      <Transition eft:0.0>
      <Transition lft:0.0>
      <Transition duration:0.0>
      <Transition TPN status:false>
      <Transition DPN status:false>
      <Transition function flag:false>
      <Transition colored:false>
      <Transition colors threshold:1;0;0;0;0;0>
      <Location data>
        <Transition portal status:false>
        <Transition locations:1>
          <Transition location data sheet/x/y/elIndex:0;1260;2640;0>
          <Transition name offset data sheet/x/y/elIndex:0;0;0;0>
      <Location data block end>
    <EOT>
    <Transition: 111>
      <Transition gID:290>
      <Transition type:PN>
      <Transition name:_5OHU_ssDNA_dmgCreation>
      <Transition comment:5-hU&nbsp;ssDNA>
      <Transition eft:0.0>
      <Transition lft:0.0>
      <Transition duration:0.0>
      <Transition TPN status:false>
      <Transition DPN status:false>
      <Transition function flag:false>
      <Transition colored:false>
      <Transition colors threshold:1;0;0;0;0;0>
      <Location data>
        <Transition portal status:false>
        <Transition locations:1>
          <Transition location data sheet/x/y/elIndex:0;1260;2760;0>
          <Transition name offset data sheet/x/y/elIndex:0;0;0;0>
      <Location data block end>
    <EOT>
    <Transition: 112>
      <Transition gID:291>
      <Transition type:PN>
      <Transition name:other_5OHU_dmgCreation>
      <Transition comment:5&nbsp;other&nbsp;5-hU&nbsp;and&nbsp;5-hmU>
      <Transition eft:0.0>
      <Transition lft:0.0>
      <Transition duration:0.0>
      <Transition TPN status:false>
      <Transition DPN status:false>
      <Transition function flag:false>
      <Transition colored:false>
      <Transition colors threshold:1;0;0;0;0;0>
      <Location data>
        <Transition portal status:false>
        <Transition locations:1>
          <Transition location data sheet/x/y/elIndex:0;1260;2820;0>
          <Transition name offset data sheet/x/y/elIndex:0;0;0;0>
      <Location data block end>
    <EOT>
    <Transition: 113>
      <Transition gID:292>
      <Transition type:PN>
      <Transition name:recognNEIL2_of_8oxoA_TG>
      <Transition comment:>
      <Transition eft:0.0>
      <Transition lft:0.0>
      <Transition duration:0.0>
      <Transition TPN status:false>
      <Transition DPN status:false>
      <Transition function flag:false>
      <Transition colored:false>
      <Transition colors threshold:1;0;0;0;0;0>
      <Location data>
        <Transition portal status:false>
        <Transition locations:1>
          <Transition location data sheet/x/y/elIndex:0;3540;220;0>
          <Transition name offset data sheet/x/y/elIndex:0;0;0;0>
      <Location data block end>
    <EOT>
    <Transition: 114>
      <Transition gID:293>
      <Transition type:PN>
      <Transition name:TU_CpG_dmgCreation>
      <Transition comment:T/U:CpG>
      <Transition eft:0.0>
      <Transition lft:0.0>
      <Transition duration:0.0>
      <Transition TPN status:false>
      <Transition DPN status:false>
      <Transition function flag:false>
      <Transition colored:false>
      <Transition colors threshold:1;0;0;0;0;0>
      <Location data>
        <Transition portal status:false>
        <Transition locations:1>
          <Transition location data sheet/x/y/elIndex:0;1260;2880;0>
          <Transition name offset data sheet/x/y/elIndex:0;0;0;0>
      <Location data block end>
    <EOT>
    <Transition: 115>
      <Transition gID:294>
      <Transition type:PN>
      <Transition name:_8oxoA_TG_dmgCreation>
      <Transition comment:>
      <Transition eft:0.0>
      <Transition lft:0.0>
      <Transition duration:0.0>
      <Transition TPN status:false>
      <Transition DPN status:false>
      <Transition function flag:false>
      <Transition colored:false>
      <Transition colors threshold:1;0;0;0;0;0>
      <Location data>
        <Transition portal status:false>
        <Transition locations:1>
          <Transition location data sheet/x/y/elIndex:0;1260;3060;0>
          <Transition name offset data sheet/x/y/elIndex:0;0;0;0>
      <Location data block end>
    <EOT>
    <Transition: 116>
      <Transition gID:295>
      <Transition type:PN>
      <Transition name:_8oxoA_C_dmgCreation>
      <Transition comment:gr8&nbsp;8-oxoA:C>
      <Transition eft:0.0>
      <Transition lft:0.0>
      <Transition duration:0.0>
      <Transition TPN status:false>
      <Transition DPN status:false>
      <Transition function flag:false>
      <Transition colored:false>
      <Transition colors threshold:1;0;0;0;0;0>
      <Location data>
        <Transition portal status:false>
        <Transition locations:1>
          <Transition location data sheet/x/y/elIndex:0;1260;2940;0>
          <Transition name offset data sheet/x/y/elIndex:0;0;0;0>
      <Location data block end>
    <EOT>
    <Transition: 117>
      <Transition gID:296>
      <Transition type:PN>
      <Transition name:FaPyGC_dmgCreation>
      <Transition comment:10&nbsp;FapyG:C>
      <Transition eft:0.0>
      <Transition lft:0.0>
      <Transition duration:0.0>
      <Transition TPN status:false>
      <Transition DPN status:false>
      <Transition function flag:false>
      <Transition colored:false>
      <Transition colors threshold:1;0;0;0;0;0>
      <Location data>
        <Transition portal status:false>
        <Transition locations:1>
          <Transition location data sheet/x/y/elIndex:0;1260;3180;0>
          <Transition name offset data sheet/x/y/elIndex:0;0;0;0>
      <Location data block end>
    <EOT>
    <Transition: 118>
      <Transition gID:297>
      <Transition type:PN>
      <Transition name:_8oxoG_with_CGT_dmgCreation>
      <Transition comment:&nbsp;8oxoG&nbsp;paired&nbsp;with&nbsp;C/G/T>
      <Transition eft:0.0>
      <Transition lft:0.0>
      <Transition duration:0.0>
      <Transition TPN status:false>
      <Transition DPN status:false>
      <Transition function flag:false>
      <Transition colored:false>
      <Transition colors threshold:1;0;0;0;0;0>
      <Location data>
        <Transition portal status:false>
        <Transition locations:1>
          <Transition location data sheet/x/y/elIndex:0;820;2760;0>
          <Transition name offset data sheet/x/y/elIndex:0;0;0;0>
      <Location data block end>
    <EOT>
    <Transition: 119>
      <Transition gID:298>
      <Transition type:PN>
      <Transition name:T_TCG_O6_5fC_5caC>
      <Transition comment:Fapy-7meG>
      <Transition eft:0.0>
      <Transition lft:0.0>
      <Transition duration:0.0>
      <Transition TPN status:false>
      <Transition DPN status:false>
      <Transition function flag:false>
      <Transition colored:false>
      <Transition colors threshold:1;0;0;0;0;0>
      <Location data>
        <Transition portal status:false>
        <Transition locations:1>
          <Transition location data sheet/x/y/elIndex:0;1260;3120;0>
          <Transition name offset data sheet/x/y/elIndex:0;0;0;0>
      <Location data block end>
    <EOT>
    <Transition: 120>
      <Transition gID:299>
      <Transition type:PN>
      <Transition name:A_8_8oxoC_C_hydroxA_dmgCreation>
      <Transition comment:A&nbsp;paired&nbsp;with&nbsp;G/8oxoG/C&nbsp;and&nbsp;2-hydroxy/oxoA&nbsp;paired&nbsp;with&nbsp;T&nbsp;or&nbsp;G>
      <Transition eft:0.0>
      <Transition lft:0.0>
      <Transition duration:0.0>
      <Transition TPN status:false>
      <Transition DPN status:false>
      <Transition function flag:false>
      <Transition colored:false>
      <Transition colors threshold:1;0;0;0;0;0>
      <Location data>
        <Transition portal status:false>
        <Transition locations:1>
          <Transition location data sheet/x/y/elIndex:0;1260;3240;0>
          <Transition name offset data sheet/x/y/elIndex:0;0;0;0>
      <Location data block end>
    <EOT>
    <Transition: 121>
      <Transition gID:300>
      <Transition type:PN>
      <Transition name:_137_MeAGC_ethenoA_m6A_hypoxanth_dmgCreation>
      <Transition comment:14&nbsp;1/3/7-MeA,&nbsp;3/7-MeG,&nbsp;3-MeC,&nbsp;ethenoA,&nbsp;m6A,&nbsp;hypoxanthine>
      <Transition eft:0.0>
      <Transition lft:0.0>
      <Transition duration:0.0>
      <Transition TPN status:false>
      <Transition DPN status:false>
      <Transition function flag:false>
      <Transition colored:false>
      <Transition colors threshold:1;0;0;0;0;0>
      <Location data>
        <Transition portal status:false>
        <Transition locations:1>
          <Transition location data sheet/x/y/elIndex:0;820;2520;0>
          <Transition name offset data sheet/x/y/elIndex:0;0;0;0>
      <Location data block end>
    <EOT>
    <Transition: 122>
      <Transition gID:301>
      <Transition type:PN>
      <Transition name:_5OHC_dsDNA>
      <Transition comment:15&nbsp;5-hydroxyC/U&nbsp;in&nbsp;dsDNA&nbsp;and&nbsp;5,6-dihydro&nbsp;T/U,&nbsp;5,6-dihydroxy&nbsp;U,&nbsp;FapyA>
      <Transition eft:0.0>
      <Transition lft:0.0>
      <Transition duration:0.0>
      <Transition TPN status:false>
      <Transition DPN status:false>
      <Transition function flag:false>
      <Transition colored:false>
      <Transition colors threshold:1;0;0;0;0;0>
      <Location data>
        <Transition portal status:false>
        <Transition locations:1>
          <Transition location data sheet/x/y/elIndex:0;1260;3000;0>
          <Transition name offset data sheet/x/y/elIndex:0;0;0;0>
      <Location data block end>
    <EOT>
    <Transition: 123>
      <Transition gID:302>
      <Transition type:PN>
      <Transition name:thymineGlycol_ex_TgG_dmgCreation>
      <Transition comment:16&nbsp;thymine&nbsp;glycol&nbsp;paired&nbsp;with&nbsp;G>
      <Transition eft:0.0>
      <Transition lft:0.0>
      <Transition duration:0.0>
      <Transition TPN status:false>
      <Transition DPN status:false>
      <Transition function flag:false>
      <Transition colored:false>
      <Transition colors threshold:1;0;0;0;0;0>
      <Location data>
        <Transition portal status:false>
        <Transition locations:1>
          <Transition location data sheet/x/y/elIndex:0;820;2640;0>
          <Transition name offset data sheet/x/y/elIndex:0;0;0;0>
      <Location data block end>
    <EOT>
    <Transition: 124>
      <Transition gID:303>
      <Transition type:PN>
      <Transition name:FapyG_with_A_G_T_dmgCreation>
      <Transition comment:17&nbsp;FapyG&nbsp;paired&nbsp;with&nbsp;A/G/T>
      <Transition eft:0.0>
      <Transition lft:0.0>
      <Transition duration:0.0>
      <Transition TPN status:false>
      <Transition DPN status:false>
      <Transition function flag:false>
      <Transition colored:false>
      <Transition colors threshold:1;0;0;0;0;0>
      <Location data>
        <Transition portal status:false>
        <Transition locations:1>
          <Transition location data sheet/x/y/elIndex:0;820;2700;0>
          <Transition name offset data sheet/x/y/elIndex:0;0;0;0>
      <Location data block end>
    <EOT>
    <Transition: 125>
      <Transition gID:304>
      <Transition type:PN>
      <Transition name:cytosineGlycol_dsDNA__5hydroxy6hydroT_dmgCreation>
      <Transition comment:18&nbsp;cytosine&nbsp;glycol&nbsp;from&nbsp;dsDNA&nbsp;and&nbsp;5-hydroxy-6-hydro&nbsp;T>
      <Transition eft:0.0>
      <Transition lft:0.0>
      <Transition duration:0.0>
      <Transition TPN status:false>
      <Transition DPN status:false>
      <Transition function flag:false>
      <Transition colored:false>
      <Transition colors threshold:1;0;0;0;0;0>
      <Location data>
        <Transition portal status:false>
        <Transition locations:1>
          <Transition location data sheet/x/y/elIndex:0;820;3060;0>
          <Transition name offset data sheet/x/y/elIndex:0;0;0;0>
      <Location data block end>
    <EOT>
    <Transition: 126>
      <Transition gID:305>
      <Transition type:PN>
      <Transition name:_5OHC_ssDNA_dmgCreation>
      <Transition comment:19&nbsp;5-hydroxyC&nbsp;ssDNA>
      <Transition eft:0.0>
      <Transition lft:0.0>
      <Transition duration:0.0>
      <Transition TPN status:false>
      <Transition DPN status:false>
      <Transition function flag:false>
      <Transition colored:false>
      <Transition colors threshold:1;0;0;0;0;0>
      <Location data>
        <Transition portal status:false>
        <Transition locations:1>
          <Transition location data sheet/x/y/elIndex:0;820;2820;0>
          <Transition name offset data sheet/x/y/elIndex:0;0;0;0>
      <Location data block end>
    <EOT>
    <Transition: 127>
      <Transition gID:306>
      <Transition type:PN>
      <Transition name:Tg_in_ssDNA_dmgCreation>
      <Transition comment:20&nbsp;thymine&nbsp;glycol&nbsp;in&nbsp;ssDNA>
      <Transition eft:0.0>
      <Transition lft:0.0>
      <Transition duration:0.0>
      <Transition TPN status:false>
      <Transition DPN status:false>
      <Transition function flag:false>
      <Transition colored:false>
      <Transition colors threshold:1;0;0;0;0;0>
      <Location data>
        <Transition portal status:false>
        <Transition locations:1>
          <Transition location data sheet/x/y/elIndex:0;820;2880;0>
          <Transition name offset data sheet/x/y/elIndex:0;0;0;0>
      <Location data block end>
    <EOT>
    <Transition: 128>
      <Transition gID:307>
      <Transition type:PN>
      <Transition name:Tg_in_dsDNA_dmgCreation>
      <Transition comment:21&nbsp;thymine&nbsp;glycol&nbsp;paired&nbsp;with&nbsp;A,&nbsp;thymine&nbsp;glycol&nbsp;in&nbsp;dsDNA>
      <Transition eft:0.0>
      <Transition lft:0.0>
      <Transition duration:0.0>
      <Transition TPN status:false>
      <Transition DPN status:false>
      <Transition function flag:false>
      <Transition colored:false>
      <Transition colors threshold:1;0;0;0;0;0>
      <Location data>
        <Transition portal status:false>
        <Transition locations:1>
          <Transition location data sheet/x/y/elIndex:0;820;2940;0>
          <Transition name offset data sheet/x/y/elIndex:0;0;0;0>
      <Location data block end>
    <EOT>
    <Transition: 129>
      <Transition gID:308>
      <Transition type:PN>
      <Transition name:NEIL3_others_damages_dmgCreation>
      <Transition comment:22&nbsp;FapyA,&nbsp;FapyG,&nbsp;spiroiminodihydantoin,&nbsp;guanidinohydantoin&nbsp;from&nbsp;ssDNA>
      <Transition eft:0.0>
      <Transition lft:0.0>
      <Transition duration:0.0>
      <Transition TPN status:false>
      <Transition DPN status:false>
      <Transition function flag:false>
      <Transition colored:false>
      <Transition colors threshold:1;0;0;0;0;0>
      <Location data>
        <Transition portal status:false>
        <Transition locations:1>
          <Transition location data sheet/x/y/elIndex:0;820;3000;0>
          <Transition name offset data sheet/x/y/elIndex:0;0;0;0>
      <Location data block end>
    <EOT>
    <Transition: 130>
      <Transition gID:309>
      <Transition type:PN>
      <Transition name:recogn_hSMUG1_uracilGroup2>
      <Transition comment:http://dnatraffic.ibb.waw.pl>
      <Transition eft:0.0>
      <Transition lft:0.0>
      <Transition duration:0.0>
      <Transition TPN status:false>
      <Transition DPN status:false>
      <Transition function flag:false>
      <Transition colored:false>
      <Transition colors threshold:1;0;0;0;0;0>
      <Location data>
        <Transition portal status:false>
        <Transition locations:1>
          <Transition location data sheet/x/y/elIndex:0;2540;2120;0>
          <Transition name offset data sheet/x/y/elIndex:0;0;0;0>
      <Location data block end>
    <EOT>
    <Transition: 131>
      <Transition gID:310>
      <Transition type:PN>
      <Transition name:recogn_hSMUG1_g3_5hmUG_gr3>
      <Transition comment:http://dnatraffic.ibb.waw.pl>
      <Transition eft:0.0>
      <Transition lft:0.0>
      <Transition duration:0.0>
      <Transition TPN status:false>
      <Transition DPN status:false>
      <Transition function flag:false>
      <Transition colored:false>
      <Transition colors threshold:1;0;0;0;0;0>
      <Location data>
        <Transition portal status:false>
        <Transition locations:1>
          <Transition location data sheet/x/y/elIndex:0;2840;2200;0>
          <Transition name offset data sheet/x/y/elIndex:0;0;0;0>
      <Location data block end>
    <EOT>
    <Transition: 132>
      <Transition gID:311>
      <Transition type:PN>
      <Transition name:cleavege_g3_5hmUG_by_hSMUG1>
      <Transition comment:http://dnatraffic.ibb.waw.pl>
      <Transition eft:0.0>
      <Transition lft:0.0>
      <Transition duration:0.0>
      <Transition TPN status:false>
      <Transition DPN status:false>
      <Transition function flag:false>
      <Transition colored:false>
      <Transition colors threshold:1;0;0;0;0;0>
      <Location data>
        <Transition portal status:false>
        <Transition locations:1>
          <Transition location data sheet/x/y/elIndex:0;2660;2320;0>
          <Transition name offset data sheet/x/y/elIndex:0;0;0;0>
      <Location data block end>
    <EOT>
    <Transition: 133>
      <Transition gID:312>
      <Transition type:PN>
      <Transition name:recognTDG_of_5methUrac_gr3>
      <Transition comment:Bennett&nbsp;MT,&nbsp;Rodgers&nbsp;MT,&nbsp;Hebert&nbsp;AS,&nbsp;Ruslander&nbsp;LE,&nbsp;Eisele&nbsp;L,&nbsp;Drohat&nbsp;AC.Specificity&nbsp;of&nbsp;human&nbsp;thymine&nbsp;DNA&nbsp;glycosylase&nbsp;depends&nbsp;on&nbsp;N-glycosidic&nbsp;bondstability.&nbsp;J&nbsp;Am&nbsp;Chem&nbsp;Soc.&nbsp;2006&nbsp;Sep&nbsp;27;128(38):12510-9.&nbsp;PubMed&nbsp;PMID:&nbsp;16984202>
      <Transition eft:0.0>
      <Transition lft:0.0>
      <Transition duration:0.0>
      <Transition TPN status:false>
      <Transition DPN status:false>
      <Transition function flag:false>
      <Transition colored:false>
      <Transition colors threshold:1;0;0;0;0;0>
      <Location data>
        <Transition portal status:false>
        <Transition locations:1>
          <Transition location data sheet/x/y/elIndex:0;3460;1220;0>
          <Transition name offset data sheet/x/y/elIndex:0;0;0;0>
      <Location data block end>
    <EOT>
    <Transition: 134>
      <Transition gID:313>
      <Transition type:PN>
      <Transition name:cleavage_5methUrac_by_TDG>
      <Transition comment:Bennett&nbsp;MT,&nbsp;Rodgers&nbsp;MT,&nbsp;Hebert&nbsp;AS,&nbsp;Ruslander&nbsp;LE,&nbsp;Eisele&nbsp;L,&nbsp;Drohat&nbsp;AC.Specificity&nbsp;of&nbsp;human&nbsp;thymine&nbsp;DNA&nbsp;glycosylase&nbsp;depends&nbsp;on&nbsp;N-glycosidic&nbsp;bondstability.&nbsp;J&nbsp;Am&nbsp;Chem&nbsp;Soc.&nbsp;2006&nbsp;Sep&nbsp;27;128(38):12510-9.&nbsp;PubMed&nbsp;PMID:&nbsp;16984202>
      <Transition eft:0.0>
      <Transition lft:0.0>
      <Transition duration:0.0>
      <Transition TPN status:false>
      <Transition DPN status:false>
      <Transition function flag:false>
      <Transition colored:false>
      <Transition colors threshold:1;0;0;0;0;0>
      <Location data>
        <Transition portal status:false>
        <Transition locations:1>
          <Transition location data sheet/x/y/elIndex:0;3460;1440;0>
          <Transition name offset data sheet/x/y/elIndex:0;0;0;0>
      <Location data block end>
    <EOT>
    <Transition: 135>
      <Transition gID:314>
      <Transition type:PN>
      <Transition name:disposal_of_uracil>
      <Transition comment:>
      <Transition eft:0.0>
      <Transition lft:0.0>
      <Transition duration:0.0>
      <Transition TPN status:false>
      <Transition DPN status:false>
      <Transition function flag:false>
      <Transition colored:false>
      <Transition colors threshold:1;0;0;0;0;0>
      <Location data>
        <Transition portal status:false>
        <Transition locations:1>
          <Transition location data sheet/x/y/elIndex:0;260;2320;0>
          <Transition name offset data sheet/x/y/elIndex:0;0;0;0>
      <Location data block end>
    <EOT>
    <Transition: 136>
      <Transition gID:315>
      <Transition type:PN>
      <Transition name:disposal_of_thymineGlycol>
      <Transition comment:>
      <Transition eft:0.0>
      <Transition lft:0.0>
      <Transition duration:0.0>
      <Transition TPN status:false>
      <Transition DPN status:false>
      <Transition function flag:false>
      <Transition colored:false>
      <Transition colors threshold:1;0;0;0;0;0>
      <Location data>
        <Transition portal status:false>
        <Transition locations:1>
          <Transition location data sheet/x/y/elIndex:0;260;2740;0>
          <Transition name offset data sheet/x/y/elIndex:0;0;0;0>
      <Location data block end>
    <EOT>
    <Transition: 137>
      <Transition gID:316>
      <Transition type:PN>
      <Transition name:disposal_of_5hydroxyC>
      <Transition comment:>
      <Transition eft:0.0>
      <Transition lft:0.0>
      <Transition duration:0.0>
      <Transition TPN status:false>
      <Transition DPN status:false>
      <Transition function flag:false>
      <Transition colored:false>
      <Transition colors threshold:1;0;0;0;0;0>
      <Location data>
        <Transition portal status:false>
        <Transition locations:1>
          <Transition location data sheet/x/y/elIndex:0;260;2800;0>
          <Transition name offset data sheet/x/y/elIndex:0;0;0;0>
      <Location data block end>
    <EOT>
    <Transition: 138>
      <Transition gID:317>
      <Transition type:PN>
      <Transition name:disposal_of_FaPyGC>
      <Transition comment:>
      <Transition eft:0.0>
      <Transition lft:0.0>
      <Transition duration:0.0>
      <Transition TPN status:false>
      <Transition DPN status:false>
      <Transition function flag:false>
      <Transition colored:false>
      <Transition colors threshold:1;0;0;0;0;0>
      <Location data>
        <Transition portal status:false>
        <Transition locations:1>
          <Transition location data sheet/x/y/elIndex:0;260;2560;0>
          <Transition name offset data sheet/x/y/elIndex:0;0;0;0>
      <Location data block end>
    <EOT>
    <Transition: 139>
      <Transition gID:318>
      <Transition type:PN>
      <Transition name:recognNEIL3_Tg_in_dsDNA>
      <Transition comment:>
      <Transition eft:0.0>
      <Transition lft:0.0>
      <Transition duration:0.0>
      <Transition TPN status:false>
      <Transition DPN status:false>
      <Transition function flag:false>
      <Transition colored:false>
      <Transition colors threshold:1;0;0;0;0;0>
      <Location data>
        <Transition portal status:false>
        <Transition locations:1>
          <Transition location data sheet/x/y/elIndex:0;3860;260;0>
          <Transition name offset data sheet/x/y/elIndex:0;0;0;0>
      <Location data block end>
    <EOT>
    <Transition: 140>
      <Transition gID:319>
      <Transition type:PN>
      <Transition name:disposal_of_8oxoAC>
      <Transition comment:>
      <Transition eft:0.0>
      <Transition lft:0.0>
      <Transition duration:0.0>
      <Transition TPN status:false>
      <Transition DPN status:false>
      <Transition function flag:false>
      <Transition colored:false>
      <Transition colors threshold:1;0;0;0;0;0>
      <Location data>
        <Transition portal status:false>
        <Transition locations:1>
          <Transition location data sheet/x/y/elIndex:0;260;2440;0>
          <Transition name offset data sheet/x/y/elIndex:0;0;0;0>
      <Location data block end>
    <EOT>
    <Transition: 141>
      <Transition gID:320>
      <Transition type:PN>
      <Transition name:disposal_of_grp14waste>
      <Transition comment:>
      <Transition eft:0.0>
      <Transition lft:0.0>
      <Transition duration:0.0>
      <Transition TPN status:false>
      <Transition DPN status:false>
      <Transition function flag:false>
      <Transition colored:false>
      <Transition colors threshold:1;0;0;0;0;0>
      <Location data>
        <Transition portal status:false>
        <Transition locations:1>
          <Transition location data sheet/x/y/elIndex:0;260;2680;0>
          <Transition name offset data sheet/x/y/elIndex:0;0;0;0>
      <Location data block end>
    <EOT>
    <Transition: 142>
      <Transition gID:321>
      <Transition type:PN>
      <Transition name:recogn_SMUG1_of_5hydroxyU_ssDNA>
      <Transition comment:Bjelland,&nbsp;S.,&nbsp;&&nbsp;Seeberg,&nbsp;E.&nbsp;(2003).&nbsp;Mutagenicity,&nbsp;toxicity&nbsp;and&nbsp;repair&nbsp;of&nbsp;DNA&nbsp;base&nbsp;damage&nbsp;induced&nbsp;by&nbsp;oxidation.&nbsp;Mutation&nbsp;Research&nbsp;-&nbsp;Fundamental&nbsp;and&nbsp;Molecular&nbsp;Mechanisms&nbsp;of&nbsp;Mutagenesis,&nbsp;531(1-2),&nbsp;37–80.&nbsp;doi:10.1016/j.mrfmmm.2003.07.002>
      <Transition eft:0.0>
      <Transition lft:0.0>
      <Transition duration:0.0>
      <Transition TPN status:false>
      <Transition DPN status:false>
      <Transition function flag:false>
      <Transition colored:false>
      <Transition colors threshold:1;0;0;0;0;0>
      <Location data>
        <Transition portal status:false>
        <Transition locations:1>
          <Transition location data sheet/x/y/elIndex:0;3020;2220;0>
          <Transition name offset data sheet/x/y/elIndex:0;0;0;0>
      <Location data block end>
    <EOT>
    <Transition: 143>
      <Transition gID:322>
      <Transition type:PN>
      <Transition name:cleavage_5hydroxyU_by_hSMUG1>
      <Transition comment:Bjelland,&nbsp;S.,&nbsp;&&nbsp;Seeberg,&nbsp;E.&nbsp;(2003).&nbsp;Mutagenicity,&nbsp;toxicity&nbsp;and&nbsp;repair&nbsp;of&nbsp;DNA&nbsp;base&nbsp;damage&nbsp;induced&nbsp;by&nbsp;oxidation.&nbsp;Mutation&nbsp;Research&nbsp;-&nbsp;Fundamental&nbsp;and&nbsp;Molecular&nbsp;Mechanisms&nbsp;of&nbsp;Mutagenesis,&nbsp;531(1-2),&nbsp;37–80.&nbsp;doi:10.1016/j.mrfmmm.2003.07.002>
      <Transition eft:0.0>
      <Transition lft:0.0>
      <Transition duration:0.0>
      <Transition TPN status:false>
      <Transition DPN status:false>
      <Transition function flag:false>
      <Transition colored:false>
      <Transition colors threshold:1;0;0;0;0;0>
      <Location data>
        <Transition portal status:false>
        <Transition locations:1>
          <Transition location data sheet/x/y/elIndex:0;2880;2380;0>
          <Transition name offset data sheet/x/y/elIndex:0;0;0;0>
      <Location data block end>
    <EOT>
    <Transition: 144>
      <Transition gID:323>
      <Transition type:PN>
      <Transition name:recogn_hSMUG1_otherUracil_gr6>
      <Transition comment:Bjelland,&nbsp;S.,&nbsp;&&nbsp;Seeberg,&nbsp;E.&nbsp;(2003).&nbsp;Mutagenicity,&nbsp;toxicity&nbsp;and&nbsp;repair&nbsp;of&nbsp;DNA&nbsp;base&nbsp;damage&nbsp;induced&nbsp;by&nbsp;oxidation.&nbsp;Mutation&nbsp;Research&nbsp;-&nbsp;Fundamental&nbsp;and&nbsp;Molecular&nbsp;Mechanisms&nbsp;of&nbsp;Mutagenesis,&nbsp;531(1-2),&nbsp;37–80.&nbsp;doi:10.1016/j.mrfmmm.2003.07.002Jacobs,&nbsp;A.&nbsp;L.,&nbsp;&&nbsp;Schär,&nbsp;P.&nbsp;(2012).&nbsp;DNA&nbsp;glycosylases:&nbsp;in&nbsp;DNA&nbsp;repair&nbsp;and&nbsp;beyond.&nbsp;Chromosoma,&nbsp;121(1),&nbsp;1–20.&nbsp;doi:10.1007/s00412-011-0347-4>
      <Transition eft:0.0>
      <Transition lft:0.0>
      <Transition duration:0.0>
      <Transition TPN status:false>
      <Transition DPN status:false>
      <Transition function flag:false>
      <Transition colored:false>
      <Transition colors threshold:1;0;0;0;0;0>
      <Location data>
        <Transition portal status:false>
        <Transition locations:1>
          <Transition location data sheet/x/y/elIndex:0;3300;2300;0>
          <Transition name offset data sheet/x/y/elIndex:0;0;0;0>
      <Location data block end>
    <EOT>
    <Transition: 145>
      <Transition gID:324>
      <Transition type:PN>
      <Transition name:cleavage_otherUrac_by_hSMUG1>
      <Transition comment:Bjelland,&nbsp;S.,&nbsp;&&nbsp;Seeberg,&nbsp;E.&nbsp;(2003).&nbsp;Mutagenicity,&nbsp;toxicity&nbsp;and&nbsp;repair&nbsp;of&nbsp;DNA&nbsp;base&nbsp;damage&nbsp;induced&nbsp;by&nbsp;oxidation.&nbsp;Mutation&nbsp;Research&nbsp;-&nbsp;Fundamental&nbsp;and&nbsp;Molecular&nbsp;Mechanisms&nbsp;of&nbsp;Mutagenesis,&nbsp;531(1-2),&nbsp;37–80.&nbsp;doi:10.1016/j.mrfmmm.2003.07.002Jacobs,&nbsp;A.&nbsp;L.,&nbsp;&&nbsp;Schär,&nbsp;P.&nbsp;(2012).&nbsp;DNA&nbsp;glycosylases:&nbsp;in&nbsp;DNA&nbsp;repair&nbsp;and&nbsp;beyond.&nbsp;Chromosoma,&nbsp;121(1),&nbsp;1–20.&nbsp;doi:10.1007/s00412-011-0347-4>
      <Transition eft:0.0>
      <Transition lft:0.0>
      <Transition duration:0.0>
      <Transition TPN status:false>
      <Transition DPN status:false>
      <Transition function flag:false>
      <Transition colored:false>
      <Transition colors threshold:1;0;0;0;0;0>
      <Location data>
        <Transition portal status:false>
        <Transition locations:1>
          <Transition location data sheet/x/y/elIndex:0;2980;2520;0>
          <Transition name offset data sheet/x/y/elIndex:0;0;0;0>
      <Location data block end>
    <EOT>
    <Transition: 146>
      <Transition gID:325>
      <Transition type:PN>
      <Transition name:recognTDG_8oxoA_TG>
      <Transition comment:>
      <Transition eft:0.0>
      <Transition lft:0.0>
      <Transition duration:0.0>
      <Transition TPN status:false>
      <Transition DPN status:false>
      <Transition function flag:false>
      <Transition colored:false>
      <Transition colors threshold:1;0;0;0;0;0>
      <Location data>
        <Transition portal status:false>
        <Transition locations:1>
          <Transition location data sheet/x/y/elIndex:0;3640;1240;0>
          <Transition name offset data sheet/x/y/elIndex:0;0;0;0>
      <Location data block end>
    <EOT>
    <Transition: 147>
      <Transition gID:326>
      <Transition type:PN>
      <Transition name:cleavage_8oxoA_TG_by_TDG>
      <Transition comment:>
      <Transition eft:0.0>
      <Transition lft:0.0>
      <Transition duration:0.0>
      <Transition TPN status:false>
      <Transition DPN status:false>
      <Transition function flag:false>
      <Transition colored:false>
      <Transition colors threshold:1;0;0;0;0;0>
      <Location data>
        <Transition portal status:false>
        <Transition locations:1>
          <Transition location data sheet/x/y/elIndex:0;3640;1440;0>
          <Transition name offset data sheet/x/y/elIndex:0;0;0;0>
      <Location data block end>
    <EOT>
    <Transition: 148>
      <Transition gID:327>
      <Transition type:PN>
      <Transition name:disposal_of_8oxoA_TG>
      <Transition comment:>
      <Transition eft:0.0>
      <Transition lft:0.0>
      <Transition duration:0.0>
      <Transition TPN status:false>
      <Transition DPN status:false>
      <Transition function flag:false>
      <Transition colored:false>
      <Transition colors threshold:1;0;0;0;0;0>
      <Location data>
        <Transition portal status:false>
        <Transition locations:1>
          <Transition location data sheet/x/y/elIndex:0;260;2380;0>
          <Transition name offset data sheet/x/y/elIndex:0;0;0;0>
      <Location data block end>
    <EOT>
    <Transition: 149>
      <Transition gID:328>
      <Transition type:PN>
      <Transition name:recognNEIL3_5OHC_ssDNA>
      <Transition comment:Krokeide&nbsp;SZ,&nbsp;Laerdahl&nbsp;JK,&nbsp;Salah&nbsp;M,&nbsp;Luna&nbsp;L,&nbsp;Cederkvist&nbsp;FH,&nbsp;Fleming&nbsp;AM,&nbsp;Burrows&nbsp;CJ,&nbsp;Dalhus&nbsp;B,&nbsp;Bjørås&nbsp;M.&nbsp;Human&nbsp;NEIL3&nbsp;is&nbsp;mainly&nbsp;a&nbsp;monofunctional&nbsp;DNA&nbsp;glycosylaseremoving&nbsp;spiroimindiohydantoin&nbsp;and&nbsp;guanidinohydantoin.&nbsp;DNA&nbsp;Repair&nbsp;(Amst).&nbsp;2013Dec;12(12):1159-64.&nbsp;doi:&nbsp;10.1016/j.dnarep.2013.04.026.&nbsp;Epub&nbsp;2013&nbsp;Jun&nbsp;5.&nbsp;PubMedPMID:&nbsp;23755964;>
      <Transition eft:0.0>
      <Transition lft:0.0>
      <Transition duration:0.0>
      <Transition TPN status:false>
      <Transition DPN status:false>
      <Transition function flag:false>
      <Transition colored:false>
      <Transition colors threshold:1;0;0;0;0;0>
      <Location data>
        <Transition portal status:false>
        <Transition locations:1>
          <Transition location data sheet/x/y/elIndex:0;4160;200;0>
          <Transition name offset data sheet/x/y/elIndex:0;0;0;0>
      <Location data block end>
    <EOT>
    <Transition: 150>
      <Transition gID:329>
      <Transition type:PN>
      <Transition name:cleavage_5OHC_ssDNA_by_NEIL3>
      <Transition comment:Krokeide&nbsp;SZ,&nbsp;Laerdahl&nbsp;JK,&nbsp;Salah&nbsp;M,&nbsp;Luna&nbsp;L,&nbsp;Cederkvist&nbsp;FH,&nbsp;Fleming&nbsp;AM,&nbsp;Burrows&nbsp;CJ,&nbsp;Dalhus&nbsp;B,&nbsp;Bjørås&nbsp;M.&nbsp;Human&nbsp;NEIL3&nbsp;is&nbsp;mainly&nbsp;a&nbsp;monofunctional&nbsp;DNA&nbsp;glycosylaseremoving&nbsp;spiroimindiohydantoin&nbsp;and&nbsp;guanidinohydantoin.&nbsp;DNA&nbsp;Repair&nbsp;(Amst).&nbsp;2013Dec;12(12):1159-64.&nbsp;doi:&nbsp;10.1016/j.dnarep.2013.04.026.&nbsp;Epub&nbsp;2013&nbsp;Jun&nbsp;5.&nbsp;PubMedPMID:&nbsp;23755964;>
      <Transition eft:0.0>
      <Transition lft:0.0>
      <Transition duration:0.0>
      <Transition TPN status:false>
      <Transition DPN status:false>
      <Transition function flag:false>
      <Transition colored:false>
      <Transition colors threshold:1;0;0;0;0;0>
      <Location data>
        <Transition portal status:false>
        <Transition locations:1>
          <Transition location data sheet/x/y/elIndex:0;4160;400;0>
          <Transition name offset data sheet/x/y/elIndex:0;0;0;0>
      <Location data block end>
    <EOT>
    <Transition: 151>
      <Transition gID:330>
      <Transition type:PN>
      <Transition name:recognOGG1_of_8oxoG_CTG>
      <Transition comment:&nbsp;Milanowska&nbsp;K,&nbsp;Krwawicz&nbsp;J,&nbsp;Papaj&nbsp;G,&nbsp;Kosinski&nbsp;J,&nbsp;Poleszak&nbsp;K,Lesiak&nbsp;J,&nbsp;Osinska&nbsp;E,&nbsp;Rother&nbsp;K,&nbsp;Bujnicki&nbsp;JMREPAIRtoire&nbsp;–&nbsp;a&nbsp;database&nbsp;of&nbsp;DNA&nbsp;repair&nbsp;pathways.Nucleic&nbsp;Acids&nbsp;Res&nbsp;2011&nbsp;Jan;39(Database&nbsp;issue):D788-92.http://dnatraffic.ibb.waw.pl>
      <Transition eft:0.0>
      <Transition lft:0.0>
      <Transition duration:0.0>
      <Transition TPN status:false>
      <Transition DPN status:false>
      <Transition function flag:false>
      <Transition colored:false>
      <Transition colors threshold:1;0;0;0;0;0>
      <Location data>
        <Transition portal status:false>
        <Transition locations:1>
          <Transition location data sheet/x/y/elIndex:0;580;260;0>
          <Transition name offset data sheet/x/y/elIndex:0;0;0;0>
      <Location data block end>
    <EOT>
    <Transition: 152>
      <Transition gID:331>
      <Transition type:PN>
      <Transition name:cleavage_8oxoG_CTG_by_OGG1>
      <Transition comment:Milanowska&nbsp;K,&nbsp;Krwawicz&nbsp;J,&nbsp;Papaj&nbsp;G,&nbsp;Kosinski&nbsp;J,&nbsp;Poleszak&nbsp;K,Lesiak&nbsp;J,&nbsp;Osinska&nbsp;E,&nbsp;Rother&nbsp;K,&nbsp;Bujnicki&nbsp;JMREPAIRtoire&nbsp;–&nbsp;a&nbsp;database&nbsp;of&nbsp;DNA&nbsp;repair&nbsp;pathways.Nucleic&nbsp;Acids&nbsp;Res&nbsp;2011&nbsp;Jan;39(Database&nbsp;issue):D788-92.http://dnatraffic.ibb.waw.pl>
      <Transition eft:0.0>
      <Transition lft:0.0>
      <Transition duration:0.0>
      <Transition TPN status:false>
      <Transition DPN status:false>
      <Transition function flag:false>
      <Transition colored:false>
      <Transition colors threshold:1;0;0;0;0;0>
      <Location data>
        <Transition portal status:false>
        <Transition locations:1>
          <Transition location data sheet/x/y/elIndex:0;580;500;0>
          <Transition name offset data sheet/x/y/elIndex:0;0;0;0>
      <Location data block end>
    <EOT>
    <Transition: 153>
      <Transition gID:332>
      <Transition type:PN>
      <Transition name:recognNEIL2_of_5OHC_ssDNA>
      <Transition comment:http://dnatraffic.ibb.waw.pl>
      <Transition eft:0.0>
      <Transition lft:0.0>
      <Transition duration:0.0>
      <Transition TPN status:false>
      <Transition DPN status:false>
      <Transition function flag:false>
      <Transition colored:false>
      <Transition colors threshold:1;0;0;0;0;0>
      <Location data>
        <Transition portal status:false>
        <Transition locations:1>
          <Transition location data sheet/x/y/elIndex:0;3400;260;0>
          <Transition name offset data sheet/x/y/elIndex:0;0;0;0>
      <Location data block end>
    <EOT>
    <Transition: 154>
      <Transition gID:333>
      <Transition type:PN>
      <Transition name:recognNEIL2_5OHC_dsDNA>
      <Transition comment:http://dnatraffic.ibb.waw.plJacobs,&nbsp;A.&nbsp;L.,&nbsp;&&nbsp;Schär,&nbsp;P.&nbsp;(2012).&nbsp;DNA&nbsp;glycosylases:&nbsp;in&nbsp;DNA&nbsp;repair&nbsp;and&nbsp;beyond.&nbsp;Chromosoma,&nbsp;121(1),&nbsp;1–20.&nbsp;doi:10.1007/s00412-011-0347-4>
      <Transition eft:0.0>
      <Transition lft:0.0>
      <Transition duration:0.0>
      <Transition TPN status:false>
      <Transition DPN status:false>
      <Transition function flag:false>
      <Transition colored:false>
      <Transition colors threshold:1;0;0;0;0;0>
      <Location data>
        <Transition portal status:false>
        <Transition locations:1>
          <Transition location data sheet/x/y/elIndex:0;3220;280;0>
          <Transition name offset data sheet/x/y/elIndex:0;0;0;0>
      <Location data block end>
    <EOT>
    <Transition: 155>
      <Transition gID:334>
      <Transition type:PN>
      <Transition name:cleavage_5OHC_dsDNA_by_NEIL2>
      <Transition comment:http://dnatraffic.ibb.waw.plJacobs,&nbsp;A.&nbsp;L.,&nbsp;&&nbsp;Schär,&nbsp;P.&nbsp;(2012).&nbsp;DNA&nbsp;glycosylases:&nbsp;in&nbsp;DNA&nbsp;repair&nbsp;and&nbsp;beyond.&nbsp;Chromosoma,&nbsp;121(1),&nbsp;1–20.&nbsp;doi:10.1007/s00412-011-0347-4>
      <Transition eft:0.0>
      <Transition lft:0.0>
      <Transition duration:0.0>
      <Transition TPN status:false>
      <Transition DPN status:false>
      <Transition function flag:false>
      <Transition colored:false>
      <Transition colors threshold:1;0;0;0;0;0>
      <Location data>
        <Transition portal status:false>
        <Transition locations:1>
          <Transition location data sheet/x/y/elIndex:0;3240;560;0>
          <Transition name offset data sheet/x/y/elIndex:0;0;0;0>
      <Location data block end>
    <EOT>
    <Transition: 156>
      <Transition gID:335>
      <Transition type:PN>
      <Transition name:cleavage_5OHC_ssDNA_by_NEIL2>
      <Transition comment:http://dnatraffic.ibb.waw.pl>
      <Transition eft:0.0>
      <Transition lft:0.0>
      <Transition duration:0.0>
      <Transition TPN status:false>
      <Transition DPN status:false>
      <Transition function flag:false>
      <Transition colored:false>
      <Transition colors threshold:1;0;0;0;0;0>
      <Location data>
        <Transition portal status:false>
        <Transition locations:1>
          <Transition location data sheet/x/y/elIndex:0;3400;480;0>
          <Transition name offset data sheet/x/y/elIndex:0;0;0;0>
      <Location data block end>
    <EOT>
    <Transition: 157>
      <Transition gID:336>
      <Transition type:PN>
      <Transition name:recognNEIL1_thymGlyc_dsDNA>
      <Transition comment:Jacobs,&nbsp;A.&nbsp;L.,&nbsp;&&nbsp;Schär,&nbsp;P.&nbsp;(2012).&nbsp;DNA&nbsp;glycosylases:&nbsp;in&nbsp;DNA&nbsp;repair&nbsp;and&nbsp;beyond.&nbsp;Chromosoma,&nbsp;121(1),&nbsp;1–20.&nbsp;doi:10.1007/s00412-011-0347-4>
      <Transition eft:0.0>
      <Transition lft:0.0>
      <Transition duration:0.0>
      <Transition TPN status:false>
      <Transition DPN status:false>
      <Transition function flag:false>
      <Transition colored:false>
      <Transition colors threshold:1;0;0;0;0;0>
      <Location data>
        <Transition portal status:false>
        <Transition locations:1>
          <Transition location data sheet/x/y/elIndex:0;1280;160;0>
          <Transition name offset data sheet/x/y/elIndex:0;0;0;0>
      <Location data block end>
    <EOT>
    <Transition: 158>
      <Transition gID:337>
      <Transition type:PN>
      <Transition name:recognNEIL1_5OHC_ssDNA>
      <Transition comment:Jacobs,&nbsp;A.&nbsp;L.,&nbsp;&&nbsp;Schär,&nbsp;P.&nbsp;(2012).&nbsp;DNA&nbsp;glycosylases:&nbsp;in&nbsp;DNA&nbsp;repair&nbsp;and&nbsp;beyond.&nbsp;Chromosoma,&nbsp;121(1),&nbsp;1–20.&nbsp;doi:10.1007/s00412-011-0347-4>
      <Transition eft:0.0>
      <Transition lft:0.0>
      <Transition duration:0.0>
      <Transition TPN status:false>
      <Transition DPN status:false>
      <Transition function flag:false>
      <Transition colored:false>
      <Transition colors threshold:1;0;0;0;0;0>
      <Location data>
        <Transition portal status:false>
        <Transition locations:1>
          <Transition location data sheet/x/y/elIndex:0;1420;140;0>
          <Transition name offset data sheet/x/y/elIndex:0;0;0;0>
      <Location data block end>
    <EOT>
    <Transition: 159>
      <Transition gID:338>
      <Transition type:PN>
      <Transition name:cleavage_thymGlyc_dsDNA_by_NEIL1>
      <Transition comment:Jacobs,&nbsp;A.&nbsp;L.,&nbsp;&&nbsp;Schär,&nbsp;P.&nbsp;(2012).&nbsp;DNA&nbsp;glycosylases:&nbsp;in&nbsp;DNA&nbsp;repair&nbsp;and&nbsp;beyond.&nbsp;Chromosoma,&nbsp;121(1),&nbsp;1–20.&nbsp;doi:10.1007/s00412-011-0347-4>
      <Transition eft:0.0>
      <Transition lft:0.0>
      <Transition duration:0.0>
      <Transition TPN status:false>
      <Transition DPN status:false>
      <Transition function flag:false>
      <Transition colored:false>
      <Transition colors threshold:1;0;0;0;0;0>
      <Location data>
        <Transition portal status:false>
        <Transition locations:1>
          <Transition location data sheet/x/y/elIndex:0;1280;400;0>
          <Transition name offset data sheet/x/y/elIndex:0;0;0;0>
      <Location data block end>
    <EOT>
    <Transition: 160>
      <Transition gID:339>
      <Transition type:PN>
      <Transition name:cleavage_5OHC_ssDNA_by_NEIL1>
      <Transition comment:Jacobs,&nbsp;A.&nbsp;L.,&nbsp;&&nbsp;Schär,&nbsp;P.&nbsp;(2012).&nbsp;DNA&nbsp;glycosylases:&nbsp;in&nbsp;DNA&nbsp;repair&nbsp;and&nbsp;beyond.&nbsp;Chromosoma,&nbsp;121(1),&nbsp;1–20.&nbsp;doi:10.1007/s00412-011-0347-4>
      <Transition eft:0.0>
      <Transition lft:0.0>
      <Transition duration:0.0>
      <Transition TPN status:false>
      <Transition DPN status:false>
      <Transition function flag:false>
      <Transition colored:false>
      <Transition colors threshold:1;0;0;0;0;0>
      <Location data>
        <Transition portal status:false>
        <Transition locations:1>
          <Transition location data sheet/x/y/elIndex:0;1420;380;0>
          <Transition name offset data sheet/x/y/elIndex:0;0;0;0>
      <Location data block end>
    <EOT>
    <Transition: 161>
      <Transition gID:340>
      <Transition type:PN>
      <Transition name:recognNEIL1_of_5OHC_dsDNA>
      <Transition comment:http://dnatraffic.ibb.waw.plJacobs,&nbsp;A.&nbsp;L.,&nbsp;&&nbsp;Schär,&nbsp;P.&nbsp;(2012).&nbsp;DNA&nbsp;glycosylases:&nbsp;in&nbsp;DNA&nbsp;repair&nbsp;and&nbsp;beyond.&nbsp;Chromosoma,&nbsp;121(1),&nbsp;1–20.&nbsp;doi:10.1007/s00412-011-0347-4>
      <Transition eft:0.0>
      <Transition lft:0.0>
      <Transition duration:0.0>
      <Transition TPN status:false>
      <Transition DPN status:false>
      <Transition function flag:false>
      <Transition colored:false>
      <Transition colors threshold:1;0;0;0;0;0>
      <Location data>
        <Transition portal status:false>
        <Transition locations:1>
          <Transition location data sheet/x/y/elIndex:0;2000;180;0>
          <Transition name offset data sheet/x/y/elIndex:0;0;0;0>
      <Location data block end>
    <EOT>
    <Transition: 162>
      <Transition gID:341>
      <Transition type:PN>
      <Transition name:recognNEIL1_thymGlyc_ssDNA>
      <Transition comment:Jacobs,&nbsp;A.&nbsp;L.,&nbsp;&&nbsp;Schär,&nbsp;P.&nbsp;(2012).&nbsp;DNA&nbsp;glycosylases:&nbsp;in&nbsp;DNA&nbsp;repair&nbsp;and&nbsp;beyond.&nbsp;Chromosoma,&nbsp;121(1),&nbsp;1–20.&nbsp;doi:10.1007/s00412-011-0347-4>
      <Transition eft:0.0>
      <Transition lft:0.0>
      <Transition duration:0.0>
      <Transition TPN status:false>
      <Transition DPN status:false>
      <Transition function flag:false>
      <Transition colored:false>
      <Transition colors threshold:1;0;0;0;0;0>
      <Location data>
        <Transition portal status:false>
        <Transition locations:1>
          <Transition location data sheet/x/y/elIndex:0;1140;200;0>
          <Transition name offset data sheet/x/y/elIndex:0;0;0;0>
      <Location data block end>
    <EOT>
    <Transition: 163>
      <Transition gID:342>
      <Transition type:PN>
      <Transition name:cleavage_5OHC_dsDNA_by_NEIL1>
      <Transition comment:http://dnatraffic.ibb.waw.plJacobs,&nbsp;A.&nbsp;L.,&nbsp;&&nbsp;Schär,&nbsp;P.&nbsp;(2012).&nbsp;DNA&nbsp;glycosylases:&nbsp;in&nbsp;DNA&nbsp;repair&nbsp;and&nbsp;beyond.&nbsp;Chromosoma,&nbsp;121(1),&nbsp;1–20.&nbsp;doi:10.1007/s00412-011-0347-4>
      <Transition eft:0.0>
      <Transition lft:0.0>
      <Transition duration:0.0>
      <Transition TPN status:false>
      <Transition DPN status:false>
      <Transition function flag:false>
      <Transition colored:false>
      <Transition colors threshold:1;0;0;0;0;0>
      <Location data>
        <Transition portal status:false>
        <Transition locations:1>
          <Transition location data sheet/x/y/elIndex:0;2000;420;0>
          <Transition name offset data sheet/x/y/elIndex:0;0;0;0>
      <Location data block end>
    <EOT>
    <Transition: 164>
      <Transition gID:343>
      <Transition type:PN>
      <Transition name:cleavage_thymGlyc_ssDNA_by_NEIL1>
      <Transition comment:Jacobs,&nbsp;A.&nbsp;L.,&nbsp;&&nbsp;Schär,&nbsp;P.&nbsp;(2012).&nbsp;DNA&nbsp;glycosylases:&nbsp;in&nbsp;DNA&nbsp;repair&nbsp;and&nbsp;beyond.&nbsp;Chromosoma,&nbsp;121(1),&nbsp;1–20.&nbsp;doi:10.1007/s00412-011-0347-4>
      <Transition eft:0.0>
      <Transition lft:0.0>
      <Transition duration:0.0>
      <Transition TPN status:false>
      <Transition DPN status:false>
      <Transition function flag:false>
      <Transition colored:false>
      <Transition colors threshold:1;0;0;0;0;0>
      <Location data>
        <Transition portal status:false>
        <Transition locations:1>
          <Transition location data sheet/x/y/elIndex:0;1140;420;0>
          <Transition name offset data sheet/x/y/elIndex:0;0;0;0>
      <Location data block end>
    <EOT>
    <Transition: 165>
      <Transition gID:344>
      <Transition type:PN>
      <Transition name:disposal_of_8oxoG>
      <Transition comment:>
      <Transition eft:0.0>
      <Transition lft:0.0>
      <Transition duration:0.0>
      <Transition TPN status:false>
      <Transition DPN status:false>
      <Transition function flag:false>
      <Transition colored:false>
      <Transition colors threshold:1;0;0;0;0;0>
      <Location data>
        <Transition portal status:false>
        <Transition locations:1>
          <Transition location data sheet/x/y/elIndex:0;260;2500;0>
          <Transition name offset data sheet/x/y/elIndex:0;0;0;0>
      <Location data block end>
    <EOT>
    <Transition: 166>
      <Transition gID:345>
      <Transition type:PN>
      <Transition name:recognTDG_T_TCG_O6_5fC_5caC>
      <Transition comment:>
      <Transition eft:0.0>
      <Transition lft:0.0>
      <Transition duration:0.0>
      <Transition TPN status:false>
      <Transition DPN status:false>
      <Transition function flag:false>
      <Transition colored:false>
      <Transition colors threshold:1;0;0;0;0;0>
      <Location data>
        <Transition portal status:false>
        <Transition locations:1>
          <Transition location data sheet/x/y/elIndex:0;4520;1260;0>
          <Transition name offset data sheet/x/y/elIndex:0;0;0;0>
      <Location data block end>
    <EOT>
    <Transition: 167>
      <Transition gID:346>
      <Transition type:PN>
      <Transition name:cleavage_T_TCG_O6_5fC_5caC_by_OGG1>
      <Transition comment:>
      <Transition eft:0.0>
      <Transition lft:0.0>
      <Transition duration:0.0>
      <Transition TPN status:false>
      <Transition DPN status:false>
      <Transition function flag:false>
      <Transition colored:false>
      <Transition colors threshold:1;0;0;0;0;0>
      <Location data>
        <Transition portal status:false>
        <Transition locations:1>
          <Transition location data sheet/x/y/elIndex:0;4500;1600;0>
          <Transition name offset data sheet/x/y/elIndex:0;0;0;0>
      <Location data block end>
    <EOT>
    <Transition: 168>
      <Transition gID:347>
      <Transition type:PN>
      <Transition name:disposal_of_FaPyA_FaPyG_other>
      <Transition comment:>
      <Transition eft:0.0>
      <Transition lft:0.0>
      <Transition duration:0.0>
      <Transition TPN status:false>
      <Transition DPN status:false>
      <Transition function flag:false>
      <Transition colored:false>
      <Transition colors threshold:1;0;0;0;0;0>
      <Location data>
        <Transition portal status:false>
        <Transition locations:1>
          <Transition location data sheet/x/y/elIndex:0;260;2860;0>
          <Transition name offset data sheet/x/y/elIndex:0;0;0;0>
      <Location data block end>
    <EOT>
    <Transition: 169>
      <Transition gID:348>
      <Transition type:PN>
      <Transition name:DNA_back_to_pool>
      <Transition comment:>
      <Transition eft:0.0>
      <Transition lft:0.0>
      <Transition duration:0.0>
      <Transition TPN status:false>
      <Transition DPN status:false>
      <Transition function flag:false>
      <Transition colored:false>
      <Transition colors threshold:1;0;0;0;0;0>
      <Location data>
        <Transition portal status:false>
        <Transition locations:1>
          <Transition location data sheet/x/y/elIndex:0;1080;2560;0>
          <Transition name offset data sheet/x/y/elIndex:0;0;0;0>
      <Location data block end>
    <EOT>
    <Transition: 170>
      <Transition gID:349>
      <Transition type:PN>
      <Transition name:intact_DNA_increasing>
      <Transition comment:>
      <Transition eft:0.0>
      <Transition lft:0.0>
      <Transition duration:0.0>
      <Transition TPN status:false>
      <Transition DPN status:false>
      <Transition function flag:false>
      <Transition colored:false>
      <Transition colors threshold:1;0;0;0;0;0>
      <Location data>
        <Transition portal status:false>
        <Transition locations:1>
          <Transition location data sheet/x/y/elIndex:0;1060;3220;0>
          <Transition name offset data sheet/x/y/elIndex:0;0;0;0>
      <Location data block end>
    <EOT>
    <Transition: 171>
      <Transition gID:350>
      <Transition type:PN>
      <Transition name:intact_DNA_decreasing>
      <Transition comment:>
      <Transition eft:0.0>
      <Transition lft:0.0>
      <Transition duration:0.0>
      <Transition TPN status:false>
      <Transition DPN status:false>
      <Transition function flag:false>
      <Transition colored:false>
      <Transition colors threshold:1;0;0;0;0;0>
      <Location data>
        <Transition portal status:false>
        <Transition locations:1>
          <Transition location data sheet/x/y/elIndex:0;1040;3020;0>
          <Transition name offset data sheet/x/y/elIndex:0;0;0;0>
      <Location data block end>
    <EOT>
    <Transition: 172>
      <Transition gID:351>
      <Transition type:PN>
      <Transition name:_5hmu_ssDNA_5fU_dmgCreation>
      <Transition comment:23&nbsp;5-formyl&nbsp;U>
      <Transition eft:0.0>
      <Transition lft:0.0>
      <Transition duration:0.0>
      <Transition TPN status:false>
      <Transition DPN status:false>
      <Transition function flag:false>
      <Transition colored:false>
      <Transition colors threshold:1;0;0;0;0;0>
      <Location data>
        <Transition portal status:false>
        <Transition locations:1>
          <Transition location data sheet/x/y/elIndex:0;1260;2700;0>
          <Transition name offset data sheet/x/y/elIndex:0;0;0;0>
      <Location data block end>
    <EOT>
    <Transition: 173>
      <Transition gID:352>
      <Transition type:PN>
      <Transition name:recogn_hSMUG1_5hmU_ssDNA>
      <Transition comment:>
      <Transition eft:0.0>
      <Transition lft:0.0>
      <Transition duration:0.0>
      <Transition TPN status:false>
      <Transition DPN status:false>
      <Transition function flag:false>
      <Transition colored:false>
      <Transition colors threshold:1;0;0;0;0;0>
      <Location data>
        <Transition portal status:false>
        <Transition locations:1>
          <Transition location data sheet/x/y/elIndex:0;2160;2180;0>
          <Transition name offset data sheet/x/y/elIndex:0;0;0;0>
      <Location data block end>
    <EOT>
    <Transition: 174>
      <Transition gID:353>
      <Transition type:PN>
      <Transition name:recogn_MBD4_5hmU_ssDNA_gr4>
      <Transition comment:>
      <Transition eft:0.0>
      <Transition lft:0.0>
      <Transition duration:0.0>
      <Transition TPN status:false>
      <Transition DPN status:false>
      <Transition function flag:false>
      <Transition colored:false>
      <Transition colors threshold:1;0;0;0;0;0>
      <Location data>
        <Transition portal status:false>
        <Transition locations:1>
          <Transition location data sheet/x/y/elIndex:0;3420;2040;0>
          <Transition name offset data sheet/x/y/elIndex:0;0;0;0>
      <Location data block end>
    <EOT>
    <Transition: 175>
      <Transition gID:354>
      <Transition type:PN>
      <Transition name:recognNEIL3_Tg_in_ssDNA>
      <Transition comment:http://dnatraffic.ibb.waw.pl>
      <Transition eft:0.0>
      <Transition lft:0.0>
      <Transition duration:0.0>
      <Transition TPN status:false>
      <Transition DPN status:false>
      <Transition function flag:false>
      <Transition colored:false>
      <Transition colors threshold:1;0;0;0;0;0>
      <Location data>
        <Transition portal status:false>
        <Transition locations:1>
          <Transition location data sheet/x/y/elIndex:0;3980;220;0>
          <Transition name offset data sheet/x/y/elIndex:0;0;0;0>
      <Location data block end>
    <EOT>
    <Transition: 176>
      <Transition gID:355>
      <Transition type:PN>
      <Transition name:cleavage_Tg_in_ssDNA_by_NEIL3>
      <Transition comment:http://dnatraffic.ibb.waw.pl>
      <Transition eft:0.0>
      <Transition lft:0.0>
      <Transition duration:0.0>
      <Transition TPN status:false>
      <Transition DPN status:false>
      <Transition function flag:false>
      <Transition colored:false>
      <Transition colors threshold:1;0;0;0;0;0>
      <Location data>
        <Transition portal status:false>
        <Transition locations:1>
          <Transition location data sheet/x/y/elIndex:0;4080;480;0>
          <Transition name offset data sheet/x/y/elIndex:0;0;0;0>
      <Location data block end>
    <EOT>
    <Transition: 177>
      <Transition gID:356>
      <Transition type:PN>
      <Transition name:NEIL1_liase_activity_in_3dRP>
      <Transition comment:Wiederhold,&nbsp;L.,&nbsp;Leppard,&nbsp;J.&nbsp;B.,&nbsp;Kedar,&nbsp;P.,&nbsp;Karimi-busheri,&nbsp;F.,&nbsp;Rasouli-nia,&nbsp;A.,&nbsp;Weinfeld,&nbsp;M.,&nbsp;…&nbsp;Tg,&nbsp;A.&nbsp;(2004).&nbsp;AP&nbsp;Endonuclease-Independent&nbsp;DNA&nbsp;Base&nbsp;Excision&nbsp;Repair&nbsp;in&nbsp;Human&nbsp;Cells&nbsp;National&nbsp;Institutes&nbsp;of&nbsp;Health,&nbsp;15,&nbsp;209–220.>
      <Transition eft:0.0>
      <Transition lft:0.0>
      <Transition duration:0.0>
      <Transition TPN status:false>
      <Transition DPN status:false>
      <Transition function flag:false>
      <Transition colored:false>
      <Transition colors threshold:1;0;0;0;0;0>
      <Location data>
        <Transition portal status:false>
        <Transition locations:1>
          <Transition location data sheet/x/y/elIndex:0;1460;720;0>
          <Transition name offset data sheet/x/y/elIndex:0;0;0;0>
      <Location data block end>
    <EOT>
    <Transition: 178>
      <Transition gID:357>
      <Transition type:PN>
      <Transition name:APE_in>
      <Transition comment:>
      <Transition eft:0.0>
      <Transition lft:0.0>
      <Transition duration:0.0>
      <Transition TPN status:false>
      <Transition DPN status:false>
      <Transition function flag:false>
      <Transition colored:false>
      <Transition colors threshold:1;0;0;0;0;0>
      <Location data>
        <Transition portal status:false>
        <Transition locations:1>
          <Transition location data sheet/x/y/elIndex:0;1640;2520;0>
          <Transition name offset data sheet/x/y/elIndex:0;0;0;0>
      <Location data block end>
    <EOT>
    <Transition: 179>
      <Transition gID:358>
      <Transition type:PN>
      <Transition name:APE_out>
      <Transition comment:>
      <Transition eft:0.0>
      <Transition lft:0.0>
      <Transition duration:0.0>
      <Transition TPN status:false>
      <Transition DPN status:false>
      <Transition function flag:false>
      <Transition colored:false>
      <Transition colors threshold:1;0;0;0;0;0>
      <Location data>
        <Transition portal status:false>
        <Transition locations:1>
          <Transition location data sheet/x/y/elIndex:0;1880;2520;0>
          <Transition name offset data sheet/x/y/elIndex:0;0;0;0>
      <Location data block end>
    <EOT>
    <Transition: 180>
      <Transition gID:359>
      <Transition type:PN>
      <Transition name:polBETA_in>
      <Transition comment:>
      <Transition eft:0.0>
      <Transition lft:0.0>
      <Transition duration:0.0>
      <Transition TPN status:false>
      <Transition DPN status:false>
      <Transition function flag:false>
      <Transition colored:false>
      <Transition colors threshold:1;0;0;0;0;0>
      <Location data>
        <Transition portal status:false>
        <Transition locations:1>
          <Transition location data sheet/x/y/elIndex:0;1640;2600;0>
          <Transition name offset data sheet/x/y/elIndex:0;0;0;0>
      <Location data block end>
    <EOT>
    <Transition: 181>
      <Transition gID:360>
      <Transition type:PN>
      <Transition name:polBETA_out>
      <Transition comment:>
      <Transition eft:0.0>
      <Transition lft:0.0>
      <Transition duration:0.0>
      <Transition TPN status:false>
      <Transition DPN status:false>
      <Transition function flag:false>
      <Transition colored:false>
      <Transition colors threshold:1;0;0;0;0;0>
      <Location data>
        <Transition portal status:false>
        <Transition locations:1>
          <Transition location data sheet/x/y/elIndex:0;1880;2600;0>
          <Transition name offset data sheet/x/y/elIndex:0;0;0;0>
      <Location data block end>
    <EOT>
    <Transition: 182>
      <Transition gID:361>
      <Transition type:PN>
      <Transition name:polDELTA_in>
      <Transition comment:>
      <Transition eft:0.0>
      <Transition lft:0.0>
      <Transition duration:0.0>
      <Transition TPN status:false>
      <Transition DPN status:false>
      <Transition function flag:false>
      <Transition colored:false>
      <Transition colors threshold:1;0;0;0;0;0>
      <Location data>
        <Transition portal status:false>
        <Transition locations:1>
          <Transition location data sheet/x/y/elIndex:0;1640;2680;0>
          <Transition name offset data sheet/x/y/elIndex:0;0;0;0>
      <Location data block end>
    <EOT>
    <Transition: 183>
      <Transition gID:362>
      <Transition type:PN>
      <Transition name:polDELTA_out>
      <Transition comment:>
      <Transition eft:0.0>
      <Transition lft:0.0>
      <Transition duration:0.0>
      <Transition TPN status:false>
      <Transition DPN status:false>
      <Transition function flag:false>
      <Transition colored:false>
      <Transition colors threshold:1;0;0;0;0;0>
      <Location data>
        <Transition portal status:false>
        <Transition locations:1>
          <Transition location data sheet/x/y/elIndex:0;1880;2680;0>
          <Transition name offset data sheet/x/y/elIndex:0;0;0;0>
      <Location data block end>
    <EOT>
    <Transition: 184>
      <Transition gID:363>
      <Transition type:PN>
      <Transition name:polEPSILON_in>
      <Transition comment:>
      <Transition eft:0.0>
      <Transition lft:0.0>
      <Transition duration:0.0>
      <Transition TPN status:false>
      <Transition DPN status:false>
      <Transition function flag:false>
      <Transition colored:false>
      <Transition colors threshold:1;0;0;0;0;0>
      <Location data>
        <Transition portal status:false>
        <Transition locations:1>
          <Transition location data sheet/x/y/elIndex:0;1640;2760;0>
          <Transition name offset data sheet/x/y/elIndex:0;0;0;0>
      <Location data block end>
    <EOT>
    <Transition: 185>
      <Transition gID:364>
      <Transition type:PN>
      <Transition name:polEPSILON_out>
      <Transition comment:>
      <Transition eft:0.0>
      <Transition lft:0.0>
      <Transition duration:0.0>
      <Transition TPN status:false>
      <Transition DPN status:false>
      <Transition function flag:false>
      <Transition colored:false>
      <Transition colors threshold:1;0;0;0;0;0>
      <Location data>
        <Transition portal status:false>
        <Transition locations:1>
          <Transition location data sheet/x/y/elIndex:0;1880;2760;0>
          <Transition name offset data sheet/x/y/elIndex:0;0;0;0>
      <Location data block end>
    <EOT>
    <Transition: 186>
      <Transition gID:365>
      <Transition type:PN>
      <Transition name:LIG1_in>
      <Transition comment:>
      <Transition eft:0.0>
      <Transition lft:0.0>
      <Transition duration:0.0>
      <Transition TPN status:false>
      <Transition DPN status:false>
      <Transition function flag:false>
      <Transition colored:false>
      <Transition colors threshold:1;0;0;0;0;0>
      <Location data>
        <Transition portal status:false>
        <Transition locations:1>
          <Transition location data sheet/x/y/elIndex:0;1640;2840;0>
          <Transition name offset data sheet/x/y/elIndex:0;0;0;0>
      <Location data block end>
    <EOT>
    <Transition: 187>
      <Transition gID:366>
      <Transition type:PN>
      <Transition name:LIG1_out>
      <Transition comment:>
      <Transition eft:0.0>
      <Transition lft:0.0>
      <Transition duration:0.0>
      <Transition TPN status:false>
      <Transition DPN status:false>
      <Transition function flag:false>
      <Transition colored:false>
      <Transition colors threshold:1;0;0;0;0;0>
      <Location data>
        <Transition portal status:false>
        <Transition locations:1>
          <Transition location data sheet/x/y/elIndex:0;1880;2840;0>
          <Transition name offset data sheet/x/y/elIndex:0;0;0;0>
      <Location data block end>
    <EOT>
    <Transition: 188>
      <Transition gID:367>
      <Transition type:PN>
      <Transition name:LIG3_XRCC1_in>
      <Transition comment:>
      <Transition eft:0.0>
      <Transition lft:0.0>
      <Transition duration:0.0>
      <Transition TPN status:false>
      <Transition DPN status:false>
      <Transition function flag:false>
      <Transition colored:false>
      <Transition colors threshold:1;0;0;0;0;0>
      <Location data>
        <Transition portal status:false>
        <Transition locations:1>
          <Transition location data sheet/x/y/elIndex:0;1640;2920;0>
          <Transition name offset data sheet/x/y/elIndex:0;0;0;0>
      <Location data block end>
    <EOT>
    <Transition: 189>
      <Transition gID:368>
      <Transition type:PN>
      <Transition name:LIG3_XRCC1_out>
      <Transition comment:>
      <Transition eft:0.0>
      <Transition lft:0.0>
      <Transition duration:0.0>
      <Transition TPN status:false>
      <Transition DPN status:false>
      <Transition function flag:false>
      <Transition colored:false>
      <Transition colors threshold:1;0;0;0;0;0>
      <Location data>
        <Transition portal status:false>
        <Transition locations:1>
          <Transition location data sheet/x/y/elIndex:0;1880;2920;0>
          <Transition name offset data sheet/x/y/elIndex:0;0;0;0>
      <Location data block end>
    <EOT>
    <Transition: 190>
      <Transition gID:369>
      <Transition type:PN>
      <Transition name:OGG1_in>
      <Transition comment:>
      <Transition eft:0.0>
      <Transition lft:0.0>
      <Transition duration:0.0>
      <Transition TPN status:false>
      <Transition DPN status:false>
      <Transition function flag:false>
      <Transition colored:false>
      <Transition colors threshold:1;0;0;0;0;0>
      <Location data>
        <Transition portal status:false>
        <Transition locations:1>
          <Transition location data sheet/x/y/elIndex:0;2060;2780;0>
          <Transition name offset data sheet/x/y/elIndex:0;0;0;0>
      <Location data block end>
    <EOT>
    <Transition: 191>
      <Transition gID:370>
      <Transition type:PN>
      <Transition name:OGG1_out>
      <Transition comment:>
      <Transition eft:0.0>
      <Transition lft:0.0>
      <Transition duration:0.0>
      <Transition TPN status:false>
      <Transition DPN status:false>
      <Transition function flag:false>
      <Transition colored:false>
      <Transition colors threshold:1;0;0;0;0;0>
      <Location data>
        <Transition portal status:false>
        <Transition locations:1>
          <Transition location data sheet/x/y/elIndex:0;2060;3000;0>
          <Transition name offset data sheet/x/y/elIndex:0;0;0;0>
      <Location data block end>
    <EOT>
    <Transition: 192>
      <Transition gID:371>
      <Transition type:PN>
      <Transition name:NEIL1_in>
      <Transition comment:>
      <Transition eft:0.0>
      <Transition lft:0.0>
      <Transition duration:0.0>
      <Transition TPN status:false>
      <Transition DPN status:false>
      <Transition function flag:false>
      <Transition colored:false>
      <Transition colors threshold:1;0;0;0;0;0>
      <Location data>
        <Transition portal status:false>
        <Transition locations:1>
          <Transition location data sheet/x/y/elIndex:0;2120;2780;0>
          <Transition name offset data sheet/x/y/elIndex:0;0;0;0>
      <Location data block end>
    <EOT>
    <Transition: 193>
      <Transition gID:372>
      <Transition type:PN>
      <Transition name:NEIL1_out>
      <Transition comment:>
      <Transition eft:0.0>
      <Transition lft:0.0>
      <Transition duration:0.0>
      <Transition TPN status:false>
      <Transition DPN status:false>
      <Transition function flag:false>
      <Transition colored:false>
      <Transition colors threshold:1;0;0;0;0;0>
      <Location data>
        <Transition portal status:false>
        <Transition locations:1>
          <Transition location data sheet/x/y/elIndex:0;2120;3000;0>
          <Transition name offset data sheet/x/y/elIndex:0;0;0;0>
      <Location data block end>
    <EOT>
    <Transition: 194>
      <Transition gID:373>
      <Transition type:PN>
      <Transition name:NEIL2_in>
      <Transition comment:>
      <Transition eft:0.0>
      <Transition lft:0.0>
      <Transition duration:0.0>
      <Transition TPN status:false>
      <Transition DPN status:false>
      <Transition function flag:false>
      <Transition colored:false>
      <Transition colors threshold:1;0;0;0;0;0>
      <Location data>
        <Transition portal status:false>
        <Transition locations:1>
          <Transition location data sheet/x/y/elIndex:0;2180;2780;0>
          <Transition name offset data sheet/x/y/elIndex:0;0;0;0>
      <Location data block end>
    <EOT>
    <Transition: 195>
      <Transition gID:374>
      <Transition type:PN>
      <Transition name:NEIL2_out>
      <Transition comment:>
      <Transition eft:0.0>
      <Transition lft:0.0>
      <Transition duration:0.0>
      <Transition TPN status:false>
      <Transition DPN status:false>
      <Transition function flag:false>
      <Transition colored:false>
      <Transition colors threshold:1;0;0;0;0;0>
      <Location data>
        <Transition portal status:false>
        <Transition locations:1>
          <Transition location data sheet/x/y/elIndex:0;2180;3000;0>
          <Transition name offset data sheet/x/y/elIndex:0;0;0;0>
      <Location data block end>
    <EOT>
    <Transition: 196>
      <Transition gID:375>
      <Transition type:PN>
      <Transition name:NEIL3_in>
      <Transition comment:>
      <Transition eft:0.0>
      <Transition lft:0.0>
      <Transition duration:0.0>
      <Transition TPN status:false>
      <Transition DPN status:false>
      <Transition function flag:false>
      <Transition colored:false>
      <Transition colors threshold:1;0;0;0;0;0>
      <Location data>
        <Transition portal status:false>
        <Transition locations:1>
          <Transition location data sheet/x/y/elIndex:0;2240;2780;0>
          <Transition name offset data sheet/x/y/elIndex:0;0;0;0>
      <Location data block end>
    <EOT>
    <Transition: 197>
      <Transition gID:376>
      <Transition type:PN>
      <Transition name:NEIL3_out>
      <Transition comment:>
      <Transition eft:0.0>
      <Transition lft:0.0>
      <Transition duration:0.0>
      <Transition TPN status:false>
      <Transition DPN status:false>
      <Transition function flag:false>
      <Transition colored:false>
      <Transition colors threshold:1;0;0;0;0;0>
      <Location data>
        <Transition portal status:false>
        <Transition locations:1>
          <Transition location data sheet/x/y/elIndex:0;2240;3000;0>
          <Transition name offset data sheet/x/y/elIndex:0;0;0;0>
      <Location data block end>
    <EOT>
    <Transition: 198>
      <Transition gID:377>
      <Transition type:PN>
      <Transition name:hNTH1_in>
      <Transition comment:>
      <Transition eft:0.0>
      <Transition lft:0.0>
      <Transition duration:0.0>
      <Transition TPN status:false>
      <Transition DPN status:false>
      <Transition function flag:false>
      <Transition colored:false>
      <Transition colors threshold:1;0;0;0;0;0>
      <Location data>
        <Transition portal status:false>
        <Transition locations:1>
          <Transition location data sheet/x/y/elIndex:0;2300;2780;0>
          <Transition name offset data sheet/x/y/elIndex:0;0;0;0>
      <Location data block end>
    <EOT>
    <Transition: 199>
      <Transition gID:378>
      <Transition type:PN>
      <Transition name:hNTH1_out>
      <Transition comment:>
      <Transition eft:0.0>
      <Transition lft:0.0>
      <Transition duration:0.0>
      <Transition TPN status:false>
      <Transition DPN status:false>
      <Transition function flag:false>
      <Transition colored:false>
      <Transition colors threshold:1;0;0;0;0;0>
      <Location data>
        <Transition portal status:false>
        <Transition locations:1>
          <Transition location data sheet/x/y/elIndex:0;2300;3000;0>
          <Transition name offset data sheet/x/y/elIndex:0;0;0;0>
      <Location data block end>
    <EOT>
    <Transition: 200>
      <Transition gID:379>
      <Transition type:PN>
      <Transition name:MPG_in>
      <Transition comment:>
      <Transition eft:0.0>
      <Transition lft:0.0>
      <Transition duration:0.0>
      <Transition TPN status:false>
      <Transition DPN status:false>
      <Transition function flag:false>
      <Transition colored:false>
      <Transition colors threshold:1;0;0;0;0;0>
      <Location data>
        <Transition portal status:false>
        <Transition locations:1>
          <Transition location data sheet/x/y/elIndex:0;2360;2780;0>
          <Transition name offset data sheet/x/y/elIndex:0;0;0;0>
      <Location data block end>
    <EOT>
    <Transition: 201>
      <Transition gID:380>
      <Transition type:PN>
      <Transition name:MPG_out>
      <Transition comment:>
      <Transition eft:0.0>
      <Transition lft:0.0>
      <Transition duration:0.0>
      <Transition TPN status:false>
      <Transition DPN status:false>
      <Transition function flag:false>
      <Transition colored:false>
      <Transition colors threshold:1;0;0;0;0;0>
      <Location data>
        <Transition portal status:false>
        <Transition locations:1>
          <Transition location data sheet/x/y/elIndex:0;2360;3000;0>
          <Transition name offset data sheet/x/y/elIndex:0;0;0;0>
      <Location data block end>
    <EOT>
    <Transition: 202>
      <Transition gID:381>
      <Transition type:PN>
      <Transition name:UNG2_in>
      <Transition comment:>
      <Transition eft:0.0>
      <Transition lft:0.0>
      <Transition duration:0.0>
      <Transition TPN status:false>
      <Transition DPN status:false>
      <Transition function flag:false>
      <Transition colored:false>
      <Transition colors threshold:1;0;0;0;0;0>
      <Location data>
        <Transition portal status:false>
        <Transition locations:1>
          <Transition location data sheet/x/y/elIndex:0;2420;2780;0>
          <Transition name offset data sheet/x/y/elIndex:0;0;0;0>
      <Location data block end>
    <EOT>
    <Transition: 203>
      <Transition gID:382>
      <Transition type:PN>
      <Transition name:UNG2_out>
      <Transition comment:>
      <Transition eft:0.0>
      <Transition lft:0.0>
      <Transition duration:0.0>
      <Transition TPN status:false>
      <Transition DPN status:false>
      <Transition function flag:false>
      <Transition colored:false>
      <Transition colors threshold:1;0;0;0;0;0>
      <Location data>
        <Transition portal status:false>
        <Transition locations:1>
          <Transition location data sheet/x/y/elIndex:0;2420;3000;0>
          <Transition name offset data sheet/x/y/elIndex:0;0;0;0>
      <Location data block end>
    <EOT>
    <Transition: 204>
      <Transition gID:383>
      <Transition type:PN>
      <Transition name:MBD4_in>
      <Transition comment:>
      <Transition eft:0.0>
      <Transition lft:0.0>
      <Transition duration:0.0>
      <Transition TPN status:false>
      <Transition DPN status:false>
      <Transition function flag:false>
      <Transition colored:false>
      <Transition colors threshold:1;0;0;0;0;0>
      <Location data>
        <Transition portal status:false>
        <Transition locations:1>
          <Transition location data sheet/x/y/elIndex:0;2480;2780;0>
          <Transition name offset data sheet/x/y/elIndex:0;0;0;0>
      <Location data block end>
    <EOT>
    <Transition: 205>
      <Transition gID:384>
      <Transition type:PN>
      <Transition name:MBD4_out>
      <Transition comment:>
      <Transition eft:0.0>
      <Transition lft:0.0>
      <Transition duration:0.0>
      <Transition TPN status:false>
      <Transition DPN status:false>
      <Transition function flag:false>
      <Transition colored:false>
      <Transition colors threshold:1;0;0;0;0;0>
      <Location data>
        <Transition portal status:false>
        <Transition locations:1>
          <Transition location data sheet/x/y/elIndex:0;2480;3000;0>
          <Transition name offset data sheet/x/y/elIndex:0;0;0;0>
      <Location data block end>
    <EOT>
    <Transition: 206>
      <Transition gID:385>
      <Transition type:PN>
      <Transition name:TDG_in>
      <Transition comment:>
      <Transition eft:0.0>
      <Transition lft:0.0>
      <Transition duration:0.0>
      <Transition TPN status:false>
      <Transition DPN status:false>
      <Transition function flag:false>
      <Transition colored:false>
      <Transition colors threshold:1;0;0;0;0;0>
      <Location data>
        <Transition portal status:false>
        <Transition locations:1>
          <Transition location data sheet/x/y/elIndex:0;2540;2780;0>
          <Transition name offset data sheet/x/y/elIndex:0;0;0;0>
      <Location data block end>
    <EOT>
    <Transition: 207>
      <Transition gID:386>
      <Transition type:PN>
      <Transition name:TDG_out>
      <Transition comment:>
      <Transition eft:0.0>
      <Transition lft:0.0>
      <Transition duration:0.0>
      <Transition TPN status:false>
      <Transition DPN status:false>
      <Transition function flag:false>
      <Transition colored:false>
      <Transition colors threshold:1;0;0;0;0;0>
      <Location data>
        <Transition portal status:false>
        <Transition locations:1>
          <Transition location data sheet/x/y/elIndex:0;2540;3000;0>
          <Transition name offset data sheet/x/y/elIndex:0;0;0;0>
      <Location data block end>
    <EOT>
    <Transition: 208>
      <Transition gID:387>
      <Transition type:PN>
      <Transition name:MYH_in>
      <Transition comment:>
      <Transition eft:0.0>
      <Transition lft:0.0>
      <Transition duration:0.0>
      <Transition TPN status:false>
      <Transition DPN status:false>
      <Transition function flag:false>
      <Transition colored:false>
      <Transition colors threshold:1;0;0;0;0;0>
      <Location data>
        <Transition portal status:false>
        <Transition locations:1>
          <Transition location data sheet/x/y/elIndex:0;2600;2780;0>
          <Transition name offset data sheet/x/y/elIndex:0;0;0;0>
      <Location data block end>
    <EOT>
    <Transition: 209>
      <Transition gID:388>
      <Transition type:PN>
      <Transition name:MYH_out>
      <Transition comment:>
      <Transition eft:0.0>
      <Transition lft:0.0>
      <Transition duration:0.0>
      <Transition TPN status:false>
      <Transition DPN status:false>
      <Transition function flag:false>
      <Transition colored:false>
      <Transition colors threshold:1;0;0;0;0;0>
      <Location data>
        <Transition portal status:false>
        <Transition locations:1>
          <Transition location data sheet/x/y/elIndex:0;2600;3000;0>
          <Transition name offset data sheet/x/y/elIndex:0;0;0;0>
      <Location data block end>
    <EOT>
    <Transition: 210>
      <Transition gID:389>
      <Transition type:PN>
      <Transition name:hSMUG1_in>
      <Transition comment:>
      <Transition eft:0.0>
      <Transition lft:0.0>
      <Transition duration:0.0>
      <Transition TPN status:false>
      <Transition DPN status:false>
      <Transition function flag:false>
      <Transition colored:false>
      <Transition colors threshold:1;0;0;0;0;0>
      <Location data>
        <Transition portal status:false>
        <Transition locations:1>
          <Transition location data sheet/x/y/elIndex:0;2660;2780;0>
          <Transition name offset data sheet/x/y/elIndex:0;0;0;0>
      <Location data block end>
    <EOT>
    <Transition: 211>
      <Transition gID:390>
      <Transition type:PN>
      <Transition name:hSMUG1_out>
      <Transition comment:>
      <Transition eft:0.0>
      <Transition lft:0.0>
      <Transition duration:0.0>
      <Transition TPN status:false>
      <Transition DPN status:false>
      <Transition function flag:false>
      <Transition colored:false>
      <Transition colors threshold:1;0;0;0;0;0>
      <Location data>
        <Transition portal status:false>
        <Transition locations:1>
          <Transition location data sheet/x/y/elIndex:0;2660;3000;0>
          <Transition name offset data sheet/x/y/elIndex:0;0;0;0>
      <Location data block end>
    <EOT>
    <Transition: 212>
      <Transition gID:391>
      <Transition type:PN>
      <Transition name:recognNEIL1_of_8oxoAC>
      <Transition comment:FEBS&nbsp;Lett.&nbsp;2010&nbsp;Apr&nbsp;16;584(8):1553-7.&nbsp;doi:&nbsp;10.1016/j.febslet.2010.03.009.&nbsp;Epub&nbsp;2010&nbsp;Mar&nbsp;7.The&nbsp;role&nbsp;of&nbsp;mammalian&nbsp;NEIL1&nbsp;protein&nbsp;in&nbsp;the&nbsp;repair&nbsp;of&nbsp;8-oxo-7,8-dihydroadenine&nbsp;in&nbsp;DNA.Grin&nbsp;IR1,&nbsp;Dianov&nbsp;GL,&nbsp;Zharkov&nbsp;DO.>
      <Transition eft:0.0>
      <Transition lft:0.0>
      <Transition duration:0.0>
      <Transition TPN status:false>
      <Transition DPN status:false>
      <Transition function flag:false>
      <Transition colored:false>
      <Transition colors threshold:1;0;0;0;0;0>
      <Location data>
        <Transition portal status:false>
        <Transition locations:1>
          <Transition location data sheet/x/y/elIndex:0;2260;160;0>
          <Transition name offset data sheet/x/y/elIndex:0;0;0;0>
      <Location data block end>
    <EOT>
    <Transition: 213>
      <Transition gID:392>
      <Transition type:PN>
      <Transition name:cleavage_8oxoAC_by_NEIL1>
      <Transition comment:FEBS&nbsp;Lett.&nbsp;2010&nbsp;Apr&nbsp;16;584(8):1553-7.&nbsp;doi:&nbsp;10.1016/j.febslet.2010.03.009.&nbsp;Epub&nbsp;2010&nbsp;Mar&nbsp;7.The&nbsp;role&nbsp;of&nbsp;mammalian&nbsp;NEIL1&nbsp;protein&nbsp;in&nbsp;the&nbsp;repair&nbsp;of&nbsp;8-oxo-7,8-dihydroadenine&nbsp;in&nbsp;DNA.Grin&nbsp;IR1,&nbsp;Dianov&nbsp;GL,&nbsp;Zharkov&nbsp;DO.>
      <Transition eft:0.0>
      <Transition lft:0.0>
      <Transition duration:0.0>
      <Transition TPN status:false>
      <Transition DPN status:false>
      <Transition function flag:false>
      <Transition colored:false>
      <Transition colors threshold:1;0;0;0;0;0>
      <Location data>
        <Transition portal status:false>
        <Transition locations:1>
          <Transition location data sheet/x/y/elIndex:0;2200;580;0>
          <Transition name offset data sheet/x/y/elIndex:0;0;0;0>
      <Location data block end>
    <EOT>
    <Transition: 214>
      <Transition gID:393>
      <Transition type:PN>
      <Transition name:disposal_of_FapyG>
      <Transition comment:>
      <Transition eft:0.0>
      <Transition lft:0.0>
      <Transition duration:0.0>
      <Transition TPN status:false>
      <Transition DPN status:false>
      <Transition function flag:false>
      <Transition colored:false>
      <Transition colors threshold:1;0;0;0;0;0>
      <Location data>
        <Transition portal status:false>
        <Transition locations:1>
          <Transition location data sheet/x/y/elIndex:0;260;2920;0>
          <Transition name offset data sheet/x/y/elIndex:0;0;0;0>
      <Location data block end>
    <EOT>
    <Transition: 215>
      <Transition gID:394>
      <Transition type:PN>
      <Transition name:recognNTH1_of_FaPyGC>
      <Transition comment:J&nbsp;Biol&nbsp;Chem.&nbsp;2005&nbsp;Dec&nbsp;9;280(49):40544-51.&nbsp;Epub&nbsp;2005&nbsp;Oct&nbsp;11.Repair&nbsp;of&nbsp;formamidopyrimidines&nbsp;in&nbsp;DNA&nbsp;involves&nbsp;different&nbsp;glycosylases:&nbsp;role&nbsp;of&nbsp;the&nbsp;OGG1,&nbsp;NTH1,&nbsp;and&nbsp;NEIL1&nbsp;enzymes.Hu&nbsp;J1,&nbsp;de&nbsp;Souza-Pinto&nbsp;NC,&nbsp;Haraguchi&nbsp;K,&nbsp;Hogue&nbsp;BA,&nbsp;Jaruga&nbsp;P,&nbsp;Greenberg&nbsp;MM,&nbsp;Dizdaroglu&nbsp;M,&nbsp;Bohr&nbsp;VA.>
      <Transition eft:0.0>
      <Transition lft:0.0>
      <Transition duration:0.0>
      <Transition TPN status:false>
      <Transition DPN status:false>
      <Transition function flag:false>
      <Transition colored:false>
      <Transition colors threshold:1;0;0;0;0;0>
      <Location data>
        <Transition portal status:false>
        <Transition locations:1>
          <Transition location data sheet/x/y/elIndex:0;2700;1240;0>
          <Transition name offset data sheet/x/y/elIndex:0;0;0;0>
      <Location data block end>
    <EOT>
    <Transition: 216>
      <Transition gID:395>
      <Transition type:PN>
      <Transition name:cleavage_FapyGC_by_hNTH1>
      <Transition comment:J&nbsp;Biol&nbsp;Chem.&nbsp;2005&nbsp;Dec&nbsp;9;280(49):40544-51.&nbsp;Epub&nbsp;2005&nbsp;Oct&nbsp;11.Repair&nbsp;of&nbsp;formamidopyrimidines&nbsp;in&nbsp;DNA&nbsp;involves&nbsp;different&nbsp;glycosylases:&nbsp;role&nbsp;of&nbsp;the&nbsp;OGG1,&nbsp;NTH1,&nbsp;and&nbsp;NEIL1&nbsp;enzymes.Hu&nbsp;J1,&nbsp;de&nbsp;Souza-Pinto&nbsp;NC,&nbsp;Haraguchi&nbsp;K,&nbsp;Hogue&nbsp;BA,&nbsp;Jaruga&nbsp;P,&nbsp;Greenberg&nbsp;MM,&nbsp;Dizdaroglu&nbsp;M,&nbsp;Bohr&nbsp;VA.>
      <Transition eft:0.0>
      <Transition lft:0.0>
      <Transition duration:0.0>
      <Transition TPN status:false>
      <Transition DPN status:false>
      <Transition function flag:false>
      <Transition colored:false>
      <Transition colors threshold:1;0;0;0;0;0>
      <Location data>
        <Transition portal status:false>
        <Transition locations:1>
          <Transition location data sheet/x/y/elIndex:0;2700;1500;0>
          <Transition name offset data sheet/x/y/elIndex:0;0;0;0>
      <Location data block end>
    <EOT>
    <Transition: 217>
      <Transition gID:396>
      <Transition type:PN>
      <Transition name:recognTDG_thymineGlycol>
      <Transition comment:Nucleic&nbsp;Acids&nbsp;Res.&nbsp;2003&nbsp;Sep&nbsp;15;31(18):5399-404.Human&nbsp;thymine&nbsp;DNA&nbsp;glycosylase&nbsp;(TDG)&nbsp;and&nbsp;methyl-CpG-binding&nbsp;protein&nbsp;4&nbsp;(MBD4)&nbsp;excise&nbsp;thymine&nbsp;glycol&nbsp;(Tg)&nbsp;from&nbsp;a&nbsp;Tg:G&nbsp;mispair.>
      <Transition eft:0.0>
      <Transition lft:0.0>
      <Transition duration:0.0>
      <Transition TPN status:false>
      <Transition DPN status:false>
      <Transition function flag:false>
      <Transition colored:false>
      <Transition colors threshold:1;0;0;0;0;0>
      <Location data>
        <Transition portal status:false>
        <Transition locations:1>
          <Transition location data sheet/x/y/elIndex:0;4260;1220;0>
          <Transition name offset data sheet/x/y/elIndex:0;0;0;0>
      <Location data block end>
    <EOT>
    <Transition: 218>
      <Transition gID:397>
      <Transition type:PN>
      <Transition name:cleavage_thymineGlycol_by_TDG>
      <Transition comment:Nucleic&nbsp;Acids&nbsp;Res.&nbsp;2003&nbsp;Sep&nbsp;15;31(18):5399-404.Human&nbsp;thymine&nbsp;DNA&nbsp;glycosylase&nbsp;(TDG)&nbsp;and&nbsp;methyl-CpG-binding&nbsp;protein&nbsp;4&nbsp;(MBD4)&nbsp;excise&nbsp;thymine&nbsp;glycol&nbsp;(Tg)&nbsp;from&nbsp;a&nbsp;Tg:G&nbsp;mispair.>
      <Transition eft:0.0>
      <Transition lft:0.0>
      <Transition duration:0.0>
      <Transition TPN status:false>
      <Transition DPN status:false>
      <Transition function flag:false>
      <Transition colored:false>
      <Transition colors threshold:1;0;0;0;0;0>
      <Location data>
        <Transition portal status:false>
        <Transition locations:1>
          <Transition location data sheet/x/y/elIndex:0;4340;1540;0>
          <Transition name offset data sheet/x/y/elIndex:0;0;0;0>
      <Location data block end>
    <EOT>
    <Transition: 219>
      <Transition gID:398>
      <Transition type:PN>
      <Transition name:cleavage_thymineGlycol_by_MBD4>
      <Transition comment:Nucleic&nbsp;Acids&nbsp;Res.&nbsp;2003&nbsp;Sep&nbsp;15;31(18):5399-404.Human&nbsp;thymine&nbsp;DNA&nbsp;glycosylase&nbsp;(TDG)&nbsp;and&nbsp;methyl-CpG-binding&nbsp;protein&nbsp;4&nbsp;(MBD4)&nbsp;excise&nbsp;thymine&nbsp;glycol&nbsp;(Tg)&nbsp;from&nbsp;a&nbsp;Tg:G&nbsp;mispair.>
      <Transition eft:0.0>
      <Transition lft:0.0>
      <Transition duration:0.0>
      <Transition TPN status:false>
      <Transition DPN status:false>
      <Transition function flag:false>
      <Transition colored:false>
      <Transition colors threshold:1;0;0;0;0;0>
      <Location data>
        <Transition portal status:false>
        <Transition locations:1>
          <Transition location data sheet/x/y/elIndex:0;3880;2280;0>
          <Transition name offset data sheet/x/y/elIndex:0;0;0;0>
      <Location data block end>
    <EOT>
    <Transition: 220>
      <Transition gID:399>
      <Transition type:PN>
      <Transition name:recognMBD4_thymineGlycol>
      <Transition comment:Nucleic&nbsp;Acids&nbsp;Res.&nbsp;2003&nbsp;Sep&nbsp;15;31(18):5399-404.Human&nbsp;thymine&nbsp;DNA&nbsp;glycosylase&nbsp;(TDG)&nbsp;and&nbsp;methyl-CpG-binding&nbsp;protein&nbsp;4&nbsp;(MBD4)&nbsp;excise&nbsp;thymine&nbsp;glycol&nbsp;(Tg)&nbsp;from&nbsp;a&nbsp;Tg:G&nbsp;mispair.>
      <Transition eft:0.0>
      <Transition lft:0.0>
      <Transition duration:0.0>
      <Transition TPN status:false>
      <Transition DPN status:false>
      <Transition function flag:false>
      <Transition colored:false>
      <Transition colors threshold:1;0;0;0;0;0>
      <Location data>
        <Transition portal status:false>
        <Transition locations:1>
          <Transition location data sheet/x/y/elIndex:0;3860;2000;0>
          <Transition name offset data sheet/x/y/elIndex:0;0;0;0>
      <Location data block end>
    <EOT>
    <Transition: 221>
      <Transition gID:400>
      <Transition type:PN>
      <Transition name:recognNTH1_thymGlyc_dsDNA>
      <Transition comment:DNA&nbsp;Repair&nbsp;(Amst).&nbsp;2006&nbsp;Apr&nbsp;8;5(4):444-54.&nbsp;Epub&nbsp;2006&nbsp;Jan&nbsp;30.Repair&nbsp;of&nbsp;thymine&nbsp;glycol&nbsp;by&nbsp;hNth1&nbsp;and&nbsp;hNeil1&nbsp;is&nbsp;modulated&nbsp;by&nbsp;base&nbsp;pairing&nbsp;and&nbsp;cis-trans&nbsp;epimerization.Ocampo-Hafalla&nbsp;MT1,&nbsp;Altamirano&nbsp;A,&nbsp;Basu&nbsp;AK,&nbsp;Chan&nbsp;MK,&nbsp;Ocampo&nbsp;JE,&nbsp;Cummings&nbsp;A&nbsp;Jr,&nbsp;Boorstein&nbsp;RJ,&nbsp;Cunningham&nbsp;RP,&nbsp;Teebor&nbsp;GW>
      <Transition eft:0.0>
      <Transition lft:0.0>
      <Transition duration:0.0>
      <Transition TPN status:false>
      <Transition DPN status:false>
      <Transition function flag:false>
      <Transition colored:false>
      <Transition colors threshold:1;0;0;0;0;0>
      <Location data>
        <Transition portal status:false>
        <Transition locations:1>
          <Transition location data sheet/x/y/elIndex:0;2580;1180;0>
          <Transition name offset data sheet/x/y/elIndex:0;0;0;0>
      <Location data block end>
    <EOT>
    <Transition: 222>
      <Transition gID:401>
      <Transition type:PN>
      <Transition name:cleavage_thymGlyc_dsDNA>
      <Transition comment:DNA&nbsp;Repair&nbsp;(Amst).&nbsp;2006&nbsp;Apr&nbsp;8;5(4):444-54.&nbsp;Epub&nbsp;2006&nbsp;Jan&nbsp;30.Repair&nbsp;of&nbsp;thymine&nbsp;glycol&nbsp;by&nbsp;hNth1&nbsp;and&nbsp;hNeil1&nbsp;is&nbsp;modulated&nbsp;by&nbsp;base&nbsp;pairing&nbsp;and&nbsp;cis-trans&nbsp;epimerization.Ocampo-Hafalla&nbsp;MT1,&nbsp;Altamirano&nbsp;A,&nbsp;Basu&nbsp;AK,&nbsp;Chan&nbsp;MK,&nbsp;Ocampo&nbsp;JE,&nbsp;Cummings&nbsp;A&nbsp;Jr,&nbsp;Boorstein&nbsp;RJ,&nbsp;Cunningham&nbsp;RP,&nbsp;Teebor&nbsp;GW>
      <Transition eft:0.0>
      <Transition lft:0.0>
      <Transition duration:0.0>
      <Transition TPN status:false>
      <Transition DPN status:false>
      <Transition function flag:false>
      <Transition colored:false>
      <Transition colors threshold:1;0;0;0;0;0>
      <Location data>
        <Transition portal status:false>
        <Transition locations:1>
          <Transition location data sheet/x/y/elIndex:0;2620;1460;0>
          <Transition name offset data sheet/x/y/elIndex:0;0;0;0>
      <Location data block end>
    <EOT>
    <Transition: 223>
      <Transition gID:402>
      <Transition type:PN>
      <Transition name:recognOGG1_FapyG>
      <Transition comment:Nucleic&nbsp;Acids&nbsp;Res.&nbsp;1999&nbsp;Oct&nbsp;15;27(20):4001-7.Excision&nbsp;of&nbsp;oxidatively&nbsp;damaged&nbsp;DNA&nbsp;bases&nbsp;by&nbsp;the&nbsp;human&nbsp;alpha-hOgg1&nbsp;protein&nbsp;and&nbsp;the&nbsp;polymorphic&nbsp;alpha-hOgg1(Ser326Cys)&nbsp;protein&nbsp;which&nbsp;is&nbsp;frequently&nbsp;found&nbsp;in&nbsp;human&nbsp;populations.Dherin&nbsp;C1,&nbsp;Radicella&nbsp;JP,&nbsp;Dizdaroglu&nbsp;M,&nbsp;Boiteux&nbsp;S.>
      <Transition eft:0.0>
      <Transition lft:0.0>
      <Transition duration:0.0>
      <Transition TPN status:false>
      <Transition DPN status:false>
      <Transition function flag:false>
      <Transition colored:false>
      <Transition colors threshold:1;0;0;0;0;0>
      <Location data>
        <Transition portal status:false>
        <Transition locations:1>
          <Transition location data sheet/x/y/elIndex:0;40;260;0>
          <Transition name offset data sheet/x/y/elIndex:0;0;0;0>
      <Location data block end>
    <EOT>
    <Transition: 224>
      <Transition gID:403>
      <Transition type:PN>
      <Transition name:cleavage_FapyG_by_OGG1>
      <Transition comment:Nucleic&nbsp;Acids&nbsp;Res.&nbsp;1999&nbsp;Oct&nbsp;15;27(20):4001-7.Excision&nbsp;of&nbsp;oxidatively&nbsp;damaged&nbsp;DNA&nbsp;bases&nbsp;by&nbsp;the&nbsp;human&nbsp;alpha-hOgg1&nbsp;protein&nbsp;and&nbsp;the&nbsp;polymorphic&nbsp;alpha-hOgg1(Ser326Cys)&nbsp;protein&nbsp;which&nbsp;is&nbsp;frequently&nbsp;found&nbsp;in&nbsp;human&nbsp;populations.Dherin&nbsp;C1,&nbsp;Radicella&nbsp;JP,&nbsp;Dizdaroglu&nbsp;M,&nbsp;Boiteux&nbsp;S.>
      <Transition eft:0.0>
      <Transition lft:0.0>
      <Transition duration:0.0>
      <Transition TPN status:false>
      <Transition DPN status:false>
      <Transition function flag:false>
      <Transition colored:false>
      <Transition colors threshold:1;0;0;0;0;0>
      <Location data>
        <Transition portal status:false>
        <Transition locations:1>
          <Transition location data sheet/x/y/elIndex:0;100;560;0>
          <Transition name offset data sheet/x/y/elIndex:0;0;0;0>
      <Location data block end>
    <EOT>
    <Transition: 225>
      <Transition gID:404>
      <Transition type:PN>
      <Transition name:disposal_of_5OHC_dsDNA>
      <Transition comment:>
      <Transition eft:0.0>
      <Transition lft:0.0>
      <Transition duration:0.0>
      <Transition TPN status:false>
      <Transition DPN status:false>
      <Transition function flag:false>
      <Transition colored:false>
      <Transition colors threshold:1;0;0;0;0;0>
      <Location data>
        <Transition portal status:false>
        <Transition locations:1>
          <Transition location data sheet/x/y/elIndex:0;260;2980;0>
          <Transition name offset data sheet/x/y/elIndex:0;0;0;0>
      <Location data block end>
    <EOT>
    <Transition: 226>
      <Transition gID:405>
      <Transition type:PN>
      <Transition name:disposal_of_gr23waste>
      <Transition comment:>
      <Transition eft:0.0>
      <Transition lft:0.0>
      <Transition duration:0.0>
      <Transition TPN status:false>
      <Transition DPN status:false>
      <Transition function flag:false>
      <Transition colored:false>
      <Transition colors threshold:1;0;0;0;0;0>
      <Location data>
        <Transition portal status:false>
        <Transition locations:1>
          <Transition location data sheet/x/y/elIndex:0;260;3040;0>
          <Transition name offset data sheet/x/y/elIndex:0;0;0;0>
      <Location data block end>
    <EOT>
    <Transition: 227>
      <Transition gID:406>
      <Transition type:PN>
      <Transition name:disposal_of_gr13waste>
      <Transition comment:>
      <Transition eft:0.0>
      <Transition lft:0.0>
      <Transition duration:0.0>
      <Transition TPN status:false>
      <Transition DPN status:false>
      <Transition function flag:false>
      <Transition colored:false>
      <Transition colors threshold:1;0;0;0;0;0>
      <Location data>
        <Transition portal status:false>
        <Transition locations:1>
          <Transition location data sheet/x/y/elIndex:0;260;3100;0>
          <Transition name offset data sheet/x/y/elIndex:0;0;0;0>
      <Location data block end>
    <EOT>
    <Transition: 228>
      <Transition gID:407>
      <Transition type:PN>
      <Transition name:cleavage_gr7_by_MBD4>
      <Transition comment:http://dnatraffic.ibb.waw.pl>
      <Transition eft:0.0>
      <Transition lft:0.0>
      <Transition duration:0.0>
      <Transition TPN status:false>
      <Transition DPN status:false>
      <Transition function flag:false>
      <Transition colored:false>
      <Transition colors threshold:1;0;0;0;0;0>
      <Location data>
        <Transition portal status:false>
        <Transition locations:1>
          <Transition location data sheet/x/y/elIndex:0;3720;2240;0>
          <Transition name offset data sheet/x/y/elIndex:0;0;0;0>
      <Location data block end>
    <EOT>
    <Transition: 229>
      <Transition gID:408>
      <Transition type:PN>
      <Transition name:disposal_of_gr7waste>
      <Transition comment:>
      <Transition eft:0.0>
      <Transition lft:0.0>
      <Transition duration:0.0>
      <Transition TPN status:false>
      <Transition DPN status:false>
      <Transition function flag:false>
      <Transition colored:false>
      <Transition colors threshold:1;0;0;0;0;0>
      <Location data>
        <Transition portal status:false>
        <Transition locations:1>
          <Transition location data sheet/x/y/elIndex:0;260;3160;0>
          <Transition name offset data sheet/x/y/elIndex:0;0;0;0>
      <Location data block end>
    <EOT>
    <Transition: 230>
      <Transition gID:409>
      <Transition type:PN>
      <Transition name:recogn_MDB4_g3_5hmUG_gr3>
      <Transition comment:>
      <Transition eft:0.0>
      <Transition lft:0.0>
      <Transition duration:0.0>
      <Transition TPN status:false>
      <Transition DPN status:false>
      <Transition function flag:false>
      <Transition colored:false>
      <Transition colors threshold:1;0;0;0;0;0>
      <Location data>
        <Transition portal status:false>
        <Transition locations:1>
          <Transition location data sheet/x/y/elIndex:0;3520;2080;0>
          <Transition name offset data sheet/x/y/elIndex:0;0;0;0>
      <Location data block end>
    <EOT>
    <Transition: 231>
      <Transition gID:410>
      <Transition type:PN>
      <Transition name:recognNEIL2_8oxoAC>
      <Transition comment:>
      <Transition eft:0.0>
      <Transition lft:0.0>
      <Transition duration:0.0>
      <Transition TPN status:false>
      <Transition DPN status:false>
      <Transition function flag:false>
      <Transition colored:false>
      <Transition colors threshold:1;0;0;0;0;0>
      <Location data>
        <Transition portal status:false>
        <Transition locations:1>
          <Transition location data sheet/x/y/elIndex:0;2860;220;0>
          <Transition name offset data sheet/x/y/elIndex:0;0;0;0>
      <Location data block end>
    <EOT>
    <Transition: 232>
      <Transition gID:411>
      <Transition type:PN>
      <Transition name:cleavage_8oxoAC_by_NEIL2>
      <Transition comment:>
      <Transition eft:0.0>
      <Transition lft:0.0>
      <Transition duration:0.0>
      <Transition TPN status:false>
      <Transition DPN status:false>
      <Transition function flag:false>
      <Transition colored:false>
      <Transition colors threshold:1;0;0;0;0;0>
      <Location data>
        <Transition portal status:false>
        <Transition locations:1>
          <Transition location data sheet/x/y/elIndex:0;2860;580;0>
          <Transition name offset data sheet/x/y/elIndex:0;0;0;0>
      <Location data block end>
    <EOT>
    <Transition: 233>
      <Transition gID:412>
      <Transition type:PN>
      <Transition name:cleavage_8oxoA_TG_by_NEIL2>
      <Transition comment:>
      <Transition eft:0.0>
      <Transition lft:0.0>
      <Transition duration:0.0>
      <Transition TPN status:false>
      <Transition DPN status:false>
      <Transition function flag:false>
      <Transition colored:false>
      <Transition colors threshold:1;0;0;0;0;0>
      <Location data>
        <Transition portal status:false>
        <Transition locations:1>
          <Transition location data sheet/x/y/elIndex:0;3540;540;0>
          <Transition name offset data sheet/x/y/elIndex:0;0;0;0>
      <Location data block end>
    <EOT>
    <Transition: 234>
      <Transition gID:413>
      <Transition type:PN>
      <Transition name:disposal_of_T_TCG_O6_5fC_5caC>
      <Transition comment:>
      <Transition eft:0.0>
      <Transition lft:0.0>
      <Transition duration:0.0>
      <Transition TPN status:false>
      <Transition DPN status:false>
      <Transition function flag:false>
      <Transition colored:false>
      <Transition colors threshold:1;0;0;0;0;0>
      <Location data>
        <Transition portal status:false>
        <Transition locations:1>
          <Transition location data sheet/x/y/elIndex:0;260;2620;0>
          <Transition name offset data sheet/x/y/elIndex:0;0;0;0>
      <Location data block end>
    <EOT>
    <Transition: 235>
      <Transition gID:414>
      <Transition type:PN>
      <Transition name:_5OHU_dsDNA_56diHT_56_diOHU_dmgCreation>
      <Transition comment:>
      <Transition eft:0.0>
      <Transition lft:0.0>
      <Transition duration:0.0>
      <Transition TPN status:false>
      <Transition DPN status:false>
      <Transition function flag:false>
      <Transition colored:false>
      <Transition colors threshold:1;0;0;0;0;0>
      <Location data>
        <Transition portal status:false>
        <Transition locations:1>
          <Transition location data sheet/x/y/elIndex:0;820;2580;0>
          <Transition name offset data sheet/x/y/elIndex:0;0;0;0>
      <Location data block end>
    <EOT>
    <Transition: 236>
      <Transition gID:415>
      <Transition type:PN>
      <Transition name:recognNTH1_5OHU_dsDNA_56diHT_56_diOHU>
      <Transition comment:>
      <Transition eft:0.0>
      <Transition lft:0.0>
      <Transition duration:0.0>
      <Transition TPN status:false>
      <Transition DPN status:false>
      <Transition function flag:false>
      <Transition colored:false>
      <Transition colors threshold:1;0;0;0;0;0>
      <Location data>
        <Transition portal status:false>
        <Transition locations:1>
          <Transition location data sheet/x/y/elIndex:0;2880;1260;0>
          <Transition name offset data sheet/x/y/elIndex:0;0;0;0>
      <Location data block end>
    <EOT>
    <Transition: 237>
      <Transition gID:416>
      <Transition type:PN>
      <Transition name:cleavage_5OHU_dsDNA_56diHT_56_diOHU_by_hNTH1>
      <Transition comment:>
      <Transition eft:0.0>
      <Transition lft:0.0>
      <Transition duration:0.0>
      <Transition TPN status:false>
      <Transition DPN status:false>
      <Transition function flag:false>
      <Transition colored:false>
      <Transition colors threshold:1;0;0;0;0;0>
      <Location data>
        <Transition portal status:false>
        <Transition locations:1>
          <Transition location data sheet/x/y/elIndex:0;2860;1520;0>
          <Transition name offset data sheet/x/y/elIndex:0;0;0;0>
      <Location data block end>
    <EOT>
    <Transition: 238>
      <Transition gID:417>
      <Transition type:PN>
      <Transition name:disposal_of_5OHU_dsDNA_56diHT_56_diOHU>
      <Transition comment:>
      <Transition eft:0.0>
      <Transition lft:0.0>
      <Transition duration:0.0>
      <Transition TPN status:false>
      <Transition DPN status:false>
      <Transition function flag:false>
      <Transition colored:false>
      <Transition colors threshold:1;0;0;0;0;0>
      <Location data>
        <Transition portal status:false>
        <Transition locations:1>
          <Transition location data sheet/x/y/elIndex:0;260;2140;0>
          <Transition name offset data sheet/x/y/elIndex:0;0;0;0>
      <Location data block end>
    <EOT>
    <Transition: 239>
      <Transition gID:418>
      <Transition type:PN>
      <Transition name:recognNEIL1_of_5OHU_dsDNA_56diHT_56_diOHU>
      <Transition comment:>
      <Transition eft:0.0>
      <Transition lft:0.0>
      <Transition duration:0.0>
      <Transition TPN status:false>
      <Transition DPN status:false>
      <Transition function flag:false>
      <Transition colored:false>
      <Transition colors threshold:1;0;0;0;0;0>
      <Location data>
        <Transition portal status:false>
        <Transition locations:1>
          <Transition location data sheet/x/y/elIndex:0;2360;200;0>
          <Transition name offset data sheet/x/y/elIndex:0;0;0;0>
      <Location data block end>
    <EOT>
    <Transition: 240>
      <Transition gID:419>
      <Transition type:PN>
      <Transition name:cleavage_5OHU_dsDNA_56diHT_56_diOHU_by_NEIL1>
      <Transition comment:>
      <Transition eft:0.0>
      <Transition lft:0.0>
      <Transition duration:0.0>
      <Transition TPN status:false>
      <Transition DPN status:false>
      <Transition function flag:false>
      <Transition colored:false>
      <Transition colors threshold:1;0;0;0;0;0>
      <Location data>
        <Transition portal status:false>
        <Transition locations:1>
          <Transition location data sheet/x/y/elIndex:0;2320;520;0>
          <Transition name offset data sheet/x/y/elIndex:0;0;0;0>
      <Location data block end>
    <EOT>
    <Transition: 241>
      <Transition gID:420>
      <Transition type:PN>
      <Transition name:recognNEIL2_of_5OHU_dsDNA_56diHT_56_diOHU>
      <Transition comment:>
      <Transition eft:0.0>
      <Transition lft:0.0>
      <Transition duration:0.0>
      <Transition TPN status:false>
      <Transition DPN status:false>
      <Transition function flag:false>
      <Transition colored:false>
      <Transition colors threshold:1;0;0;0;0;0>
      <Location data>
        <Transition portal status:false>
        <Transition locations:1>
          <Transition location data sheet/x/y/elIndex:0;2780;120;0>
          <Transition name offset data sheet/x/y/elIndex:0;0;0;0>
      <Location data block end>
    <EOT>
    <Transition: 242>
      <Transition gID:421>
      <Transition type:PN>
      <Transition name:cleavage_5OHU_dsDNA_56diHT_56_diOHU_by_NEIL2>
      <Transition comment:>
      <Transition eft:0.0>
      <Transition lft:0.0>
      <Transition duration:0.0>
      <Transition TPN status:false>
      <Transition DPN status:false>
      <Transition function flag:false>
      <Transition colored:false>
      <Transition colors threshold:1;0;0;0;0;0>
      <Location data>
        <Transition portal status:false>
        <Transition locations:1>
          <Transition location data sheet/x/y/elIndex:0;2780;440;0>
          <Transition name offset data sheet/x/y/elIndex:0;0;0;0>
      <Location data block end>
    <EOT>
    <Transition: 243>
      <Transition gID:422>
      <Transition type:PN>
      <Transition name:cleavage_Tg_in_dsDNA_by_NEIL3>
      <Transition comment:>
      <Transition eft:0.0>
      <Transition lft:0.0>
      <Transition duration:0.0>
      <Transition TPN status:false>
      <Transition DPN status:false>
      <Transition function flag:false>
      <Transition colored:false>
      <Transition colors threshold:1;0;0;0;0;0>
      <Location data>
        <Transition portal status:false>
        <Transition locations:1>
          <Transition location data sheet/x/y/elIndex:0;3860;500;0>
          <Transition name offset data sheet/x/y/elIndex:0;0;0;0>
      <Location data block end>
    <EOT>
    <Transition: 244>
      <Transition gID:423>
      <Transition type:PN>
      <Transition name:FaPyA_dmgCreation>
      <Transition comment:>
      <Transition eft:0.0>
      <Transition lft:0.0>
      <Transition duration:0.0>
      <Transition TPN status:false>
      <Transition DPN status:false>
      <Transition function flag:false>
      <Transition colored:false>
      <Transition colors threshold:1;0;0;0;0;0>
      <Location data>
        <Transition portal status:false>
        <Transition locations:1>
          <Transition location data sheet/x/y/elIndex:0;820;3120;0>
          <Transition name offset data sheet/x/y/elIndex:0;0;0;0>
      <Location data block end>
    <EOT>
    <Transition: 245>
      <Transition gID:424>
      <Transition type:PN>
      <Transition name:DNApsoralen_dmgCreation>
      <Transition comment:>
      <Transition eft:0.0>
      <Transition lft:0.0>
      <Transition duration:0.0>
      <Transition TPN status:false>
      <Transition DPN status:false>
      <Transition function flag:false>
      <Transition colored:false>
      <Transition colors threshold:1;0;0;0;0;0>
      <Location data>
        <Transition portal status:false>
        <Transition locations:1>
          <Transition location data sheet/x/y/elIndex:0;820;3180;0>
          <Transition name offset data sheet/x/y/elIndex:0;0;0;0>
      <Location data block end>
    <EOT>
    <Transition: 246>
      <Transition gID:425>
      <Transition type:PN>
      <Transition name:_55diHU_8oxoG_ssDNA_dmgCreation>
      <Transition comment:>
      <Transition eft:0.0>
      <Transition lft:0.0>
      <Transition duration:0.0>
      <Transition TPN status:false>
      <Transition DPN status:false>
      <Transition function flag:false>
      <Transition colored:false>
      <Transition colors threshold:1;0;0;0;0;0>
      <Location data>
        <Transition portal status:false>
        <Transition locations:1>
          <Transition location data sheet/x/y/elIndex:0;820;3240;0>
          <Transition name offset data sheet/x/y/elIndex:0;0;0;0>
      <Location data block end>
    <EOT>
    <Transition: 247>
      <Transition gID:426>
      <Transition type:PN>
      <Transition name:disposal_of_FaPyA>
      <Transition comment:>
      <Transition eft:0.0>
      <Transition lft:0.0>
      <Transition duration:0.0>
      <Transition TPN status:false>
      <Transition DPN status:false>
      <Transition function flag:false>
      <Transition colored:false>
      <Transition colors threshold:1;0;0;0;0;0>
      <Location data>
        <Transition portal status:false>
        <Transition locations:1>
          <Transition location data sheet/x/y/elIndex:0;260;3220;0>
          <Transition name offset data sheet/x/y/elIndex:0;0;0;0>
      <Location data block end>
    <EOT>
    <Transition: 248>
      <Transition gID:427>
      <Transition type:PN>
      <Transition name:disposal_of_DNApsoralen>
      <Transition comment:>
      <Transition eft:0.0>
      <Transition lft:0.0>
      <Transition duration:0.0>
      <Transition TPN status:false>
      <Transition DPN status:false>
      <Transition function flag:false>
      <Transition colored:false>
      <Transition colors threshold:1;0;0;0;0;0>
      <Location data>
        <Transition portal status:false>
        <Transition locations:1>
          <Transition location data sheet/x/y/elIndex:0;260;3280;0>
          <Transition name offset data sheet/x/y/elIndex:0;0;0;0>
      <Location data block end>
    <EOT>
    <Transition: 249>
      <Transition gID:428>
      <Transition type:PN>
      <Transition name:disposal_of_55diHU_8oxoG_ssDNA>
      <Transition comment:>
      <Transition eft:0.0>
      <Transition lft:0.0>
      <Transition duration:0.0>
      <Transition TPN status:false>
      <Transition DPN status:false>
      <Transition function flag:false>
      <Transition colored:false>
      <Transition colors threshold:1;0;0;0;0;0>
      <Location data>
        <Transition portal status:false>
        <Transition locations:1>
          <Transition location data sheet/x/y/elIndex:0;260;3340;0>
          <Transition name offset data sheet/x/y/elIndex:0;0;0;0>
      <Location data block end>
    <EOT>
    <Transition: 250>
      <Transition gID:429>
      <Transition type:PN>
      <Transition name:recognNEIL1_FaPyA>
      <Transition comment:>
      <Transition eft:0.0>
      <Transition lft:0.0>
      <Transition duration:0.0>
      <Transition TPN status:false>
      <Transition DPN status:false>
      <Transition function flag:false>
      <Transition colored:false>
      <Transition colors threshold:1;0;0;0;0;0>
      <Location data>
        <Transition portal status:false>
        <Transition locations:1>
          <Transition location data sheet/x/y/elIndex:0;2480;180;0>
          <Transition name offset data sheet/x/y/elIndex:0;0;0;0>
      <Location data block end>
    <EOT>
    <Transition: 251>
      <Transition gID:430>
      <Transition type:PN>
      <Transition name:cleavage_of_FaPyA_by_NEIL1>
      <Transition comment:>
      <Transition eft:0.0>
      <Transition lft:0.0>
      <Transition duration:0.0>
      <Transition TPN status:false>
      <Transition DPN status:false>
      <Transition function flag:false>
      <Transition colored:false>
      <Transition colors threshold:1;0;0;0;0;0>
      <Location data>
        <Transition portal status:false>
        <Transition locations:1>
          <Transition location data sheet/x/y/elIndex:0;2400;480;0>
          <Transition name offset data sheet/x/y/elIndex:0;0;0;0>
      <Location data block end>
    <EOT>
    <Transition: 252>
      <Transition gID:431>
      <Transition type:PN>
      <Transition name:recognNEIL2_FaPyA>
      <Transition comment:>
      <Transition eft:0.0>
      <Transition lft:0.0>
      <Transition duration:0.0>
      <Transition TPN status:false>
      <Transition DPN status:false>
      <Transition function flag:false>
      <Transition colored:false>
      <Transition colors threshold:1;0;0;0;0;0>
      <Location data>
        <Transition portal status:false>
        <Transition locations:1>
          <Transition location data sheet/x/y/elIndex:0;2700;200;0>
          <Transition name offset data sheet/x/y/elIndex:0;0;0;0>
      <Location data block end>
    <EOT>
    <Transition: 253>
      <Transition gID:432>
      <Transition type:PN>
      <Transition name:cleavage_of_FaPyA_by_NEIL2>
      <Transition comment:>
      <Transition eft:0.0>
      <Transition lft:0.0>
      <Transition duration:0.0>
      <Transition TPN status:false>
      <Transition DPN status:false>
      <Transition function flag:false>
      <Transition colored:false>
      <Transition colors threshold:1;0;0;0;0;0>
      <Location data>
        <Transition portal status:false>
        <Transition locations:1>
          <Transition location data sheet/x/y/elIndex:0;2660;460;0>
          <Transition name offset data sheet/x/y/elIndex:0;0;0;0>
      <Location data block end>
    <EOT>
    <Transition: 254>
      <Transition gID:433>
      <Transition type:PN>
      <Transition name:recognNEIL1_of_DNApsoralen>
      <Transition comment:>
      <Transition eft:0.0>
      <Transition lft:0.0>
      <Transition duration:0.0>
      <Transition TPN status:false>
      <Transition DPN status:false>
      <Transition function flag:false>
      <Transition colored:false>
      <Transition colors threshold:1;0;0;0;0;0>
      <Location data>
        <Transition portal status:false>
        <Transition locations:1>
          <Transition location data sheet/x/y/elIndex:0;800;200;0>
          <Transition name offset data sheet/x/y/elIndex:0;0;0;0>
      <Location data block end>
    <EOT>
    <Transition: 255>
      <Transition gID:434>
      <Transition type:PN>
      <Transition name:cleavage_DNApsoralen_by_NEIL1>
      <Transition comment:>
      <Transition eft:0.0>
      <Transition lft:0.0>
      <Transition duration:0.0>
      <Transition TPN status:false>
      <Transition DPN status:false>
      <Transition function flag:false>
      <Transition colored:false>
      <Transition colors threshold:1;0;0;0;0;0>
      <Location data>
        <Transition portal status:false>
        <Transition locations:1>
          <Transition location data sheet/x/y/elIndex:0;800;440;0>
          <Transition name offset data sheet/x/y/elIndex:0;0;0;0>
      <Location data block end>
    <EOT>
    <Transition: 256>
      <Transition gID:435>
      <Transition type:PN>
      <Transition name:recognNEIL2_of_55diHU_8oxoG_ssDNA>
      <Transition comment:>
      <Transition eft:0.0>
      <Transition lft:0.0>
      <Transition duration:0.0>
      <Transition TPN status:false>
      <Transition DPN status:false>
      <Transition function flag:false>
      <Transition colored:false>
      <Transition colors threshold:1;0;0;0;0;0>
      <Location data>
        <Transition portal status:false>
        <Transition locations:1>
          <Transition location data sheet/x/y/elIndex:0;3640;180;0>
          <Transition name offset data sheet/x/y/elIndex:0;0;0;0>
      <Location data block end>
    <EOT>
    <Transition: 257>
      <Transition gID:436>
      <Transition type:PN>
      <Transition name:cleavage_55diHU_8oxoG_ssDNA_by_NEIL2>
      <Transition comment:>
      <Transition eft:0.0>
      <Transition lft:0.0>
      <Transition duration:0.0>
      <Transition TPN status:false>
      <Transition DPN status:false>
      <Transition function flag:false>
      <Transition colored:false>
      <Transition colors threshold:1;0;0;0;0;0>
      <Location data>
        <Transition portal status:false>
        <Transition locations:1>
          <Transition location data sheet/x/y/elIndex:0;3640;440;0>
          <Transition name offset data sheet/x/y/elIndex:0;0;0;0>
      <Location data block end>
    <EOT>
    <Transition: 258>
      <Transition gID:1101>
      <Transition type:PN>
      <Transition name:cleavage_5hmU_G_by_MBD4>
      <Transition comment:>
      <Transition eft:0.0>
      <Transition lft:0.0>
      <Transition duration:0.0>
      <Transition TPN status:false>
      <Transition DPN status:false>
      <Transition function flag:false>
      <Transition colored:false>
      <Transition colors threshold:1;0;0;0;0;0>
      <Location data>
        <Transition portal status:false>
        <Transition locations:1>
          <Transition location data sheet/x/y/elIndex:0;3580;2280;0>
          <Transition name offset data sheet/x/y/elIndex:0;0;0;0>
      <Location data block end>
    <EOT>
  <Transitions data block end>
  <MetaNodes: 0>
  <MetaNodes data block end>
  <Arcs data block>
    <Arc: NORMAL; P0(1) -> T3(0); 1>;99999-11111;false;1:0:0:0:0:0
    <Arc: NORMAL; P0(3) -> T4(0); 1>;99999-11111;false;1:0:0:0:0:0
    <Arc: NORMAL; P0(3) -> T45(0); 1>;99999-11111;false;1:0:0:0:0:0
    <Arc: NORMAL; P0(4) -> T15(0); 1>;99999-11111;false;1:0:0:0:0:0
    <Arc: NORMAL; P0(5) -> T2(0); 1>;99999-11111;false;1:0:0:0:0:0
    <Arc: NORMAL; P0(5) -> T16(0); 1>;99999-11111;false;1:0:0:0:0:0
    <Arc: NORMAL; P0(6) -> T84(0); 1>;99999-11111;false;1:0:0:0:0:0
    <Arc: NORMAL; P0(6) -> T11(0); 1>;99999-11111;false;1:0:0:0:0:0
    <Arc: NORMAL; P0(7) -> T8(0); 1>;99999-11111;false;1:0:0:0:0:0
    <Arc: NORMAL; P0(7) -> T7(0); 1>;99999-11111;false;1:0:0:0:0:0
    <Arc: NORMAL; P0(8) -> T52(0); 1>;99999-11111;false;1:0:0:0:0:0
    <Arc: NORMAL; P0(10) -> T54(0); 1>;99999-11111;false;1:0:0:0:0:0
    <Arc: NORMAL; P0(11) -> T179(0); 1>;99999-11111;false;1:0:0:0:0:0
    <Arc: NORMAL; P1(0) -> T0(0); 1>;99999-11111;false;1:0:0:0:0:0
    <Arc: NORMAL; P2(0) -> T1(0); 1>;99999-11111;false;1:0:0:0:0:0
    <Arc: NORMAL; P3(2) -> T32(0); 1>;99999-11111;false;1:0:0:0:0:0
    <Arc: NORMAL; P4(0) -> T41(0); 1>;99999-11111;false;1:0:0:0:0:0
    <Arc: NORMAL; P5(0) -> T50(0); 1>;99999-11111;false;1:0:0:0:0:0
    <Arc: NORMAL; P6(0) -> T49(0); 1>;99999-11111;false;1:0:0:0:0:0
    <Arc: NORMAL; P7(0) -> T8(0); 1>;99999-11111;false;1:0:0:0:0:0
    <Arc: NORMAL; P8(0) -> T52(0); 1>;99999-11111;false;1:0:0:0:0:0
    <Arc: NORMAL; P9(0) -> T47(0); 1>;99999-11111;false;1:0:0:0:0:0
    <Arc: NORMAL; P10(0) -> T48(0); 1>;99999-11111;false;1:0:0:0:0:0
    <Arc: NORMAL; P11(0) -> T59(0); 1>;99999-11111;false;1:0:0:0:0:0
    <Arc: NORMAL; P12(0) -> T58(0); 1>;99999-11111;false;1:0:0:0:0:0
    <Arc: NORMAL; P13(0) -> T84(0); 1>;99999-11111;false;1:0:0:0:0:0
    <Arc: NORMAL; P13(0) -> T99(0); 1>;99999-11111;false;1:0:0:0:0:0
    <Arc: NORMAL; P14(0) -> T105(0); 1>;99999-11111;false;1:0:0:0:0:0
    <Arc: NORMAL; P14(0) -> T100(0); 1>;99999-11111;false;1:0:0:0:0:0
    <Arc: NORMAL; P14(1) -> T49(0); 1>;99999-11111;false;1:0:0:0:0:0
    <Arc: NORMAL; P14(2) -> T50(0); 1>;99999-11111;false;1:0:0:0:0:0
    <Arc: NORMAL; P15(1) -> T58(0); 1>;99999-11111;false;1:0:0:0:0:0
    <Arc: NORMAL; P15(1) -> T59(0); 1>;99999-11111;false;1:0:0:0:0:0
    <Arc: NORMAL; P15(2) -> T108(0); 1>;99999-11111;false;1:0:0:0:0:0
    <Arc: NORMAL; P15(3) -> T187(0); 1>;99999-11111;false;1:0:0:0:0:0
    <Arc: NORMAL; P16(1) -> T94(0); 1>;99999-11111;false;1:0:0:0:0:0
    <Arc: NORMAL; P16(1) -> T56(0); 1>;99999-11111;false;1:0:0:0:0:0
    <Arc: NORMAL; P16(2) -> T189(0); 1>;99999-11111;false;1:0:0:0:0:0
    <Arc: NORMAL; P17(1) -> T55(0); 1>;99999-11111;false;1:0:0:0:0:0
    <Arc: NORMAL; P17(1) -> T174(0); 1>;99999-11111;false;1:0:0:0:0:0
    <Arc: NORMAL; P17(1) -> T220(0); 1>;99999-11111;false;1:0:0:0:0:0
    <Arc: NORMAL; P17(1) -> T230(0); 1>;99999-11111;false;1:0:0:0:0:0
    <Arc: NORMAL; P17(3) -> T205(0); 1>;99999-11111;false;1:0:0:0:0:0
    <Arc: NORMAL; P18(2) -> T63(0); 1>;99999-11111;false;1:0:0:0:0:0
    <Arc: NORMAL; P18(3) -> T201(0); 1>;99999-11111;false;1:0:0:0:0:0
    <Arc: NORMAL; P19(1) -> T83(0); 1>;99999-11111;false;1:0:0:0:0:0
    <Arc: NORMAL; P19(1) -> T157(0); 1>;99999-11111;false;1:0:0:0:0:0
    <Arc: NORMAL; P19(1) -> T162(0); 1>;99999-11111;false;1:0:0:0:0:0
    <Arc: NORMAL; P19(1) -> T254(0); 1>;99999-11111;false;1:0:0:0:0:0
    <Arc: NORMAL; P19(2) -> T68(0); 1>;99999-11111;false;1:0:0:0:0:0
    <Arc: NORMAL; P19(2) -> T66(0); 1>;99999-11111;false;1:0:0:0:0:0
    <Arc: NORMAL; P19(2) -> T158(0); 1>;99999-11111;false;1:0:0:0:0:0
    <Arc: NORMAL; P19(4) -> T99(0); 1>;99999-11111;false;1:0:0:0:0:0
    <Arc: NORMAL; P19(5) -> T161(0); 1>;99999-11111;false;1:0:0:0:0:0
    <Arc: NORMAL; P19(5) -> T65(0); 1>;99999-11111;false;1:0:0:0:0:0
    <Arc: NORMAL; P19(5) -> T212(0); 1>;99999-11111;false;1:0:0:0:0:0
    <Arc: NORMAL; P19(5) -> T239(0); 1>;99999-11111;false;1:0:0:0:0:0
    <Arc: NORMAL; P19(5) -> T250(0); 1>;99999-11111;false;1:0:0:0:0:0
    <Arc: NORMAL; P19(6) -> T193(0); 1>;99999-11111;false;1:0:0:0:0:0
    <Arc: NORMAL; P20(1) -> T70(0); 1>;99999-11111;false;1:0:0:0:0:0
    <Arc: NORMAL; P20(1) -> T67(0); 1>;99999-11111;false;1:0:0:0:0:0
    <Arc: NORMAL; P20(1) -> T149(0); 1>;99999-11111;false;1:0:0:0:0:0
    <Arc: NORMAL; P20(1) -> T175(0); 1>;99999-11111;false;1:0:0:0:0:0
    <Arc: NORMAL; P20(1) -> T139(0); 1>;99999-11111;false;1:0:0:0:0:0
    <Arc: NORMAL; P20(4) -> T197(0); 1>;99999-11111;false;1:0:0:0:0:0
    <Arc: NORMAL; P21(1) -> T78(0); 1>;99999-11111;false;1:0:0:0:0:0
    <Arc: NORMAL; P21(1) -> T77(0); 1>;99999-11111;false;1:0:0:0:0:0
    <Arc: NORMAL; P21(1) -> T151(0); 1>;99999-11111;false;1:0:0:0:0:0
    <Arc: NORMAL; P21(1) -> T223(0); 1>;99999-11111;false;1:0:0:0:0:0
    <Arc: NORMAL; P21(3) -> T191(0); 1>;99999-11111;false;1:0:0:0:0:0
    <Arc: NORMAL; P22(0) -> T12(0); 1>;99999-11111;false;1:0:0:0:0:0
    <Arc: NORMAL; P23(0) -> T13(0); 1>;99999-11111;false;1:0:0:0:0:0
    <Arc: NORMAL; P23(0) -> T60(0); 1>;99999-11111;false;1:0:0:0:0:0
    <Arc: NORMAL; P23(0) -> T102(0); 1>;99999-11111;false;1:0:0:0:0:0
    <Arc: NORMAL; P24(0) -> T14(0); 1>;99999-11111;false;1:0:0:0:0:0
    <Arc: NORMAL; P24(0) -> T61(0); 1>;99999-11111;false;1:0:0:0:0:0
    <Arc: NORMAL; P25(0) -> T86(0); 1>;99999-11111;false;1:0:0:0:0:0
    <Arc: NORMAL; P25(2) -> T87(0); 1>;99999-11111;false;1:0:0:0:0:0
    <Arc: NORMAL; P26(3) -> T40(0); 1>;99999-11111;false;1:0:0:0:0:0
    <Arc: NORMAL; P27(1) -> T76(0); 1>;99999-11111;false;1:0:0:0:0:0
    <Arc: NORMAL; P27(1) -> T133(0); 1>;99999-11111;false;1:0:0:0:0:0
    <Arc: NORMAL; P27(1) -> T146(0); 1>;99999-11111;false;1:0:0:0:0:0
    <Arc: NORMAL; P27(3) -> T75(0); 1>;99999-11111;false;1:0:0:0:0:0
    <Arc: NORMAL; P27(3) -> T79(0); 1>;99999-11111;false;1:0:0:0:0:0
    <Arc: NORMAL; P27(3) -> T217(0); 1>;99999-11111;false;1:0:0:0:0:0
    <Arc: NORMAL; P27(3) -> T166(0); 1>;99999-11111;false;1:0:0:0:0:0
    <Arc: NORMAL; P27(4) -> T207(0); 1>;99999-11111;false;1:0:0:0:0:0
    <Arc: NORMAL; P28(1) -> T81(0); 1>;99999-11111;false;1:0:0:0:0:0
    <Arc: NORMAL; P28(1) -> T80(0); 1>;99999-11111;false;1:0:0:0:0:0
    <Arc: NORMAL; P28(3) -> T203(0); 1>;99999-11111;false;1:0:0:0:0:0
    <Arc: NORMAL; P29(1) -> T141(0); 1>;99999-11111;false;1:0:0:0:0:0
    <Arc: NORMAL; P30(1) -> T140(0); 1>;99999-11111;false;1:0:0:0:0:0
    <Arc: NORMAL; P31(0) -> T21(0); 1>;99999-11111;false;1:0:0:0:0:0
    <Arc: NORMAL; P32(0) -> T2(0); 1>;99999-11111;false;1:0:0:0:0:0
    <Arc: NORMAL; P33(0) -> T16(0); 1>;99999-11111;false;1:0:0:0:0:0
    <Arc: NORMAL; P34(0) -> T53(0); 1>;99999-11111;false;1:0:0:0:0:0
    <Arc: NORMAL; P34(0) -> T45(0); 1>;99999-11111;false;1:0:0:0:0:0
    <Arc: NORMAL; P35(0) -> T54(0); 1>;99999-11111;false;1:0:0:0:0:0
    <Arc: NORMAL; P36(0) -> T36(0); 1>;99999-11111;false;1:0:0:0:0:0
    <Arc: NORMAL; P37(0) -> T22(0); 1>;99999-11111;false;1:0:0:0:0:0
    <Arc: NORMAL; P38(0) -> T31(0); 1>;99999-11111;false;1:0:0:0:0:0
    <Arc: NORMAL; P39(0) -> T35(0); 1>;99999-11111;false;1:0:0:0:0:0
    <Arc: NORMAL; P40(0) -> T37(0); 1>;99999-11111;false;1:0:0:0:0:0
    <Arc: NORMAL; P41(0) -> T38(0); 1>;99999-11111;false;1:0:0:0:0:0
    <Arc: NORMAL; P42(0) -> T24(0); 1>;99999-11111;false;1:0:0:0:0:0
    <Arc: NORMAL; P43(0) -> T29(0); 1>;99999-11111;false;1:0:0:0:0:0
    <Arc: NORMAL; P44(0) -> T30(0); 1>;99999-11111;false;1:0:0:0:0:0
    <Arc: NORMAL; P45(0) -> T34(0); 1>;99999-11111;false;1:0:0:0:0:0
    <Arc: NORMAL; P46(0) -> T39(0); 1>;99999-11111;false;1:0:0:0:0:0
    <Arc: NORMAL; P47(0) -> T4(0); 1>;99999-11111;false;1:0:0:0:0:0
    <Arc: NORMAL; P48(0) -> T96(0); 1>;99999-11111;false;1:0:0:0:0:0
    <Arc: NORMAL; P48(0) -> T60(0); 1>;99999-11111;false;1:0:0:0:0:0
    <Arc: NORMAL; P48(0) -> T61(0); 1>;99999-11111;false;1:0:0:0:0:0
    <Arc: NORMAL; P48(0) -> T102(0); 1>;99999-11111;false;1:0:0:0:0:0
    <Arc: NORMAL; P49(0) -> T6(0); 1>;99999-11111;false;1:0:0:0:0:0
    <Arc: NORMAL; P50(0) -> T5(0); 1>;99999-11111;false;1:0:0:0:0:0
    <Arc: NORMAL; P51(0) -> T9(0); 1>;99999-11111;false;1:0:0:0:0:0
    <Arc: NORMAL; P51(0) -> T7(0); 1>;99999-11111;false;1:0:0:0:0:0
    <Arc: NORMAL; P52(0) -> T17(0); 1>;99999-11111;false;1:0:0:0:0:0
    <Arc: NORMAL; P53(0) -> T15(0); 1>;99999-11111;false;1:0:0:0:0:0
    <Arc: NORMAL; P54(0) -> T11(0); 1>;99999-11111;false;1:0:0:0:0:0
    <Arc: NORMAL; P54(0) -> T10(0); 1>;99999-11111;false;1:0:0:0:0:0
    <Arc: NORMAL; P55(0) -> T3(0); 1>;99999-11111;false;1:0:0:0:0:0
    <Arc: NORMAL; P56(0) -> T18(0); 1>;99999-11111;false;1:0:0:0:0:0
    <Arc: NORMAL; P57(0) -> T23(0); 1>;99999-11111;false;1:0:0:0:0:0
    <Arc: NORMAL; P58(0) -> T25(0); 1>;99999-11111;false;1:0:0:0:0:0
    <Arc: NORMAL; P59(0) -> T33(0); 1>;99999-11111;false;1:0:0:0:0:0
    <Arc: NORMAL; P60(0) -> T19(0); 1>;99999-11111;false;1:0:0:0:0:0
    <Arc: NORMAL; P61(0) -> T20(0); 1>;99999-11111;false;1:0:0:0:0:0
    <Arc: NORMAL; P62(0) -> T26(0); 1>;99999-11111;false;1:0:0:0:0:0
    <Arc: NORMAL; P63(0) -> T243(0); 1>;99999-11111;false;1:0:0:0:0:0
    <Arc: NORMAL; P64(0) -> T28(0); 1>;99999-11111;false;1:0:0:0:0:0
    <Arc: NORMAL; P65(0) -> T27(0); 1>;99999-11111;false;1:0:0:0:0:0
    <Arc: NORMAL; P66(0) -> T62(0); 1>;99999-11111;false;1:0:0:0:0:0
    <Arc: NORMAL; P67(0) -> T42(0); 1>;99999-11111;false;1:0:0:0:0:0
    <Arc: NORMAL; P68(0) -> T56(0); 1>;99999-11111;false;1:0:0:0:0:0
    <Arc: NORMAL; P69(0) -> T46(0); 1>;99999-11111;false;1:0:0:0:0:0
    <Arc: NORMAL; P70(0) -> T57(0); 1>;99999-11111;false;1:0:0:0:0:0
    <Arc: NORMAL; P71(0) -> T41(0); 1>;99999-11111;false;1:0:0:0:0:0
    <Arc: NORMAL; P71(1) -> T44(0); 1>;99999-11111;false;1:0:0:0:0:0
    <Arc: NORMAL; P71(1) -> T42(0); 1>;99999-11111;false;1:0:0:0:0:0
    <Arc: NORMAL; P71(2) -> T0(0); 1>;99999-11111;false;1:0:0:0:0:0
    <Arc: NORMAL; P71(2) -> T1(0); 1>;99999-11111;false;1:0:0:0:0:0
    <Arc: NORMAL; P71(3) -> T98(0); 1>;99999-11111;false;1:0:0:0:0:0
    <Arc: NORMAL; P71(4) -> T103(0); 1>;99999-11111;false;1:0:0:0:0:0
    <Arc: NORMAL; P72(2) -> T43(0); 1>;99999-11111;false;1:0:0:0:0:0
    <Arc: NORMAL; P73(1) -> T64(0); 1>;99999-11111;false;1:0:0:0:0:0
    <Arc: NORMAL; P73(3) -> T209(0); 1>;99999-11111;false;1:0:0:0:0:0
    <Arc: NORMAL; P74(1) -> T138(0); 1>;99999-11111;false;1:0:0:0:0:0
    <Arc: NORMAL; P75(1) -> T72(0); 1>;99999-11111;false;1:0:0:0:0:0
    <Arc: NORMAL; P75(1) -> T74(0); 1>;99999-11111;false;1:0:0:0:0:0
    <Arc: NORMAL; P75(1) -> T71(0); 1>;99999-11111;false;1:0:0:0:0:0
    <Arc: NORMAL; P75(3) -> T199(0); 1>;99999-11111;false;1:0:0:0:0:0
    <Arc: NORMAL; P75(4) -> T73(0); 1>;99999-11111;false;1:0:0:0:0:0
    <Arc: NORMAL; P75(4) -> T215(0); 1>;99999-11111;false;1:0:0:0:0:0
    <Arc: NORMAL; P75(4) -> T221(0); 1>;99999-11111;false;1:0:0:0:0:0
    <Arc: NORMAL; P75(4) -> T236(0); 1>;99999-11111;false;1:0:0:0:0:0
    <Arc: NORMAL; P76(1) -> T82(0); 1>;99999-11111;false;1:0:0:0:0:0
    <Arc: NORMAL; P76(1) -> T130(0); 1>;99999-11111;false;1:0:0:0:0:0
    <Arc: NORMAL; P76(1) -> T173(0); 1>;99999-11111;false;1:0:0:0:0:0
    <Arc: NORMAL; P76(3) -> T131(0); 1>;99999-11111;false;1:0:0:0:0:0
    <Arc: NORMAL; P76(3) -> T142(0); 1>;99999-11111;false;1:0:0:0:0:0
    <Arc: NORMAL; P76(3) -> T144(0); 1>;99999-11111;false;1:0:0:0:0:0
    <Arc: NORMAL; P76(4) -> T211(0); 1>;99999-11111;false;1:0:0:0:0:0
    <Arc: NORMAL; P77(0) -> T120(0); 1>;99999-11111;false;1:0:0:0:0:0
    <Arc: NORMAL; P77(0) -> T121(0); 1>;99999-11111;false;1:0:0:0:0:0
    <Arc: NORMAL; P77(0) -> T122(0); 1>;99999-11111;false;1:0:0:0:0:0
    <Arc: NORMAL; P77(0) -> T123(0); 1>;99999-11111;false;1:0:0:0:0:0
    <Arc: NORMAL; P77(0) -> T124(0); 1>;99999-11111;false;1:0:0:0:0:0
    <Arc: NORMAL; P77(0) -> T125(0); 1>;99999-11111;false;1:0:0:0:0:0
    <Arc: NORMAL; P77(0) -> T126(0); 1>;99999-11111;false;1:0:0:0:0:0
    <Arc: NORMAL; P77(0) -> T127(0); 1>;99999-11111;false;1:0:0:0:0:0
    <Arc: NORMAL; P77(0) -> T128(0); 1>;99999-11111;false;1:0:0:0:0:0
    <Arc: NORMAL; P77(0) -> T129(0); 1>;99999-11111;false;1:0:0:0:0:0
    <Arc: NORMAL; P77(0) -> T104(0); 1>;99999-11111;false;1:0:0:0:0:0
    <Arc: NORMAL; P77(0) -> T101(0); 1>;99999-11111;false;1:0:0:0:0:0
    <Arc: NORMAL; P77(0) -> T110(0); 1>;99999-11111;false;1:0:0:0:0:0
    <Arc: NORMAL; P77(0) -> T111(0); 1>;99999-11111;false;1:0:0:0:0:0
    <Arc: NORMAL; P77(0) -> T112(0); 1>;99999-11111;false;1:0:0:0:0:0
    <Arc: NORMAL; P77(0) -> T114(0); 1>;99999-11111;false;1:0:0:0:0:0
    <Arc: NORMAL; P77(0) -> T115(0); 1>;99999-11111;false;1:0:0:0:0:0
    <Arc: NORMAL; P77(0) -> T116(0); 1>;99999-11111;false;1:0:0:0:0:0
    <Arc: NORMAL; P77(0) -> T117(0); 1>;99999-11111;false;1:0:0:0:0:0
    <Arc: NORMAL; P77(0) -> T118(0); 1>;99999-11111;false;1:0:0:0:0:0
    <Arc: NORMAL; P77(0) -> T119(0); 1>;99999-11111;false;1:0:0:0:0:0
    <Arc: NORMAL; P77(0) -> T172(0); 1>;99999-11111;false;1:0:0:0:0:0
    <Arc: NORMAL; P77(0) -> T235(0); 1>;99999-11111;false;1:0:0:0:0:0
    <Arc: NORMAL; P77(0) -> T244(0); 1>;99999-11111;false;1:0:0:0:0:0
    <Arc: NORMAL; P77(0) -> T245(0); 1>;99999-11111;false;1:0:0:0:0:0
    <Arc: NORMAL; P77(0) -> T246(0); 1>;99999-11111;false;1:0:0:0:0:0
    <Arc: NORMAL; P78(1) -> T60(0); 1>;99999-11111;false;1:0:0:0:0:0
    <Arc: NORMAL; P78(3) -> T183(0); 1>;99999-11111;false;1:0:0:0:0:0
    <Arc: NORMAL; P79(1) -> T61(0); 1>;99999-11111;false;1:0:0:0:0:0
    <Arc: NORMAL; P79(2) -> T185(0); 1>;99999-11111;false;1:0:0:0:0:0
    <Arc: NORMAL; P80(1) -> T62(0); 1>;99999-11111;false;1:0:0:0:0:0
    <Arc: NORMAL; P80(1) -> T92(0); 1>;99999-11111;false;1:0:0:0:0:0
    <Arc: NORMAL; P80(4) -> T93(0); 1>;99999-11111;false;1:0:0:0:0:0
    <Arc: NORMAL; P80(6) -> T181(0); 1>;99999-11111;false;1:0:0:0:0:0
    <Arc: NORMAL; P81(0) -> T137(0); 1>;99999-11111;false;1:0:0:0:0:0
    <Arc: NORMAL; P82(3) -> T135(0); 1>;99999-11111;false;1:0:0:0:0:0
    <Arc: NORMAL; P83(0) -> T85(0); 1>;99999-11111;false;1:0:0:0:0:0
    <Arc: NORMAL; P84(0) -> T87(0); 1>;99999-11111;false;1:0:0:0:0:0
    <Arc: NORMAL; P85(0) -> T86(0); 1>;99999-11111;false;1:0:0:0:0:0
    <Arc: NORMAL; P86(0) -> T88(0); 1>;99999-11111;false;1:0:0:0:0:0
    <Arc: NORMAL; P86(0) -> T11(0); 1>;99999-11111;false;1:0:0:0:0:0
    <Arc: NORMAL; P86(1) -> T7(0); 1>;99999-11111;false;1:0:0:0:0:0
    <Arc: NORMAL; P86(2) -> T45(0); 1>;99999-11111;false;1:0:0:0:0:0
    <Arc: NORMAL; P87(1) -> T90(0); 1>;99999-11111;false;1:0:0:0:0:0
    <Arc: NORMAL; P88(0) -> T91(0); 1>;99999-11111;false;1:0:0:0:0:0
    <Arc: NORMAL; P89(0) -> T92(0); 1>;99999-11111;false;1:0:0:0:0:0
    <Arc: NORMAL; P90(0) -> T93(0); 1>;99999-11111;false;1:0:0:0:0:0
    <Arc: NORMAL; P91(0) -> T94(0); 1>;99999-11111;false;1:0:0:0:0:0
    <Arc: NORMAL; P92(0) -> T95(0); 1>;99999-11111;false;1:0:0:0:0:0
    <Arc: NORMAL; P93(0) -> T97(0); 1>;99999-11111;false;1:0:0:0:0:0
    <Arc: NORMAL; P94(0) -> T98(0); 1>;99999-11111;false;1:0:0:0:0:0
    <Arc: NORMAL; P95(0) -> T89(0); 1>;99999-11111;false;1:0:0:0:0:0
    <Arc: NORMAL; P96(1) -> T80(0); 1>;99999-11111;false;1:0:0:0:0:0
    <Arc: NORMAL; P96(2) -> T82(0); 1>;99999-11111;false;1:0:0:0:0:0
    <Arc: NORMAL; P96(3) -> T79(0); 1>;99999-11111;false;1:0:0:0:0:0
    <Arc: NORMAL; P97(0) -> T103(0); 1>;99999-11111;false;1:0:0:0:0:0
    <Arc: NORMAL; P97(0) -> T100(0); 1>;99999-11111;false;1:0:0:0:0:0
    <Arc: NORMAL; P98(0) -> T105(0); 1>;99999-11111;false;1:0:0:0:0:0
    <Arc: NORMAL; P99(0) -> T106(0); 1>;99999-11111;false;1:0:0:0:0:0
    <Arc: NORMAL; P100(0) -> T107(0); 1>;99999-11111;false;1:0:0:0:0:0
    <Arc: NORMAL; P101(0) -> T109(0); 1>;99999-11111;false;1:0:0:0:0:0
    <Arc: NORMAL; P102(0) -> T108(0); 1>;99999-11111;false;1:0:0:0:0:0
    <Arc: NORMAL; P103(1) -> T81(0); 1>;99999-11111;false;1:0:0:0:0:0
    <Arc: NORMAL; P103(2) -> T130(0); 1>;99999-11111;false;1:0:0:0:0:0
    <Arc: NORMAL; P104(1) -> T131(0); 1>;99999-11111;false;1:0:0:0:0:0
    <Arc: NORMAL; P104(2) -> T133(0); 1>;99999-11111;false;1:0:0:0:0:0
    <Arc: NORMAL; P104(3) -> T230(0); 1>;99999-11111;false;1:0:0:0:0:0
    <Arc: NORMAL; P105(1) -> T69(0); 1>;99999-11111;false;1:0:0:0:0:0
    <Arc: NORMAL; P105(2) -> T142(0); 1>;99999-11111;false;1:0:0:0:0:0
    <Arc: NORMAL; P105(3) -> T67(0); 1>;99999-11111;false;1:0:0:0:0:0
    <Arc: NORMAL; P105(4) -> T66(0); 1>;99999-11111;false;1:0:0:0:0:0
    <Arc: NORMAL; P106(1) -> T144(0); 1>;99999-11111;false;1:0:0:0:0:0
    <Arc: NORMAL; P107(0) -> T233(0); 1>;99999-11111;false;1:0:0:0:0:0
    <Arc: NORMAL; P108(1) -> T55(0); 1>;99999-11111;false;1:0:0:0:0:0
    <Arc: NORMAL; P109(1) -> T146(0); 1>;99999-11111;false;1:0:0:0:0:0
    <Arc: NORMAL; P109(2) -> T113(0); 1>;99999-11111;false;1:0:0:0:0:0
    <Arc: NORMAL; P110(1) -> T166(0); 1>;99999-11111;false;1:0:0:0:0:0
    <Arc: NORMAL; P111(1) -> T76(0); 1>;99999-11111;false;1:0:0:0:0:0
    <Arc: NORMAL; P111(2) -> T77(0); 1>;99999-11111;false;1:0:0:0:0:0
    <Arc: NORMAL; P111(3) -> T212(0); 1>;99999-11111;false;1:0:0:0:0:0
    <Arc: NORMAL; P111(3) -> T231(0); 1>;99999-11111;false;1:0:0:0:0:0
    <Arc: NORMAL; P112(1) -> T78(0); 1>;99999-11111;false;1:0:0:0:0:0
    <Arc: NORMAL; P112(2) -> T65(0); 1>;99999-11111;false;1:0:0:0:0:0
    <Arc: NORMAL; P112(3) -> T215(0); 1>;99999-11111;false;1:0:0:0:0:0
    <Arc: NORMAL; P113(1) -> T151(0); 1>;99999-11111;false;1:0:0:0:0:0
    <Arc: NORMAL; P113(2) -> T68(0); 1>;99999-11111;false;1:0:0:0:0:0
    <Arc: NORMAL; P114(1) -> T64(0); 1>;99999-11111;false;1:0:0:0:0:0
    <Arc: NORMAL; P115(1) -> T63(0); 1>;99999-11111;false;1:0:0:0:0:0
    <Arc: NORMAL; P116(1) -> T72(0); 1>;99999-11111;false;1:0:0:0:0:0
    <Arc: NORMAL; P116(2) -> T161(0); 1>;99999-11111;false;1:0:0:0:0:0
    <Arc: NORMAL; P116(3) -> T154(0); 1>;99999-11111;false;1:0:0:0:0:0
    <Arc: NORMAL; P116(4) -> T75(0); 1>;99999-11111;false;1:0:0:0:0:0
    <Arc: NORMAL; P117(1) -> T74(0); 1>;99999-11111;false;1:0:0:0:0:0
    <Arc: NORMAL; P117(2) -> T83(0); 1>;99999-11111;false;1:0:0:0:0:0
    <Arc: NORMAL; P117(3) -> T217(0); 1>;99999-11111;false;1:0:0:0:0:0
    <Arc: NORMAL; P117(4) -> T220(0); 1>;99999-11111;false;1:0:0:0:0:0
    <Arc: NORMAL; P118(1) -> T71(0); 1>;99999-11111;false;1:0:0:0:0:0
    <Arc: NORMAL; P119(1) -> T158(0); 1>;99999-11111;false;1:0:0:0:0:0
    <Arc: NORMAL; P119(2) -> T153(0); 1>;99999-11111;false;1:0:0:0:0:0
    <Arc: NORMAL; P119(3) -> T149(0); 1>;99999-11111;false;1:0:0:0:0:0
    <Arc: NORMAL; P120(1) -> T162(0); 1>;99999-11111;false;1:0:0:0:0:0
    <Arc: NORMAL; P120(2) -> T175(0); 1>;99999-11111;false;1:0:0:0:0:0
    <Arc: NORMAL; P121(1) -> T157(0); 1>;99999-11111;false;1:0:0:0:0:0
    <Arc: NORMAL; P121(2) -> T221(0); 1>;99999-11111;false;1:0:0:0:0:0
    <Arc: NORMAL; P121(3) -> T139(0); 1>;99999-11111;false;1:0:0:0:0:0
    <Arc: NORMAL; P122(1) -> T70(0); 1>;99999-11111;false;1:0:0:0:0:0
    <Arc: NORMAL; P123(0) -> T132(0); 1>;99999-11111;false;1:0:0:0:0:0
    <Arc: NORMAL; P124(0) -> T134(0); 1>;99999-11111;false;1:0:0:0:0:0
    <Arc: NORMAL; P125(0) -> T143(0); 1>;99999-11111;false;1:0:0:0:0:0
    <Arc: NORMAL; P126(0) -> T145(0); 1>;99999-11111;false;1:0:0:0:0:0
    <Arc: NORMAL; P127(0) -> T147(0); 1>;99999-11111;false;1:0:0:0:0:0
    <Arc: NORMAL; P128(1) -> T148(0); 1>;99999-11111;false;1:0:0:0:0:0
    <Arc: NORMAL; P129(0) -> T150(0); 1>;99999-11111;false;1:0:0:0:0:0
    <Arc: NORMAL; P130(0) -> T152(0); 1>;99999-11111;false;1:0:0:0:0:0
    <Arc: NORMAL; P131(0) -> T155(0); 1>;99999-11111;false;1:0:0:0:0:0
    <Arc: NORMAL; P132(0) -> T156(0); 1>;99999-11111;false;1:0:0:0:0:0
    <Arc: NORMAL; P133(0) -> T159(0); 1>;99999-11111;false;1:0:0:0:0:0
    <Arc: NORMAL; P134(0) -> T160(0); 1>;99999-11111;false;1:0:0:0:0:0
    <Arc: NORMAL; P135(0) -> T163(0); 1>;99999-11111;false;1:0:0:0:0:0
    <Arc: NORMAL; P136(0) -> T164(0); 1>;99999-11111;false;1:0:0:0:0:0
    <Arc: NORMAL; P137(0) -> T167(0); 1>;99999-11111;false;1:0:0:0:0:0
    <Arc: NORMAL; P138(1) -> T165(0); 1>;99999-11111;false;1:0:0:0:0:0
    <Arc: NORMAL; P139(1) -> T168(0); 1>;99999-11111;false;1:0:0:0:0:0
    <Arc: NORMAL; P140(0) -> T170(0); 1>;99999-11111;false;1:0:0:0:0:0
    <Arc: NORMAL; P141(0) -> T169(0); 1>;99999-11111;false;1:0:0:0:0:0
    <Arc: NORMAL; P142(0) -> T171(0); 1>;99999-11111;false;1:0:0:0:0:0
    <Arc: NORMAL; P143(1) -> T173(0); 1>;99999-11111;false;1:0:0:0:0:0
    <Arc: NORMAL; P143(2) -> T174(0); 1>;99999-11111;false;1:0:0:0:0:0
    <Arc: NORMAL; P144(0) -> T176(0); 1>;99999-11111;false;1:0:0:0:0:0
    <Arc: NORMAL; P145(1) -> T69(0); 1>;99999-11111;false;1:0:0:0:0:0
    <Arc: NORMAL; P145(1) -> T154(0); 1>;99999-11111;false;1:0:0:0:0:0
    <Arc: NORMAL; P145(1) -> T153(0); 1>;99999-11111;false;1:0:0:0:0:0
    <Arc: NORMAL; P145(1) -> T231(0); 1>;99999-11111;false;1:0:0:0:0:0
    <Arc: NORMAL; P145(1) -> T113(0); 1>;99999-11111;false;1:0:0:0:0:0
    <Arc: NORMAL; P145(1) -> T241(0); 1>;99999-11111;false;1:0:0:0:0:0
    <Arc: NORMAL; P145(1) -> T252(0); 1>;99999-11111;false;1:0:0:0:0:0
    <Arc: NORMAL; P145(1) -> T256(0); 1>;99999-11111;false;1:0:0:0:0:0
    <Arc: NORMAL; P145(3) -> T195(0); 1>;99999-11111;false;1:0:0:0:0:0
    <Arc: NORMAL; P146(0) -> T177(0); 1>;99999-11111;false;1:0:0:0:0:0
    <Arc: NORMAL; P147(0) -> T213(0); 1>;99999-11111;false;1:0:0:0:0:0
    <Arc: NORMAL; P148(0) -> T216(0); 1>;99999-11111;false;1:0:0:0:0:0
    <Arc: NORMAL; P149(0) -> T214(0); 1>;99999-11111;false;1:0:0:0:0:0
    <Arc: NORMAL; P150(0) -> T218(0); 1>;99999-11111;false;1:0:0:0:0:0
    <Arc: NORMAL; P151(4) -> T136(0); 1>;99999-11111;false;1:0:0:0:0:0
    <Arc: NORMAL; P152(0) -> T219(0); 1>;99999-11111;false;1:0:0:0:0:0
    <Arc: NORMAL; P153(0) -> T222(0); 1>;99999-11111;false;1:0:0:0:0:0
    <Arc: NORMAL; P154(0) -> T223(0); 1>;99999-11111;false;1:0:0:0:0:0
    <Arc: NORMAL; P154(2) -> T73(0); 1>;99999-11111;false;1:0:0:0:0:0
    <Arc: NORMAL; P155(0) -> T224(0); 1>;99999-11111;false;1:0:0:0:0:0
    <Arc: NORMAL; P156(1) -> T225(0); 1>;99999-11111;false;1:0:0:0:0:0
    <Arc: NORMAL; P157(1) -> T226(0); 1>;99999-11111;false;1:0:0:0:0:0
    <Arc: NORMAL; P158(1) -> T227(0); 1>;99999-11111;false;1:0:0:0:0:0
    <Arc: NORMAL; P159(0) -> T228(0); 1>;99999-11111;false;1:0:0:0:0:0
    <Arc: NORMAL; P160(1) -> T229(0); 1>;99999-11111;false;1:0:0:0:0:0
    <Arc: NORMAL; P161(0) -> T258(0); 1>;99999-11111;false;1:0:0:0:0:0
    <Arc: NORMAL; P162(0) -> T232(0); 1>;99999-11111;false;1:0:0:0:0:0
    <Arc: NORMAL; P163(1) -> T234(0); 1>;99999-11111;false;1:0:0:0:0:0
    <Arc: NORMAL; P164(1) -> T236(0); 1>;99999-11111;false;1:0:0:0:0:0
    <Arc: NORMAL; P164(2) -> T239(0); 1>;99999-11111;false;1:0:0:0:0:0
    <Arc: NORMAL; P164(2) -> T241(0); 1>;99999-11111;false;1:0:0:0:0:0
    <Arc: NORMAL; P165(0) -> T237(0); 1>;99999-11111;false;1:0:0:0:0:0
    <Arc: NORMAL; P166(1) -> T238(0); 1>;99999-11111;false;1:0:0:0:0:0
    <Arc: NORMAL; P167(0) -> T240(0); 1>;99999-11111;false;1:0:0:0:0:0
    <Arc: NORMAL; P168(0) -> T242(0); 1>;99999-11111;false;1:0:0:0:0:0
    <Arc: NORMAL; P169(1) -> T250(0); 1>;99999-11111;false;1:0:0:0:0:0
    <Arc: NORMAL; P169(1) -> T252(0); 1>;99999-11111;false;1:0:0:0:0:0
    <Arc: NORMAL; P170(1) -> T254(0); 1>;99999-11111;false;1:0:0:0:0:0
    <Arc: NORMAL; P171(1) -> T256(0); 1>;99999-11111;false;1:0:0:0:0:0
    <Arc: NORMAL; P172(0) -> T247(0); 1>;99999-11111;false;1:0:0:0:0:0
    <Arc: NORMAL; P173(0) -> T248(0); 1>;99999-11111;false;1:0:0:0:0:0
    <Arc: NORMAL; P174(0) -> T249(0); 1>;99999-11111;false;1:0:0:0:0:0
    <Arc: NORMAL; P175(0) -> T251(0); 1>;99999-11111;false;1:0:0:0:0:0
    <Arc: NORMAL; P176(0) -> T253(0); 1>;99999-11111;false;1:0:0:0:0:0
    <Arc: NORMAL; P177(0) -> T255(0); 1>;99999-11111;false;1:0:0:0:0:0
    <Arc: NORMAL; P178(0) -> T257(0); 1>;99999-11111;false;1:0:0:0:0:0
    <Arc: NORMAL; T0(0) -> P6(0); 1>;99999-11111;false;1:0:0:0:0:0
    <Arc: NORMAL; T0(0) -> P26(1); 1>;99999-11111;false;1:0:0:0:0:0
    <Arc: NORMAL; T1(0) -> P5(0); 1>;99999-11111;false;1:0:0:0:0:0
    <Arc: NORMAL; T1(0) -> P26(1); 1>;99999-11111;false;1:0:0:0:0:0
    <Arc: NORMAL; T2(0) -> P3(4); 1>;99999-11111;false;1:0:0:0:0:0
    <Arc: NORMAL; T2(0) -> P17(2); 1>;99999-11111;false;1:0:0:0:0:0
    <Arc: NORMAL; T3(0) -> P18(1); 1>;99999-11111;false;1:0:0:0:0:0
    <Arc: NORMAL; T3(0) -> P3(1); 1>;99999-11111;false;1:0:0:0:0:0
    <Arc: NORMAL; T4(0) -> P3(1); 1>;99999-11111;false;1:0:0:0:0:0
    <Arc: NORMAL; T4(0) -> P73(2); 1>;99999-11111;false;1:0:0:0:0:0
    <Arc: NORMAL; T5(0) -> P85(0); 1>;99999-11111;false;1:0:0:0:0:0
    <Arc: NORMAL; T6(0) -> P84(0); 1>;99999-11111;false;1:0:0:0:0:0
    <Arc: NORMAL; T7(0) -> P3(0); 1>;99999-11111;false;1:0:0:0:0:0
    <Arc: NORMAL; T7(0) -> P20(3); 1>;99999-11111;false;1:0:0:0:0:0
    <Arc: NORMAL; T7(0) -> P95(1); 1>;99999-11111;false;1:0:0:0:0:0
    <Arc: NORMAL; T8(0) -> P20(2); 1>;99999-11111;false;1:0:0:0:0:0
    <Arc: NORMAL; T8(0) -> P83(1); 1>;99999-11111;false;1:0:0:0:0:0
    <Arc: NORMAL; T9(0) -> P7(0); 1>;99999-11111;false;1:0:0:0:0:0
    <Arc: NORMAL; T10(0) -> P13(0); 1>;99999-11111;false;1:0:0:0:0:0
    <Arc: NORMAL; T11(0) -> P3(2); 1>;99999-11111;false;1:0:0:0:0:0
    <Arc: NORMAL; T11(0) -> P95(0); 1>;99999-11111;false;1:0:0:0:0:0
    <Arc: NORMAL; T11(0) -> P21(2); 1>;99999-11111;false;1:0:0:0:0:0
    <Arc: NORMAL; T12(0) -> P23(1); 1>;99999-11111;false;1:0:0:0:0:0
    <Arc: NORMAL; T13(0) -> P24(0); 1>;99999-11111;false;1:0:0:0:0:0
    <Arc: NORMAL; T14(0) -> P23(0); 1>;99999-11111;false;1:0:0:0:0:0
    <Arc: NORMAL; T15(0) -> P27(2); 1>;99999-11111;false;1:0:0:0:0:0
    <Arc: NORMAL; T15(0) -> P3(1); 1>;99999-11111;false;1:0:0:0:0:0
    <Arc: NORMAL; T16(0) -> P28(2); 1>;99999-11111;false;1:0:0:0:0:0
    <Arc: NORMAL; T16(0) -> P3(4); 1>;99999-11111;false;1:0:0:0:0:0
    <Arc: NORMAL; T17(0) -> P55(0); 1>;99999-11111;false;1:0:0:0:0:0
    <Arc: NORMAL; T17(0) -> P29(0); 1>;99999-11111;false;1:0:0:0:0:0
    <Arc: NORMAL; T18(0) -> P82(6); 1>;99999-11111;false;1:0:0:0:0:0
    <Arc: NORMAL; T18(0) -> P50(0); 1>;99999-11111;false;1:0:0:0:0:0
    <Arc: NORMAL; T19(0) -> P49(0); 1>;99999-11111;false;1:0:0:0:0:0
    <Arc: NORMAL; T19(0) -> P82(8); 1>;99999-11111;false;1:0:0:0:0:0
    <Arc: NORMAL; T20(0) -> P51(0); 1>;99999-11111;false;1:0:0:0:0:0
    <Arc: NORMAL; T20(0) -> P82(7); 1>;99999-11111;false;1:0:0:0:0:0
    <Arc: NORMAL; T21(0) -> P33(0); 1>;99999-11111;false;1:0:0:0:0:0
    <Arc: NORMAL; T21(0) -> P82(2); 1>;99999-11111;false;1:0:0:0:0:0
    <Arc: NORMAL; T22(0) -> P47(0); 1>;99999-11111;false;1:0:0:0:0:0
    <Arc: NORMAL; T22(0) -> P158(0); 1>;99999-11111;false;1:0:0:0:0:0
    <Arc: NORMAL; T23(0) -> P50(0); 1>;99999-11111;false;1:0:0:0:0:0
    <Arc: NORMAL; T23(0) -> P138(0); 1>;99999-11111;false;1:0:0:0:0:0
    <Arc: NORMAL; T24(0) -> P34(0); 1>;99999-11111;false;1:0:0:0:0:0
    <Arc: NORMAL; T24(0) -> P149(1); 1>;99999-11111;false;1:0:0:0:0:0
    <Arc: NORMAL; T25(0) -> P74(0); 1>;99999-11111;false;1:0:0:0:0:0
    <Arc: NORMAL; T25(0) -> P50(0); 1>;99999-11111;false;1:0:0:0:0:0
    <Arc: NORMAL; T26(0) -> P51(0); 1>;99999-11111;false;1:0:0:0:0:0
    <Arc: NORMAL; T26(0) -> P139(0); 1>;99999-11111;false;1:0:0:0:0:0
    <Arc: NORMAL; T27(0) -> P74(2); 1>;99999-11111;false;1:0:0:0:0:0
    <Arc: NORMAL; T27(0) -> P54(0); 1>;99999-11111;false;1:0:0:0:0:0
    <Arc: NORMAL; T28(0) -> P30(0); 1>;99999-11111;false;1:0:0:0:0:0
    <Arc: NORMAL; T28(0) -> P54(0); 1>;99999-11111;false;1:0:0:0:0:0
    <Arc: NORMAL; T29(0) -> P34(0); 1>;99999-11111;false;1:0:0:0:0:0
    <Arc: NORMAL; T29(0) -> P157(0); 1>;99999-11111;false;1:0:0:0:0:0
    <Arc: NORMAL; T30(0) -> P34(0); 1>;99999-11111;false;1:0:0:0:0:0
    <Arc: NORMAL; T30(0) -> P156(3); 1>;99999-11111;false;1:0:0:0:0:0
    <Arc: NORMAL; T31(0) -> P53(0); 1>;99999-11111;false;1:0:0:0:0:0
    <Arc: NORMAL; T31(0) -> P156(4); 1>;99999-11111;false;1:0:0:0:0:0
    <Arc: NORMAL; T32(0) -> P89(0); 1>;99999-11111;false;1:0:0:0:0:0
    <Arc: NORMAL; T33(0) -> P151(2); 1>;99999-11111;false;1:0:0:0:0:0
    <Arc: NORMAL; T33(0) -> P50(0); 1>;99999-11111;false;1:0:0:0:0:0
    <Arc: NORMAL; T34(0) -> P151(3); 1>;99999-11111;false;1:0:0:0:0:0
    <Arc: NORMAL; T34(0) -> P34(0); 1>;99999-11111;false;1:0:0:0:0:0
    <Arc: NORMAL; T35(0) -> P53(0); 1>;99999-11111;false;1:0:0:0:0:0
    <Arc: NORMAL; T35(0) -> P30(2); 1>;99999-11111;false;1:0:0:0:0:0
    <Arc: NORMAL; T36(0) -> P32(0); 1>;99999-11111;false;1:0:0:0:0:0
    <Arc: NORMAL; T36(0) -> P82(9); 1>;99999-11111;false;1:0:0:0:0:0
    <Arc: NORMAL; T37(0) -> P82(0); 1>;99999-11111;false;1:0:0:0:0:0
    <Arc: NORMAL; T37(0) -> P53(0); 1>;99999-11111;false;1:0:0:0:0:0
    <Arc: NORMAL; T38(0) -> P33(0); 1>;99999-11111;false;1:0:0:0:0:0
    <Arc: NORMAL; T38(0) -> P82(2); 1>;99999-11111;false;1:0:0:0:0:0
    <Arc: NORMAL; T39(0) -> P35(0); 1>;99999-11111;false;1:0:0:0:0:0
    <Arc: NORMAL; T39(0) -> P82(1); 1>;99999-11111;false;1:0:0:0:0:0
    <Arc: NORMAL; T41(0) -> P48(0); 1>;99999-11111;false;1:0:0:0:0:0
    <Arc: NORMAL; T41(0) -> P26(0); 1>;99999-11111;false;1:0:0:0:0:0
    <Arc: NORMAL; T42(0) -> P68(0); 1>;99999-11111;false;1:0:0:0:0:0
    <Arc: NORMAL; T42(0) -> P26(2); 1>;99999-11111;false;1:0:0:0:0:0
    <Arc: NORMAL; T45(0) -> P75(2); 1>;99999-11111;false;1:0:0:0:0:0
    <Arc: NORMAL; T45(0) -> P3(1); 1>;99999-11111;false;1:0:0:0:0:0
    <Arc: NORMAL; T45(0) -> P95(2); 1>;99999-11111;false;1:0:0:0:0:0
    <Arc: NORMAL; T46(0) -> P80(2); 1>;99999-11111;false;1:0:0:0:0:0
    <Arc: NORMAL; T46(0) -> P0(2); 1>;99999-11111;false;1:0:0:0:0:0
    <Arc: NORMAL; T46(0) -> P141(0); 1>;99999-11111;false;1:0:0:0:0:0
    <Arc: NORMAL; T47(0) -> P15(1); 1>;99999-11111;false;1:0:0:0:0:0
    <Arc: NORMAL; T47(0) -> P78(2); 1>;99999-11111;false;1:0:0:0:0:0
    <Arc: NORMAL; T47(0) -> P22(0); 1>;99999-11111;false;1:0:0:0:0:0
    <Arc: NORMAL; T47(0) -> P141(0); 1>;99999-11111;false;1:0:0:0:0:0
    <Arc: NORMAL; T47(0) -> P14(1); 1>;99999-11111;false;1:0:0:0:0:0
    <Arc: NORMAL; T47(0) -> P0(11); 1>;99999-11111;false;1:0:0:0:0:0
    <Arc: NORMAL; T48(0) -> P15(1); 1>;99999-11111;false;1:0:0:0:0:0
    <Arc: NORMAL; T48(0) -> P79(1); 1>;99999-11111;false;1:0:0:0:0:0
    <Arc: NORMAL; T48(0) -> P22(0); 1>;99999-11111;false;1:0:0:0:0:0
    <Arc: NORMAL; T48(0) -> P14(2); 1>;99999-11111;false;1:0:0:0:0:0
    <Arc: NORMAL; T48(0) -> P141(0); 1>;99999-11111;false;1:0:0:0:0:0
    <Arc: NORMAL; T48(0) -> P0(11); 1>;99999-11111;false;1:0:0:0:0:0
    <Arc: NORMAL; T49(0) -> P12(0); 1>;99999-11111;false;1:0:0:0:0:0
    <Arc: NORMAL; T49(0) -> P88(0); 1>;99999-11111;false;1:0:0:0:0:0
    <Arc: NORMAL; T50(0) -> P11(0); 1>;99999-11111;false;1:0:0:0:0:0
    <Arc: NORMAL; T50(0) -> P88(0); 1>;99999-11111;false;1:0:0:0:0:0
    <Arc: NORMAL; T51(0) -> P71(1); 1>;99999-11111;false;1:0:0:0:0:0
    <Arc: NORMAL; T52(0) -> P83(2); 1>;99999-11111;false;1:0:0:0:0:0
    <Arc: NORMAL; T52(0) -> P75(2); 1>;99999-11111;false;1:0:0:0:0:0
    <Arc: NORMAL; T53(0) -> P8(0); 1>;99999-11111;false;1:0:0:0:0:0
    <Arc: NORMAL; T54(0) -> P76(2); 1>;99999-11111;false;1:0:0:0:0:0
    <Arc: NORMAL; T54(0) -> P3(3); 1>;99999-11111;false;1:0:0:0:0:0
    <Arc: NORMAL; T55(0) -> P159(0); 1>;99999-11111;false;1:0:0:0:0:0
    <Arc: NORMAL; T56(0) -> P70(0); 1>;99999-11111;false;1:0:0:0:0:0
    <Arc: NORMAL; T57(0) -> P69(0); 1>;99999-11111;false;1:0:0:0:0:0
    <Arc: NORMAL; T57(0) -> P16(1); 1>;99999-11111;false;1:0:0:0:0:0
    <Arc: NORMAL; T58(0) -> P9(0); 1>;99999-11111;false;1:0:0:0:0:0
    <Arc: NORMAL; T59(0) -> P10(0); 1>;99999-11111;false;1:0:0:0:0:0
    <Arc: NORMAL; T60(0) -> P1(0); 1>;99999-11111;false;1:0:0:0:0:0
    <Arc: NORMAL; T60(0) -> P80(3); 1>;99999-11111;false;1:0:0:0:0:0
    <Arc: NORMAL; T61(0) -> P2(0); 1>;99999-11111;false;1:0:0:0:0:0
    <Arc: NORMAL; T61(0) -> P80(3); 1>;99999-11111;false;1:0:0:0:0:0
    <Arc: NORMAL; T62(0) -> P67(0); 1>;99999-11111;false;1:0:0:0:0:0
    <Arc: NORMAL; T63(0) -> P52(0); 1>;99999-11111;false;1:0:0:0:0:0
    <Arc: NORMAL; T64(0) -> P37(0); 1>;99999-11111;false;1:0:0:0:0:0
    <Arc: NORMAL; T65(0) -> P58(0); 1>;99999-11111;false;1:0:0:0:0:0
    <Arc: NORMAL; T66(0) -> P56(0); 1>;99999-11111;false;1:0:0:0:0:0
    <Arc: NORMAL; T67(0) -> P61(0); 1>;99999-11111;false;1:0:0:0:0:0
    <Arc: NORMAL; T68(0) -> P57(0); 1>;99999-11111;false;1:0:0:0:0:0
    <Arc: NORMAL; T69(0) -> P60(0); 1>;99999-11111;false;1:0:0:0:0:0
    <Arc: NORMAL; T70(0) -> P62(0); 1>;99999-11111;false;1:0:0:0:0:0
    <Arc: NORMAL; T71(0) -> P43(0); 1>;99999-11111;false;1:0:0:0:0:0
    <Arc: NORMAL; T72(0) -> P44(0); 1>;99999-11111;false;1:0:0:0:0:0
    <Arc: NORMAL; T73(0) -> P42(0); 1>;99999-11111;false;1:0:0:0:0:0
    <Arc: NORMAL; T74(0) -> P45(0); 1>;99999-11111;false;1:0:0:0:0:0
    <Arc: NORMAL; T75(0) -> P38(0); 1>;99999-11111;false;1:0:0:0:0:0
    <Arc: NORMAL; T76(0) -> P39(0); 1>;99999-11111;false;1:0:0:0:0:0
    <Arc: NORMAL; T77(0) -> P64(0); 1>;99999-11111;false;1:0:0:0:0:0
    <Arc: NORMAL; T78(0) -> P65(0); 1>;99999-11111;false;1:0:0:0:0:0
    <Arc: NORMAL; T79(0) -> P40(0); 1>;99999-11111;false;1:0:0:0:0:0
    <Arc: NORMAL; T80(0) -> P31(0); 1>;99999-11111;false;1:0:0:0:0:0
    <Arc: NORMAL; T81(0) -> P41(0); 1>;99999-11111;false;1:0:0:0:0:0
    <Arc: NORMAL; T82(0) -> P46(0); 1>;99999-11111;false;1:0:0:0:0:0
    <Arc: NORMAL; T83(0) -> P59(0); 1>;99999-11111;false;1:0:0:0:0:0
    <Arc: NORMAL; T84(0) -> P83(0); 1>;99999-11111;false;1:0:0:0:0:0
    <Arc: NORMAL; T84(0) -> P21(2); 1>;99999-11111;false;1:0:0:0:0:0
    <Arc: NORMAL; T85(0) -> P66(0); 1>;99999-11111;false;1:0:0:0:0:0
    <Arc: NORMAL; T85(0) -> P72(0); 1>;99999-11111;false;1:0:0:0:0:0
    <Arc: NORMAL; T86(0) -> P19(3); 1>;99999-11111;false;1:0:0:0:0:0
    <Arc: NORMAL; T86(0) -> P87(0); 1>;99999-11111;false;1:0:0:0:0:0
    <Arc: NORMAL; T87(0) -> P87(2); 1>;99999-11111;false;1:0:0:0:0:0
    <Arc: NORMAL; T87(0) -> P145(2); 1>;99999-11111;false;1:0:0:0:0:0
    <Arc: NORMAL; T88(0) -> P95(0); 1>;99999-11111;false;1:0:0:0:0:0
    <Arc: NORMAL; T89(0) -> P86(0); 1>;99999-11111;false;1:0:0:0:0:0
    <Arc: NORMAL; T90(0) -> P90(0); 1>;99999-11111;false;1:0:0:0:0:0
    <Arc: NORMAL; T90(0) -> P93(0); 1>;99999-11111;false;1:0:0:0:0:0
    <Arc: NORMAL; T92(0) -> P4(0); 1>;99999-11111;false;1:0:0:0:0:0
    <Arc: NORMAL; T93(0) -> P26(2); 1>;99999-11111;false;1:0:0:0:0:0
    <Arc: NORMAL; T93(0) -> P94(0); 1>;99999-11111;false;1:0:0:0:0:0
    <Arc: NORMAL; T94(0) -> P92(0); 1>;99999-11111;false;1:0:0:0:0:0
    <Arc: NORMAL; T95(0) -> P80(2); 1>;99999-11111;false;1:0:0:0:0:0
    <Arc: NORMAL; T95(0) -> P16(1); 1>;99999-11111;false;1:0:0:0:0:0
    <Arc: NORMAL; T95(0) -> P25(1); 1>;99999-11111;false;1:0:0:0:0:0
    <Arc: NORMAL; T95(0) -> P141(0); 1>;99999-11111;false;1:0:0:0:0:0
    <Arc: NORMAL; T96(0) -> P68(0); 1>;99999-11111;false;1:0:0:0:0:0
    <Arc: NORMAL; T96(0) -> P72(1); 1>;99999-11111;false;1:0:0:0:0:0
    <Arc: NORMAL; T98(0) -> P91(0); 1>;99999-11111;false;1:0:0:0:0:0
    <Arc: NORMAL; T99(0) -> P21(2); 1>;99999-11111;false;1:0:0:0:0:0
    <Arc: NORMAL; T99(0) -> P146(1); 1>;99999-11111;false;1:0:0:0:0:0
    <Arc: NORMAL; T100(0) -> P72(3); 1>;99999-11111;false;1:0:0:0:0:0
    <Arc: NORMAL; T100(0) -> P99(0); 1>;99999-11111;false;1:0:0:0:0:0
    <Arc: NORMAL; T100(0) -> P0(9); 1>;99999-11111;false;1:0:0:0:0:0
    <Arc: NORMAL; T101(0) -> P103(0); 1>;99999-11111;false;1:0:0:0:0:0
    <Arc: NORMAL; T102(0) -> P97(0); 1>;99999-11111;false;1:0:0:0:0:0
    <Arc: NORMAL; T103(0) -> P26(4); 1>;99999-11111;false;1:0:0:0:0:0
    <Arc: NORMAL; T103(0) -> P98(0); 1>;99999-11111;false;1:0:0:0:0:0
    <Arc: NORMAL; T104(0) -> P96(0); 1>;99999-11111;false;1:0:0:0:0:0
    <Arc: NORMAL; T105(0) -> P100(0); 1>;99999-11111;false;1:0:0:0:0:0
    <Arc: NORMAL; T106(0) -> P102(0); 1>;99999-11111;false;1:0:0:0:0:0
    <Arc: NORMAL; T107(0) -> P0(9); 1>;99999-11111;false;1:0:0:0:0:0
    <Arc: NORMAL; T107(0) -> P102(0); 1>;99999-11111;false;1:0:0:0:0:0
    <Arc: NORMAL; T108(0) -> P101(0); 1>;99999-11111;false;1:0:0:0:0:0
    <Arc: NORMAL; T109(0) -> P14(1); 1>;99999-11111;false;1:0:0:0:0:0
    <Arc: NORMAL; T109(0) -> P80(5); 1>;99999-11111;false;1:0:0:0:0:0
    <Arc: NORMAL; T109(0) -> P15(2); 1>;99999-11111;false;1:0:0:0:0:0
    <Arc: NORMAL; T109(0) -> P141(0); 1>;99999-11111;false;1:0:0:0:0:0
    <Arc: NORMAL; T109(0) -> P22(1); 1>;99999-11111;false;1:0:0:0:0:0
    <Arc: NORMAL; T110(0) -> P104(0); 1>;99999-11111;false;1:0:0:0:0:0
    <Arc: NORMAL; T111(0) -> P105(0); 1>;99999-11111;false;1:0:0:0:0:0
    <Arc: NORMAL; T112(0) -> P106(0); 1>;99999-11111;false;1:0:0:0:0:0
    <Arc: NORMAL; T113(0) -> P107(0); 1>;99999-11111;false;1:0:0:0:0:0
    <Arc: NORMAL; T114(0) -> P108(0); 1>;99999-11111;false;1:0:0:0:0:0
    <Arc: NORMAL; T115(0) -> P109(0); 1>;99999-11111;false;1:0:0:0:0:0
    <Arc: NORMAL; T116(0) -> P111(0); 1>;99999-11111;false;1:0:0:0:0:0
    <Arc: NORMAL; T117(0) -> P112(0); 1>;99999-11111;false;1:0:0:0:0:0
    <Arc: NORMAL; T118(0) -> P113(0); 1>;99999-11111;false;1:0:0:0:0:0
    <Arc: NORMAL; T119(0) -> P110(0); 1>;99999-11111;false;1:0:0:0:0:0
    <Arc: NORMAL; T120(0) -> P114(0); 1>;99999-11111;false;1:0:0:0:0:0
    <Arc: NORMAL; T121(0) -> P115(0); 1>;99999-11111;false;1:0:0:0:0:0
    <Arc: NORMAL; T122(0) -> P116(0); 1>;99999-11111;false;1:0:0:0:0:0
    <Arc: NORMAL; T123(0) -> P117(0); 1>;99999-11111;false;1:0:0:0:0:0
    <Arc: NORMAL; T124(0) -> P154(1); 1>;99999-11111;false;1:0:0:0:0:0
    <Arc: NORMAL; T125(0) -> P118(0); 1>;99999-11111;false;1:0:0:0:0:0
    <Arc: NORMAL; T126(0) -> P119(0); 1>;99999-11111;false;1:0:0:0:0:0
    <Arc: NORMAL; T127(0) -> P120(0); 1>;99999-11111;false;1:0:0:0:0:0
    <Arc: NORMAL; T128(0) -> P121(0); 1>;99999-11111;false;1:0:0:0:0:0
    <Arc: NORMAL; T129(0) -> P122(0); 1>;99999-11111;false;1:0:0:0:0:0
    <Arc: NORMAL; T130(0) -> P46(0); 1>;99999-11111;false;1:0:0:0:0:0
    <Arc: NORMAL; T131(0) -> P123(0); 1>;99999-11111;false;1:0:0:0:0:0
    <Arc: NORMAL; T132(0) -> P35(0); 1>;99999-11111;false;1:0:0:0:0:0
    <Arc: NORMAL; T132(0) -> P82(1); 1>;99999-11111;false;1:0:0:0:0:0
    <Arc: NORMAL; T133(0) -> P124(0); 1>;99999-11111;false;1:0:0:0:0:0
    <Arc: NORMAL; T134(0) -> P53(0); 1>;99999-11111;false;1:0:0:0:0:0
    <Arc: NORMAL; T134(0) -> P82(5); 1>;99999-11111;false;1:0:0:0:0:0
    <Arc: NORMAL; T139(0) -> P63(0); 1>;99999-11111;false;1:0:0:0:0:0
    <Arc: NORMAL; T142(0) -> P125(0); 1>;99999-11111;false;1:0:0:0:0:0
    <Arc: NORMAL; T143(0) -> P35(0); 1>;99999-11111;false;1:0:0:0:0:0
    <Arc: NORMAL; T143(0) -> P82(4); 1>;99999-11111;false;1:0:0:0:0:0
    <Arc: NORMAL; T144(0) -> P126(0); 1>;99999-11111;false;1:0:0:0:0:0
    <Arc: NORMAL; T145(0) -> P35(0); 1>;99999-11111;false;1:0:0:0:0:0
    <Arc: NORMAL; T145(0) -> P82(4); 1>;99999-11111;false;1:0:0:0:0:0
    <Arc: NORMAL; T146(0) -> P127(0); 1>;99999-11111;false;1:0:0:0:0:0
    <Arc: NORMAL; T147(0) -> P128(0); 1>;99999-11111;false;1:0:0:0:0:0
    <Arc: NORMAL; T147(0) -> P53(0); 1>;99999-11111;false;1:0:0:0:0:0
    <Arc: NORMAL; T149(0) -> P129(0); 1>;99999-11111;false;1:0:0:0:0:0
    <Arc: NORMAL; T150(0) -> P51(0); 1>;99999-11111;false;1:0:0:0:0:0
    <Arc: NORMAL; T150(0) -> P81(3); 1>;99999-11111;false;1:0:0:0:0:0
    <Arc: NORMAL; T151(0) -> P130(0); 1>;99999-11111;false;1:0:0:0:0:0
    <Arc: NORMAL; T152(0) -> P54(0); 1>;99999-11111;false;1:0:0:0:0:0
    <Arc: NORMAL; T152(0) -> P138(2); 1>;99999-11111;false;1:0:0:0:0:0
    <Arc: NORMAL; T153(0) -> P132(0); 1>;99999-11111;false;1:0:0:0:0:0
    <Arc: NORMAL; T154(0) -> P131(0); 1>;99999-11111;false;1:0:0:0:0:0
    <Arc: NORMAL; T155(0) -> P49(0); 1>;99999-11111;false;1:0:0:0:0:0
    <Arc: NORMAL; T155(0) -> P156(2); 1>;99999-11111;false;1:0:0:0:0:0
    <Arc: NORMAL; T156(0) -> P49(0); 1>;99999-11111;false;1:0:0:0:0:0
    <Arc: NORMAL; T156(0) -> P81(2); 1>;99999-11111;false;1:0:0:0:0:0
    <Arc: NORMAL; T157(0) -> P133(0); 1>;99999-11111;false;1:0:0:0:0:0
    <Arc: NORMAL; T158(0) -> P134(0); 1>;99999-11111;false;1:0:0:0:0:0
    <Arc: NORMAL; T159(0) -> P50(0); 1>;99999-11111;false;1:0:0:0:0:0
    <Arc: NORMAL; T159(0) -> P151(2); 1>;99999-11111;false;1:0:0:0:0:0
    <Arc: NORMAL; T160(0) -> P50(0); 1>;99999-11111;false;1:0:0:0:0:0
    <Arc: NORMAL; T160(0) -> P81(1); 1>;99999-11111;false;1:0:0:0:0:0
    <Arc: NORMAL; T161(0) -> P135(0); 1>;99999-11111;false;1:0:0:0:0:0
    <Arc: NORMAL; T162(0) -> P136(0); 1>;99999-11111;false;1:0:0:0:0:0
    <Arc: NORMAL; T163(0) -> P50(0); 1>;99999-11111;false;1:0:0:0:0:0
    <Arc: NORMAL; T163(0) -> P156(0); 1>;99999-11111;false;1:0:0:0:0:0
    <Arc: NORMAL; T164(0) -> P50(0); 1>;99999-11111;false;1:0:0:0:0:0
    <Arc: NORMAL; T164(0) -> P151(2); 1>;99999-11111;false;1:0:0:0:0:0
    <Arc: NORMAL; T166(0) -> P137(0); 1>;99999-11111;false;1:0:0:0:0:0
    <Arc: NORMAL; T167(0) -> P53(0); 1>;99999-11111;false;1:0:0:0:0:0
    <Arc: NORMAL; T167(0) -> P163(0); 1>;99999-11111;false;1:0:0:0:0:0
    <Arc: NORMAL; T170(0) -> P142(0); 1>;99999-11111;false;1:0:0:0:0:0
    <Arc: NORMAL; T171(0) -> P140(0); 1>;99999-11111;false;1:0:0:0:0:0
    <Arc: NORMAL; T171(0) -> P77(0); 1>;99999-11111;false;1:0:0:0:0:0
    <Arc: NORMAL; T172(0) -> P143(0); 1>;99999-11111;false;1:0:0:0:0:0
    <Arc: NORMAL; T173(0) -> P46(0); 1>;99999-11111;false;1:0:0:0:0:0
    <Arc: NORMAL; T174(0) -> P36(0); 1>;99999-11111;false;1:0:0:0:0:0
    <Arc: NORMAL; T175(0) -> P144(0); 1>;99999-11111;false;1:0:0:0:0:0
    <Arc: NORMAL; T176(0) -> P51(0); 1>;99999-11111;false;1:0:0:0:0:0
    <Arc: NORMAL; T176(0) -> P151(6); 1>;99999-11111;false;1:0:0:0:0:0
    <Arc: NORMAL; T177(0) -> P85(0); 1>;99999-11111;false;1:0:0:0:0:0
    <Arc: NORMAL; T178(0) -> P0(11); 1>;99999-11111;false;1:0:0:0:0:0
    <Arc: NORMAL; T180(0) -> P80(6); 1>;99999-11111;false;1:0:0:0:0:0
    <Arc: NORMAL; T182(0) -> P78(3); 1>;99999-11111;false;1:0:0:0:0:0
    <Arc: NORMAL; T184(0) -> P79(2); 1>;99999-11111;false;1:0:0:0:0:0
    <Arc: NORMAL; T186(0) -> P15(3); 1>;99999-11111;false;1:0:0:0:0:0
    <Arc: NORMAL; T188(0) -> P16(2); 1>;99999-11111;false;1:0:0:0:0:0
    <Arc: NORMAL; T190(0) -> P21(3); 1>;99999-11111;false;1:0:0:0:0:0
    <Arc: NORMAL; T192(0) -> P19(6); 1>;99999-11111;false;1:0:0:0:0:0
    <Arc: NORMAL; T194(0) -> P145(3); 1>;99999-11111;false;1:0:0:0:0:0
    <Arc: NORMAL; T196(0) -> P20(4); 1>;99999-11111;false;1:0:0:0:0:0
    <Arc: NORMAL; T198(0) -> P75(3); 1>;99999-11111;false;1:0:0:0:0:0
    <Arc: NORMAL; T200(0) -> P18(3); 1>;99999-11111;false;1:0:0:0:0:0
    <Arc: NORMAL; T202(0) -> P28(3); 1>;99999-11111;false;1:0:0:0:0:0
    <Arc: NORMAL; T204(0) -> P17(3); 1>;99999-11111;false;1:0:0:0:0:0
    <Arc: NORMAL; T206(0) -> P27(4); 1>;99999-11111;false;1:0:0:0:0:0
    <Arc: NORMAL; T208(0) -> P73(3); 1>;99999-11111;false;1:0:0:0:0:0
    <Arc: NORMAL; T210(0) -> P76(4); 1>;99999-11111;false;1:0:0:0:0:0
    <Arc: NORMAL; T212(0) -> P147(0); 1>;99999-11111;false;1:0:0:0:0:0
    <Arc: NORMAL; T213(0) -> P50(0); 1>;99999-11111;false;1:0:0:0:0:0
    <Arc: NORMAL; T213(0) -> P30(3); 1>;99999-11111;false;1:0:0:0:0:0
    <Arc: NORMAL; T215(0) -> P148(0); 1>;99999-11111;false;1:0:0:0:0:0
    <Arc: NORMAL; T216(0) -> P34(0); 1>;99999-11111;false;1:0:0:0:0:0
    <Arc: NORMAL; T216(0) -> P74(3); 1>;99999-11111;false;1:0:0:0:0:0
    <Arc: NORMAL; T217(0) -> P150(0); 1>;99999-11111;false;1:0:0:0:0:0
    <Arc: NORMAL; T218(0) -> P151(0); 1>;99999-11111;false;1:0:0:0:0:0
    <Arc: NORMAL; T218(0) -> P53(0); 1>;99999-11111;false;1:0:0:0:0:0
    <Arc: NORMAL; T219(0) -> P151(1); 1>;99999-11111;false;1:0:0:0:0:0
    <Arc: NORMAL; T219(0) -> P32(0); 1>;99999-11111;false;1:0:0:0:0:0
    <Arc: NORMAL; T220(0) -> P152(0); 1>;99999-11111;false;1:0:0:0:0:0
    <Arc: NORMAL; T221(0) -> P153(0); 1>;99999-11111;false;1:0:0:0:0:0
    <Arc: NORMAL; T222(0) -> P34(0); 1>;99999-11111;false;1:0:0:0:0:0
    <Arc: NORMAL; T222(0) -> P151(5); 1>;99999-11111;false;1:0:0:0:0:0
    <Arc: NORMAL; T223(0) -> P155(0); 1>;99999-11111;false;1:0:0:0:0:0
    <Arc: NORMAL; T224(0) -> P54(0); 1>;99999-11111;false;1:0:0:0:0:0
    <Arc: NORMAL; T224(0) -> P149(2); 1>;99999-11111;false;1:0:0:0:0:0
    <Arc: NORMAL; T228(0) -> P32(0); 1>;99999-11111;false;1:0:0:0:0:0
    <Arc: NORMAL; T228(0) -> P160(0); 1>;99999-11111;false;1:0:0:0:0:0
    <Arc: NORMAL; T230(0) -> P161(0); 1>;99999-11111;false;1:0:0:0:0:0
    <Arc: NORMAL; T231(0) -> P162(0); 1>;99999-11111;false;1:0:0:0:0:0
    <Arc: NORMAL; T232(0) -> P30(3); 1>;99999-11111;false;1:0:0:0:0:0
    <Arc: NORMAL; T232(0) -> P49(0); 1>;99999-11111;false;1:0:0:0:0:0
    <Arc: NORMAL; T233(0) -> P49(0); 1>;99999-11111;false;1:0:0:0:0:0
    <Arc: NORMAL; T233(0) -> P128(2); 1>;99999-11111;false;1:0:0:0:0:0
    <Arc: NORMAL; T235(0) -> P164(0); 1>;99999-11111;false;1:0:0:0:0:0
    <Arc: NORMAL; T236(0) -> P165(0); 1>;99999-11111;false;1:0:0:0:0:0
    <Arc: NORMAL; T237(0) -> P34(0); 1>;99999-11111;false;1:0:0:0:0:0
    <Arc: NORMAL; T237(0) -> P166(0); 1>;99999-11111;false;1:0:0:0:0:0
    <Arc: NORMAL; T239(0) -> P167(0); 1>;99999-11111;false;1:0:0:0:0:0
    <Arc: NORMAL; T240(0) -> P50(0); 1>;99999-11111;false;1:0:0:0:0:0
    <Arc: NORMAL; T240(0) -> P166(2); 1>;99999-11111;false;1:0:0:0:0:0
    <Arc: NORMAL; T241(0) -> P168(0); 1>;99999-11111;false;1:0:0:0:0:0
    <Arc: NORMAL; T242(0) -> P49(0); 1>;99999-11111;false;1:0:0:0:0:0
    <Arc: NORMAL; T242(0) -> P166(2); 1>;99999-11111;false;1:0:0:0:0:0
    <Arc: NORMAL; T243(0) -> P51(0); 1>;99999-11111;false;1:0:0:0:0:0
    <Arc: NORMAL; T243(0) -> P151(6); 1>;99999-11111;false;1:0:0:0:0:0
    <Arc: NORMAL; T244(0) -> P169(0); 1>;99999-11111;false;1:0:0:0:0:0
    <Arc: NORMAL; T245(0) -> P170(0); 1>;99999-11111;false;1:0:0:0:0:0
    <Arc: NORMAL; T246(0) -> P171(0); 1>;99999-11111;false;1:0:0:0:0:0
    <Arc: NORMAL; T250(0) -> P175(0); 1>;99999-11111;false;1:0:0:0:0:0
    <Arc: NORMAL; T251(0) -> P172(1); 1>;99999-11111;false;1:0:0:0:0:0
    <Arc: NORMAL; T251(0) -> P50(0); 1>;99999-11111;false;1:0:0:0:0:0
    <Arc: NORMAL; T252(0) -> P176(0); 1>;99999-11111;false;1:0:0:0:0:0
    <Arc: NORMAL; T253(0) -> P172(1); 1>;99999-11111;false;1:0:0:0:0:0
    <Arc: NORMAL; T253(0) -> P49(0); 1>;99999-11111;false;1:0:0:0:0:0
    <Arc: NORMAL; T254(0) -> P177(0); 1>;99999-11111;false;1:0:0:0:0:0
    <Arc: NORMAL; T255(0) -> P50(0); 1>;99999-11111;false;1:0:0:0:0:0
    <Arc: NORMAL; T255(0) -> P173(1); 1>;99999-11111;false;1:0:0:0:0:0
    <Arc: NORMAL; T256(0) -> P178(0); 1>;99999-11111;false;1:0:0:0:0:0
    <Arc: NORMAL; T257(0) -> P49(0); 1>;99999-11111;false;1:0:0:0:0:0
    <Arc: NORMAL; T257(0) -> P174(1); 1>;99999-11111;false;1:0:0:0:0:0
    <Arc: NORMAL; T258(0) -> P32(0); 1>;99999-11111;false;1:0:0:0:0:0
    <Arc: NORMAL; T258(0) -> P82(9); 1>;99999-11111;false;1:0:0:0:0:0
  <Arcs data block end>
  <Functions data block>
  <Functions data block end>
<Net data end>
<Invariants data>
  <Invariants: 245>
    0;0;0;0;0;0;0;0;0;0;0;0;0;0;0;0;0;0;0;0;0;0;0;0;0;0;0;0;0;0;0;0;0;0;0;0;0;0;0;0;0;0;0;0;0;0;0;0;0;0;0;0;0;0;0;0;0;0;0;0;0;0;0;0;0;0;0;0;0;0;0;0;0;0;0;0;0;0;0;0;0;0;0;0;0;0;0;0;0;0;0;0;0;0;0;0;0;0;0;0;0;0;0;0;0;0;0;0;0;0;0;0;0;0;0;0;0;0;0;0;0;0;0;0;0;0;0;0;0;0;0;0;0;0;0;0;0;0;0;0;0;0;0;0;0;0;0;0;0;0;0;0;0;0;0;0;0;0;0;0;0;0;0;0;0;0;0;0;0;0;0;0;0;0;0;0;0;0;0;0;0;0;0;0;0;0;0;0;0;0;0;0;0;0;0;0;0;0;0;0;0;0;0;0;0;0;0;0;0;1;1;0;0;0;0;0;0;0;0;0;0;0;0;0;0;0;0;0;0;0;0;0;0;0;0;0;0;0;0;0;0;0;0;0;0;0;0;0;0;0;0;0;0;0;0;0;0;0;0;0
    1;0;0;0;0;0;0;0;0;0;0;0;0;0;0;0;0;0;0;0;0;0;0;0;0;0;0;0;0;0;0;0;0;0;0;0;0;0;0;0;0;0;0;0;0;0;0;0;0;0;0;0;0;0;0;0;0;0;0;0;0;0;0;0;0;0;0;0;0;0;0;0;0;0;0;0;0;0;0;0;0;0;0;0;0;0;0;0;0;0;0;0;0;0;0;0;0;0;0;0;0;0;0;0;0;0;0;0;0;0;0;0;0;0;0;0;0;0;0;0;0;0;0;0;0;0;0;0;0;0;0;0;0;0;0;0;0;0;0;0;0;0;0;0;0;0;0;0;0;0;0;0;0;0;0;0;0;0;0;0;0;0;0;0;0;0;0;0;0;0;0;0;0;0;0;0;0;0;0;0;0;0;0;1;1;0;0;0;0;0;0;0;0;0;0;0;0;0;0;0;0;0;0;0;0;0;0;0;0;0;0;0;0;0;0;0;0;0;0;0;0;0;0;0;0;0;0;0;0;0;0;0;0;0;0;0;0;0;0;0;0;0;0;0;0;0;0;0;0;0;0;0;0;0;0;0;0;0;0;0
    2;0;0;0;0;0;0;0;0;0;0;0;0;0;0;0;0;0;0;0;0;0;0;0;0;0;0;0;0;0;0;0;0;0;0;0;0;0;0;0;0;0;0;0;0;0;0;0;0;0;0;0;0;0;0;0;0;0;0;0;0;0;0;0;0;0;0;0;0;0;0;0;0;0;0;0;0;0;0;0;0;0;0;0;0;0;0;0;0;0;0;0;0;0;0;0;0;0;0;0;0;0;0;0;0;0;0;0;0;0;0;0;0;0;0;0;0;0;0;0;0;0;0;0;0;0;0;0;0;0;0;0;0;0;0;0;0;0;0;0;0;0;0;0;0;0;0;0;0;0;0;0;0;0;0;0;0;0;0;0;0;0;0;0;0;0;0;0;0;0;0;0;0;0;0;0;0;0;0;0;0;0;0;0;0;1;1;0;0;0;0;0;0;0;0;0;0;0;0;0;0;0;0;0;0;0;0;0;0;0;0;0;0;0;0;0;0;0;0;0;0;0;0;0;0;0;0;0;0;0;0;0;0;0;0;0;0;0;0;0;0;0;0;0;0;0;0;0;0;0;0;0;0;0;0;0;0;0;0;0
    3;0;0;0;0;0;0;0;0;0;0;0;0;0;0;0;0;0;0;0;0;0;0;0;0;0;0;0;0;0;0;0;0;0;0;0;0;0;0;0;0;0;0;0;0;0;0;0;0;0;0;0;0;0;0;0;0;0;0;0;0;0;0;0;0;0;0;0;0;0;0;0;0;0;0;0;0;0;0;0;0;0;0;0;0;0;0;0;0;0;0;0;0;0;0;0;0;0;0;0;0;0;0;0;0;0;0;0;0;0;0;0;0;0;0;0;0;0;0;0;0;0;0;0;0;0;0;0;0;0;0;0;0;0;0;0;0;0;0;0;0;0;0;0;0;0;0;0;0;0;0;0;0;0;0;0;0;0;0;0;0;0;0;0;0;0;0;0;0;0;0;0;0;0;0;0;0;0;0;0;0;0;0;0;0;0;0;1;1;0;0;0;0;0;0;0;0;0;0;0;0;0;0;0;0;0;0;0;0;0;0;0;0;0;0;0;0;0;0;0;0;0;0;0;0;0;0;0;0;0;0;0;0;0;0;0;0;0;0;0;0;0;0;0;0;0;0;0;0;0;0;0;0;0;0;0;0;0;0;0
    4;0;0;0;0;0;0;0;0;0;0;0;0;0;0;0;0;0;0;0;0;0;0;0;0;0;0;0;0;0;0;0;0;0;0;0;0;0;0;0;0;0;0;0;0;0;0;0;0;0;0;0;0;0;0;0;0;0;0;0;0;0;0;0;0;0;0;0;0;0;0;0;0;0;0;0;0;0;0;0;0;0;0;0;0;0;0;0;0;0;0;0;0;0;0;0;0;0;0;0;0;0;0;0;0;0;0;0;0;0;0;0;0;0;0;0;0;0;0;0;0;0;0;0;0;0;0;0;0;0;0;0;0;0;0;0;0;0;0;0;0;0;0;0;0;0;0;0;0;0;0;0;0;0;0;0;0;0;0;0;0;0;0;0;0;0;0;0;0;0;0;0;0;0;0;0;0;0;0;0;0;0;0;0;0;0;0;0;0;1;1;0;0;0;0;0;0;0;0;0;0;0;0;0;0;0;0;0;0;0;0;0;0;0;0;0;0;0;0;0;0;0;0;0;0;0;0;0;0;0;0;0;0;0;0;0;0;0;0;0;0;0;0;0;0;0;0;0;0;0;0;0;0;0;0;0;0;0;0;0
    5;0;0;0;0;0;0;0;0;0;0;0;0;0;0;0;0;0;0;0;0;0;0;0;0;0;0;0;0;0;0;0;0;0;0;0;0;0;0;0;0;0;0;0;0;0;0;0;0;0;0;0;0;0;0;0;0;0;0;0;0;0;0;0;0;0;0;0;0;0;0;0;0;0;0;0;0;0;0;0;0;0;0;0;0;0;0;0;0;0;0;0;0;0;0;0;0;0;0;0;0;0;0;0;0;0;0;0;0;0;0;0;0;0;0;0;0;0;0;0;0;0;0;0;0;0;0;0;0;0;0;0;0;0;0;0;0;0;0;0;0;0;0;0;0;0;0;0;0;0;0;0;0;0;0;0;0;0;0;0;0;0;0;0;0;0;0;0;0;0;0;0;0;0;0;0;0;0;0;0;0;0;0;0;0;0;0;0;0;0;0;0;0;0;0;0;0;0;0;0;0;1;1;0;0;0;0;0;0;0;0;0;0;0;0;0;0;0;0;0;0;0;0;0;0;0;0;0;0;0;0;0;0;0;0;0;0;0;0;0;0;0;0;0;0;0;0;0;0;0;0;0;0;0;0;0;0;0;0;0
    6;0;0;0;0;0;0;0;0;0;0;0;0;0;1;1;0;0;0;0;0;0;0;0;0;0;0;0;0;0;0;0;0;0;0;0;0;0;0;0;0;0;0;0;0;0;0;0;0;0;0;0;0;0;0;0;0;0;0;0;0;0;0;0;0;0;0;0;0;0;0;0;0;0;0;0;0;0;0;0;0;0;0;0;0;0;0;0;0;0;0;0;0;0;0;0;0;0;0;0;0;0;0;0;0;0;0;0;0;0;0;0;0;0;0;0;0;0;0;0;0;0;0;0;0;0;0;0;0;0;0;0;0;0;0;0;0;0;0;0;0;0;0;0;0;0;0;0;0;0;0;0;0;0;0;0;0;0;0;0;0;0;0;0;0;0;0;0;0;0;0;0;0;0;0;0;0;0;0;0;0;0;0;0;0;0;0;0;0;0;0;0;0;0;0;0;0;0;0;0;0;0;0;0;0;0;0;0;0;0;0;0;0;0;0;0;0;0;0;0;0;0;0;0;0;0;0;0;0;0;0;0;0;0;0;0;0;0;0;0;0;0;0;0;0;0;0;0;0;0;0;0;0;0;0;0;0;0;0;0
    7;0;0;0;0;0;0;0;0;0;0;0;0;0;0;0;0;0;0;0;0;0;0;0;0;0;0;0;0;0;0;0;0;0;0;0;0;0;0;0;0;0;0;0;0;0;0;0;0;0;0;0;0;0;0;0;0;0;0;0;0;0;0;0;0;0;0;0;0;0;0;0;0;0;0;0;0;0;0;0;0;0;0;0;0;0;0;0;0;0;0;0;0;0;0;0;0;0;0;0;0;0;0;0;0;0;0;0;0;0;0;0;0;0;0;0;0;0;0;0;0;0;0;0;0;0;0;0;0;0;0;0;0;0;0;0;0;0;0;0;0;0;0;0;0;0;0;0;0;0;0;0;0;0;0;0;0;0;0;0;0;0;0;0;0;0;0;0;0;0;0;0;0;0;0;0;0;0;0;0;0;0;0;0;0;0;0;0;0;0;0;0;0;0;0;0;0;0;0;0;0;0;0;0;0;1;1;0;0;0;0;0;0;0;0;0;0;0;0;0;0;0;0;0;0;0;0;0;0;0;0;0;0;0;0;0;0;0;0;0;0;0;0;0;0;0;0;0;0;0;0;0;0;0;0;0;0;0;0;0
    8;0;0;0;0;0;0;0;0;0;0;0;0;0;0;0;0;0;0;0;0;0;0;0;0;0;0;0;0;0;0;0;0;0;0;0;0;0;0;0;0;0;0;0;0;0;0;0;0;0;0;0;0;0;0;0;0;0;0;0;0;0;0;0;0;0;0;0;0;0;0;0;0;0;0;0;0;0;0;0;0;0;0;0;0;0;0;0;0;0;0;0;0;0;0;0;0;0;0;0;0;0;0;0;0;0;0;0;0;0;0;0;0;0;0;0;0;0;0;0;0;0;0;0;0;0;0;0;0;0;0;0;0;0;0;0;0;0;0;0;0;0;0;0;0;0;0;0;0;0;0;0;0;0;0;0;0;0;0;0;0;0;0;0;0;0;0;0;0;0;0;0;0;0;0;0;0;0;0;0;0;0;0;0;0;0;0;0;0;0;0;0;0;0;0;0;0;0;0;0;0;0;0;1;1;0;0;0;0;0;0;0;0;0;0;0;0;0;0;0;0;0;0;0;0;0;0;0;0;0;0;0;0;0;0;0;0;0;0;0;0;0;0;0;0;0;0;0;0;0;0;0;0;0;0;0;0;0;0;0
    9;0;0;0;0;0;0;0;0;0;0;0;0;0;0;0;0;0;0;0;0;0;0;0;0;0;0;0;0;0;0;0;0;0;0;0;0;0;0;0;0;0;0;0;0;0;0;0;0;0;0;0;0;0;0;0;0;0;0;0;0;0;0;0;0;0;0;0;0;0;0;0;0;0;0;0;0;0;0;0;0;0;0;0;0;0;0;0;0;0;0;0;0;0;0;0;0;0;0;0;0;0;0;0;0;0;0;0;0;0;0;0;0;0;0;0;0;0;0;0;0;0;0;0;0;0;0;0;0;0;0;0;0;0;0;0;0;0;0;0;0;0;0;0;0;0;0;0;0;0;0;0;0;0;0;0;0;0;0;0;0;0;0;0;0;0;0;0;0;0;0;0;0;0;0;0;0;0;0;0;0;0;0;0;0;0;0;0;0;0;0;0;0;0;0;0;0;0;0;0;0;0;0;0;0;0;0;1;1;0;0;0;0;0;0;0;0;0;0;0;0;0;0;0;0;0;0;0;0;0;0;0;0;0;0;0;0;0;0;0;0;0;0;0;0;0;0;0;0;0;0;0;0;0;0;0;0;0;0;0
    10;0;0;0;0;0;0;0;0;0;0;0;0;0;0;0;0;0;0;0;0;0;0;0;0;0;0;0;0;0;0;0;0;0;0;0;0;0;0;0;0;0;0;0;0;1;0;0;0;0;0;0;1;0;0;0;0;0;0;0;0;0;0;0;0;0;0;0;0;0;0;0;0;0;0;0;0;0;0;0;0;0;0;0;0;0;0;0;0;0;0;0;0;0;0;0;0;0;0;0;0;0;0;0;0;0;0;0;0;0;0;0;0;0;0;0;0;0;0;0;0;0;0;0;0;0;0;0;0;0;0;0;0;0;0;0;0;0;0;0;0;0;0;0;0;0;0;0;0;0;0;0;0;0;0;0;0;0;0;0;0;0;0;0;0;0;0;0;0;0;0;0;0;0;0;0;0;0;0;0;0;0;0;0;0;0;0;0;0;0;0;0;0;0;0;0;0;0;0;0;0;0;0;0;0;0;0;0;0;0;0;0;0;0;0;0;0;0;0;0;0;0;0;0;0;0;0;0;0;0;0;0;0;0;0;0;0;0;0;0;0;0;0;0;0;0;0;0;0;0;0;0;0;0;0;0;0;0;0;0
    11;0;0;0;0;0;0;0;0;0;0;0;0;0;0;0;0;0;0;0;0;0;0;0;0;0;0;0;0;0;0;0;0;0;0;0;0;0;0;0;0;0;0;0;0;0;0;0;0;0;0;0;0;0;0;0;0;0;0;0;0;0;0;0;0;0;0;0;0;0;0;0;0;0;0;0;0;0;0;0;0;0;0;0;0;0;0;0;0;0;0;0;0;0;0;0;0;0;0;0;0;0;0;0;0;0;0;0;0;0;0;0;0;0;0;0;0;0;0;0;0;0;0;0;0;0;0;0;0;0;0;0;0;0;0;0;0;0;0;0;0;0;0;0;0;0;0;0;0;0;0;0;0;0;0;0;0;0;0;0;0;0;0;0;0;0;0;0;0;0;0;0;0;0;0;0;0;0;0;0;0;0;0;0;0;0;0;0;0;0;0;0;0;0;0;0;0;0;0;0;0;0;0;0;0;0;0;0;0;0;0;1;1;0;0;0;0;0;0;0;0;0;0;0;0;0;0;0;0;0;0;0;0;0;0;0;0;0;0;0;0;0;0;0;0;0;0;0;0;0;0;0;0;0;0;0;0;0;0;0
    12;0;0;0;0;0;0;0;0;0;0;0;0;0;0;0;0;0;0;0;0;0;0;0;0;0;0;0;0;0;0;0;0;0;0;0;0;0;0;0;0;0;0;0;0;0;0;0;0;0;0;0;0;0;0;0;0;0;0;0;0;0;0;0;0;0;0;0;0;0;0;0;0;0;0;0;0;0;0;0;0;0;0;0;0;0;0;0;0;0;0;0;0;0;0;0;0;0;0;0;0;0;0;0;0;0;0;0;0;0;0;0;0;0;0;0;0;0;0;0;0;0;0;0;0;0;0;0;0;0;0;0;0;0;0;0;0;0;0;0;0;0;0;0;0;0;0;0;0;0;0;0;0;0;0;0;0;0;0;0;0;0;0;0;0;0;0;0;0;0;0;0;0;0;0;0;0;0;0;0;0;0;0;0;0;0;0;0;0;0;0;0;0;1;1;0;0;0;0;0;0;0;0;0;0;0;0;0;0;0;0;0;0;0;0;0;0;0;0;0;0;0;0;0;0;0;0;0;0;0;0;0;0;0;0;0;0;0;0;0;0;0;0;0;0;0;0;0;0;0;0;0;0;0;0;0;0;0;0;0
    13;0;0;0;0;0;0;0;0;0;0;0;0;0;0;0;0;0;0;0;0;0;0;0;0;0;0;0;0;0;0;0;0;0;0;0;0;0;0;0;0;0;0;0;0;0;0;0;0;0;0;0;0;0;0;0;0;0;0;0;0;0;0;0;0;0;0;0;0;0;0;0;0;0;0;0;0;0;0;0;0;0;0;0;0;0;0;0;0;1;1;0;0;0;0;0;0;0;0;0;0;0;0;0;0;0;0;0;0;0;0;0;0;0;0;0;0;0;0;0;0;0;0;0;0;0;0;0;0;0;0;0;0;0;0;0;0;0;0;0;0;0;0;0;0;0;0;0;0;0;0;0;0;0;0;0;0;0;0;0;0;0;0;0;0;0;0;0;0;0;0;0;0;0;0;0;0;0;0;0;0;0;0;0;0;0;0;0;0;0;0;0;0;0;0;0;0;0;0;0;0;0;0;0;0;0;0;0;0;0;0;0;0;0;0;0;0;0;0;0;0;0;0;0;0;0;0;0;0;0;0;0;0;0;0;0;0;0;0;0;0;0;0;0;0;0;0;0;0;0;0;0;0;0;0;0;0;0;0;0
    14;0;0;0;0;0;0;1;0;0;0;0;0;0;0;0;0;0;0;0;0;0;0;0;0;0;0;0;0;0;0;0;0;0;0;0;0;0;0;0;0;1;0;0;0;0;0;0;0;0;0;0;1;0;0;0;0;0;0;0;0;0;0;0;0;0;0;0;0;0;0;0;0;0;0;0;0;0;0;0;0;0;0;0;0;0;0;0;1;0;0;1;0;0;1;1;1;0;1;1;0;0;0;0;0;0;0;0;0;0;0;0;0;0;0;0;0;0;0;0;0;0;0;0;0;0;0;0;0;0;0;0;0;0;0;0;0;0;0;0;0;0;0;0;0;0;0;0;0;0;0;0;0;0;0;0;0;0;0;0;0;0;0;0;0;0;0;0;0;0;1;1;1;0;0;0;0;0;0;0;0;0;0;0;0;0;0;0;0;0;0;0;0;0;0;0;0;0;0;0;0;0;0;0;0;0;0;0;0;0;0;0;0;0;0;0;0;0;0;0;0;0;0;0;0;0;0;0;0;0;0;0;0;0;0;0;0;0;0;0;0;0;0;0;0;0;0;1;0;0;1;0;0;0;0;0;0;1;1;0
    15;0;0;0;0;0;1;0;0;0;0;0;0;0;0;0;0;0;0;0;0;0;0;0;0;0;0;0;0;0;0;0;0;0;0;0;0;0;0;0;0;1;0;0;0;0;0;0;0;0;0;0;1;0;0;0;0;0;0;0;0;0;0;0;0;0;0;0;0;0;0;0;0;0;0;0;0;0;0;0;0;0;0;0;0;0;0;1;0;0;0;1;0;0;1;1;1;0;1;1;0;0;0;0;0;0;0;0;0;0;0;0;0;0;0;0;0;0;0;0;0;0;0;0;0;0;0;0;0;0;0;0;0;0;0;0;0;0;0;0;0;0;0;0;0;0;0;0;0;0;0;0;0;0;0;0;0;0;0;0;0;0;0;0;0;0;0;0;0;0;1;1;1;0;0;0;0;0;0;0;0;0;0;0;0;0;0;0;0;0;0;0;0;0;0;0;0;0;0;0;0;0;0;0;0;0;0;0;0;0;0;0;0;0;0;0;0;0;0;0;0;0;0;0;0;0;0;0;0;0;0;0;0;0;0;0;0;0;0;0;0;0;0;0;0;0;1;0;0;1;0;0;0;0;0;1;1;0;0;0
    16;0;0;0;0;0;0;1;0;0;0;0;0;0;0;0;0;0;0;0;1;0;0;0;0;0;0;0;0;0;0;0;0;0;0;0;0;0;0;0;0;1;0;0;0;0;0;0;0;0;0;0;1;0;0;0;0;0;0;0;0;0;0;0;0;0;0;0;0;0;1;0;0;0;0;0;0;0;0;0;0;0;0;0;0;0;0;0;1;0;0;1;0;0;1;1;1;0;1;1;0;0;0;0;0;0;0;0;0;0;0;0;1;0;0;0;0;0;0;0;0;0;0;0;0;0;0;0;0;0;0;0;0;0;0;0;1;0;0;0;0;0;0;0;0;0;0;0;0;0;0;0;0;0;0;0;0;0;0;0;0;0;0;0;0;0;0;0;0;0;1;1;1;0;0;0;0;0;0;0;0;0;0;0;0;0;0;0;0;0;0;0;0;0;0;0;0;0;0;0;0;0;0;0;0;0;0;0;0;0;0;0;0;0;0;0;0;0;0;0;0;0;0;0;0;0;0;0;0;0;0;0;0;0;0;0;0;0;0;0;0;0;0;0;0;0;0;0;0;0;0;0;0;0;0;0;0;0;0;0
    17;0;0;0;0;0;1;0;0;0;0;0;0;0;0;0;0;0;0;1;0;0;0;0;0;0;0;0;0;0;0;0;0;0;0;0;0;0;0;0;0;1;0;0;0;0;0;0;0;0;0;0;1;0;0;0;0;0;0;0;0;0;0;0;0;0;0;1;0;0;0;0;0;0;0;0;0;0;0;0;0;0;0;0;0;0;0;1;0;0;0;1;0;0;1;1;1;0;1;1;0;0;0;0;0;0;0;0;0;0;0;0;1;0;0;0;0;0;0;0;0;0;0;0;0;0;0;0;0;0;0;0;0;0;0;0;1;0;0;0;0;0;0;0;0;0;0;0;0;0;0;0;0;0;0;0;0;0;0;0;0;0;0;0;0;0;0;0;0;0;1;1;1;0;0;0;0;0;0;0;0;0;0;0;0;0;0;0;0;0;0;0;0;0;0;0;0;0;0;0;0;0;0;0;0;0;0;0;0;0;0;0;0;0;0;0;0;0;0;0;0;0;0;0;0;0;0;0;0;0;0;0;0;0;0;0;0;0;0;0;0;0;0;0;0;0;0;0;0;0;0;0;0;0;0;0;0;0;0;0
    18;0;0;0;0;0;0;1;0;0;0;0;0;0;0;0;0;0;0;0;0;0;0;0;0;0;0;0;0;0;0;0;0;0;0;0;0;0;0;0;0;1;0;0;0;0;0;0;0;0;0;0;1;0;0;0;0;0;0;0;0;0;0;0;0;0;0;0;0;0;0;0;0;0;0;0;0;0;0;0;0;0;0;0;0;0;0;0;1;0;0;1;0;0;1;1;1;0;1;1;0;0;0;0;0;0;0;0;0;0;0;0;0;0;0;0;0;1;0;0;0;0;0;0;0;0;0;0;0;0;0;0;0;0;0;0;0;0;0;0;0;1;0;0;0;0;0;0;0;0;0;0;0;0;0;0;0;0;0;0;0;0;0;0;0;0;0;0;0;0;1;1;1;0;0;0;0;0;0;0;0;0;0;0;0;0;0;0;0;0;0;0;0;0;0;0;0;0;0;0;0;0;0;0;0;0;0;0;0;0;0;0;0;0;0;0;0;0;0;0;0;0;0;0;0;0;0;0;0;0;0;0;1;1;0;0;0;0;0;0;0;0;0;0;0;0;0;0;0;0;0;0;0;0;0;0;0;0;0;0
    19;0;0;0;0;0;1;0;0;0;0;0;0;0;0;0;0;0;0;0;0;0;0;0;0;0;0;0;0;0;0;0;0;0;0;0;0;0;0;0;0;1;0;0;0;0;0;0;0;0;0;0;1;0;0;0;0;0;0;0;0;0;0;0;0;0;0;0;0;0;0;0;0;0;0;0;0;0;0;0;0;0;0;0;0;0;0;1;0;0;0;1;0;0;1;1;1;0;1;1;0;0;0;0;0;0;0;0;0;0;0;0;0;0;0;0;0;1;0;0;0;0;0;0;0;0;0;0;0;0;0;0;0;0;0;0;0;0;0;0;0;1;0;0;0;0;0;0;0;0;0;0;0;0;0;0;0;0;0;0;0;0;0;0;0;0;0;0;0;0;1;1;1;0;0;0;0;0;0;0;0;0;0;0;0;0;0;0;0;0;0;0;0;0;0;0;0;0;0;0;0;0;0;0;0;0;0;0;0;0;0;0;0;1;1;0;0;0;0;0;0;0;0;0;0;0;0;0;0;0;0;0;0;0;0;0;0;0;0;0;0;0;0;0;0;0;0;0;0;0;0;0;0;0;0;0;0;0;0;0
    20;0;0;0;0;0;1;0;0;0;0;0;0;0;0;0;0;0;0;0;0;0;0;0;0;0;1;0;0;0;0;0;0;0;0;0;0;0;0;0;0;1;0;0;0;0;0;0;0;0;0;0;1;0;0;0;0;0;0;0;0;0;0;0;0;0;1;0;0;0;0;0;0;0;0;0;0;0;0;0;0;0;0;0;0;0;0;1;0;0;0;1;0;0;1;1;1;0;1;1;0;0;0;0;0;0;0;0;0;0;0;0;0;0;0;0;0;0;1;0;0;0;0;0;0;0;0;0;0;0;0;0;0;0;0;0;0;0;0;1;0;0;0;0;0;0;0;0;0;0;0;0;0;0;0;0;0;0;0;0;0;0;0;0;0;0;0;0;0;0;1;1;1;0;0;0;0;0;0;0;0;0;0;0;0;0;0;0;0;0;0;0;0;0;0;0;0;0;0;0;0;0;0;0;0;0;0;0;0;0;0;0;0;0;0;0;0;0;0;0;0;0;0;0;0;0;0;0;0;0;0;0;0;0;0;0;0;0;0;0;0;0;0;0;0;0;0;0;0;0;0;0;0;0;0;0;0;0;0;0
    21;0;0;0;0;0;0;1;0;0;0;0;0;0;0;0;0;0;0;0;0;0;0;0;0;0;0;0;0;0;0;0;0;0;0;0;0;0;0;0;0;1;0;0;0;0;0;0;0;0;0;0;1;0;0;0;0;0;0;0;0;0;0;0;0;0;0;0;0;0;0;0;0;0;0;0;0;0;0;0;0;0;0;0;0;0;0;0;1;0;0;1;0;0;1;1;1;0;1;1;0;0;0;0;0;0;0;0;0;0;0;0;0;0;0;0;0;0;0;0;0;0;0;0;0;0;0;1;0;0;0;0;0;0;0;0;0;0;1;0;0;0;0;0;0;0;0;0;0;0;0;0;0;0;1;0;0;1;0;0;0;0;0;0;0;0;0;0;0;0;1;1;1;0;0;0;0;0;0;0;0;0;0;0;0;0;0;0;0;0;0;0;0;0;0;0;0;0;0;0;0;0;0;0;0;0;0;0;0;0;0;0;0;0;0;0;0;0;0;0;0;0;0;0;0;0;0;0;0;0;0;0;0;0;0;0;0;0;0;0;0;0;0;0;0;0;0;0;0;0;0;0;0;0;0;0;0;0;0;0
    22;0;0;0;0;0;1;0;0;0;0;0;0;0;0;0;0;0;0;0;0;0;0;0;0;0;0;0;0;0;0;0;0;0;0;0;0;0;0;0;0;1;0;0;0;0;0;0;0;0;0;0;1;0;0;0;0;0;0;0;0;0;0;0;0;0;0;0;0;0;0;0;0;0;0;0;0;0;0;0;0;0;0;0;0;0;0;1;0;0;0;1;0;0;1;1;1;0;1;1;0;0;0;0;0;0;0;0;0;0;0;0;0;0;0;0;0;0;0;0;0;0;0;0;0;0;0;1;0;0;0;0;0;0;0;0;0;0;1;0;0;0;0;0;0;0;0;0;0;0;0;0;0;0;0;0;0;0;0;1;0;1;0;0;0;0;0;0;0;0;1;1;1;0;0;0;0;0;0;0;0;0;0;0;0;0;0;0;0;0;0;0;0;0;0;0;0;0;0;0;0;0;0;0;0;0;0;0;0;0;0;0;0;0;0;0;0;0;0;0;0;0;0;0;0;0;0;0;0;0;0;0;0;0;0;0;0;0;0;0;0;0;0;0;0;0;0;0;0;0;0;0;0;0;0;0;0;0;0;0
[truncated: 143,689 more chars]
